# Supplementary material for: Generation of the pitch moment during the controlled flight after takeoff of fruitflies
Source: PLoS One. 2017 Mar 15;12(3):e0173481. doi: 10.1371/journal.pone.0173481 (PMC5351871; doi:10.1371/journal.pone.0173481)
Supplement: S1 Dataset — The quantities in each column are t (ms), body orientation angle ψb, θb, ϕb (radian), angular velocity along body-fixed xb, yb, zb axes (radian/s), angular acceleration along body-fixed xb, yb, zb axes (radian/s2), respectively. (DAT) [file pone.0173481.s002.dat]

   6.2837100e-03   5.1027512e-01  -1.8157137e-01   1.2536380e-01   6.1754660e+00   9.0445342e+01  -9.3552104e+01  -1.4259756e+04  -1.4251414e+03   3.7241529e+03
   1.4864115e-02   5.1040323e-01  -1.8053427e-01   1.2494372e-01   6.0530501e+00   9.0433013e+01  -9.3519929e+01  -1.4274106e+04  -1.4484994e+03   3.7756233e+03
   2.3444521e-02   5.1052978e-01  -1.7949733e-01   1.2452407e-01   5.9305109e+00   9.0420483e+01  -9.3487312e+01  -1.4288505e+04  -1.4718637e+03   3.8270943e+03
   3.2024926e-02   5.1065477e-01  -1.7846056e-01   1.2410484e-01   5.8078477e+00   9.0407755e+01  -9.3454252e+01  -1.4302953e+04  -1.4952351e+03   3.8785644e+03
   4.0605331e-02   5.1077821e-01  -1.7742395e-01   1.2368604e-01   5.6850606e+00   9.0394824e+01  -9.3420753e+01  -1.4317449e+04  -1.5186139e+03   3.9300337e+03
   4.9185737e-02   5.1090009e-01  -1.7638752e-01   1.2326767e-01   5.5621485e+00   9.0381694e+01  -9.3386810e+01  -1.4331994e+04  -1.5420003e+03   3.9815023e+03
   5.7766142e-02   5.1102041e-01  -1.7535125e-01   1.2284973e-01   5.4391117e+00   9.0368362e+01  -9.3352427e+01  -1.4346587e+04  -1.5653953e+03   4.0329688e+03
   6.6346547e-02   5.1113918e-01  -1.7431517e-01   1.2243221e-01   5.3159493e+00   9.0354831e+01  -9.3317601e+01  -1.4361230e+04  -1.5887988e+03   4.0844336e+03
   7.4926952e-02   5.1125638e-01  -1.7327926e-01   1.2201513e-01   5.1926611e+00   9.0341097e+01  -9.3282335e+01  -1.4375920e+04  -1.6122118e+03   4.1358955e+03
   8.3507358e-02   5.1137203e-01  -1.7224355e-01   1.2159847e-01   5.0692465e+00   9.0327164e+01  -9.3246626e+01  -1.4390658e+04  -1.6356344e+03   4.1873549e+03
   9.2087763e-02   5.1148613e-01  -1.7120802e-01   1.2118225e-01   4.9457055e+00   9.0313029e+01  -9.3210476e+01  -1.4405445e+04  -1.6590673e+03   4.2388105e+03
   1.0066817e-01   5.1159866e-01  -1.7017268e-01   1.2076646e-01   4.8220378e+00   9.0298694e+01  -9.3173884e+01  -1.4420280e+04  -1.6825109e+03   4.2902623e+03
   1.0924857e-01   5.1170963e-01  -1.6913755e-01   1.2035110e-01   4.6982415e+00   9.0284156e+01  -9.3136853e+01  -1.4435161e+04  -1.7059655e+03   4.3417102e+03
   1.1782898e-01   5.1181905e-01  -1.6810261e-01   1.1993617e-01   4.5743181e+00   9.0269417e+01  -9.3099378e+01  -1.4450092e+04  -1.7294319e+03   4.3931531e+03
   1.2640938e-01   5.1192690e-01  -1.6706788e-01   1.1952168e-01   4.4502662e+00   9.0254476e+01  -9.3061462e+01  -1.4465070e+04  -1.7529102e+03   4.4445913e+03
   1.3498979e-01   5.1203320e-01  -1.6603335e-01   1.1910761e-01   4.3260860e+00   9.0239336e+01  -9.3023105e+01  -1.4480095e+04  -1.7764012e+03   4.4960235e+03
   1.4357019e-01   5.1213794e-01  -1.6499904e-01   1.1869398e-01   4.2017761e+00   9.0223991e+01  -9.2984307e+01  -1.4495168e+04  -1.7999053e+03   4.5474498e+03
   1.5215060e-01   5.1224111e-01  -1.6396495e-01   1.1828079e-01   4.0773367e+00   9.0208447e+01  -9.2945067e+01  -1.4510288e+04  -1.8234227e+03   4.5988701e+03
   1.6073101e-01   5.1234273e-01  -1.6293107e-01   1.1786803e-01   3.9527681e+00   9.0192701e+01  -9.2905385e+01  -1.4525456e+04  -1.8469542e+03   4.6502832e+03
   1.6931141e-01   5.1244278e-01  -1.6189742e-01   1.1745570e-01   3.8280684e+00   9.0176752e+01  -9.2865263e+01  -1.4540670e+04  -1.8705001e+03   4.7016894e+03
   1.7789182e-01   5.1254128e-01  -1.6086400e-01   1.1704381e-01   3.7032380e+00   9.0160602e+01  -9.2824702e+01  -1.4555932e+04  -1.8940611e+03   4.7530875e+03
   1.8647222e-01   5.1263821e-01  -1.5983081e-01   1.1663236e-01   3.5782767e+00   9.0144249e+01  -9.2783696e+01  -1.4571240e+04  -1.9176374e+03   4.8044775e+03
   1.9505263e-01   5.1273358e-01  -1.5879786e-01   1.1622134e-01   3.4531833e+00   9.0127693e+01  -9.2742252e+01  -1.4586595e+04  -1.9412294e+03   4.8558595e+03
   2.0363303e-01   5.1282739e-01  -1.5776514e-01   1.1581076e-01   3.3279610e+00   9.0110937e+01  -9.2700369e+01  -1.4600628e+04  -1.9644169e+03   4.9066449e+03
   2.1221344e-01   5.1291964e-01  -1.5673267e-01   1.1540062e-01   3.2026292e+00   9.0093983e+01  -9.2658052e+01  -1.4612840e+04  -1.9870501e+03   4.9566191e+03
   2.2079384e-01   5.1301032e-01  -1.5570044e-01   1.1499091e-01   3.0771926e+00   9.0076837e+01  -9.2615309e+01  -1.4625096e+04  -2.0097040e+03   5.0065802e+03
   2.2937425e-01   5.1309944e-01  -1.5466847e-01   1.1458165e-01   2.9516504e+00   9.0059496e+01  -9.2572136e+01  -1.4637395e+04  -2.0323788e+03   5.0565277e+03
   2.3795465e-01   5.1318700e-01  -1.5363675e-01   1.1417282e-01   2.8260028e+00   9.0041959e+01  -9.2528533e+01  -1.4649737e+04  -2.0550752e+03   5.1064608e+03
   2.4653506e-01   5.1327300e-01  -1.5260528e-01   1.1376443e-01   2.7002493e+00   9.0024230e+01  -9.2484504e+01  -1.4662122e+04  -2.0777932e+03   5.1563800e+03
   2.5511546e-01   5.1335744e-01  -1.5157408e-01   1.1335648e-01   2.5743892e+00   9.0006302e+01  -9.2440046e+01  -1.4674549e+04  -2.1005336e+03   5.2062844e+03
   2.6369587e-01   5.1344031e-01  -1.5054315e-01   1.1294897e-01   2.4484220e+00   8.9988183e+01  -9.2395160e+01  -1.4687019e+04  -2.1232967e+03   5.2561736e+03
   2.7227627e-01   5.1352162e-01  -1.4951248e-01   1.1254190e-01   2.3223477e+00   8.9969866e+01  -9.2349847e+01  -1.4699531e+04  -2.1460831e+03   5.3060473e+03
   2.8085668e-01   5.1360137e-01  -1.4848209e-01   1.1213527e-01   2.1961658e+00   8.9951353e+01  -9.2304104e+01  -1.4712086e+04  -2.1688931e+03   5.3559050e+03
   2.8943708e-01   5.1367955e-01  -1.4745197e-01   1.1172908e-01   2.0698762e+00   8.9932645e+01  -9.2257935e+01  -1.4724683e+04  -2.1917275e+03   5.4057458e+03
   2.9801749e-01   5.1375618e-01  -1.4642214e-01   1.1132333e-01   1.9434782e+00   8.9913741e+01  -9.2211337e+01  -1.4737322e+04  -2.2145862e+03   5.4555703e+03
   3.0659790e-01   5.1383124e-01  -1.4539258e-01   1.1091803e-01   1.8169720e+00   8.9894640e+01  -9.2164313e+01  -1.4750003e+04  -2.2374699e+03   5.5053776e+03
   3.1517830e-01   5.1390474e-01  -1.4436332e-01   1.1051317e-01   1.6903562e+00   8.9875343e+01  -9.2116862e+01  -1.4762726e+04  -2.2603790e+03   5.5551672e+03
   3.2375871e-01   5.1397667e-01  -1.4333435e-01   1.1010875e-01   1.5636312e+00   8.9855852e+01  -9.2068983e+01  -1.4775491e+04  -2.2833140e+03   5.6049388e+03
   3.3233911e-01   5.1404704e-01  -1.4230567e-01   1.0970477e-01   1.4367966e+00   8.9836162e+01  -9.2020676e+01  -1.4788298e+04  -2.3062756e+03   5.6546916e+03
   3.4091952e-01   5.1411585e-01  -1.4127729e-01   1.0930124e-01   1.3098521e+00   8.9816273e+01  -9.1971942e+01  -1.4801147e+04  -2.3292637e+03   5.7044260e+03
   3.4949992e-01   5.1418310e-01  -1.4024922e-01   1.0889815e-01   1.1827970e+00   8.9796190e+01  -9.1922783e+01  -1.4814036e+04  -2.3522790e+03   5.7541412e+03
   3.5808033e-01   5.1424878e-01  -1.3922145e-01   1.0849551e-01   1.0556309e+00   8.9775906e+01  -9.1873197e+01  -1.4826967e+04  -2.3753221e+03   5.8038368e+03
   3.6666073e-01   5.1431291e-01  -1.3819399e-01   1.0809331e-01   9.2835381e-01   8.9755426e+01  -9.1823186e+01  -1.4839939e+04  -2.3983932e+03   5.8535123e+03
   3.7524114e-01   5.1437546e-01  -1.3716685e-01   1.0769156e-01   8.0096550e-01   8.9734749e+01  -9.1772746e+01  -1.4852952e+04  -2.4214928e+03   5.9031673e+03
   3.8382154e-01   5.1443646e-01  -1.3614002e-01   1.0729025e-01   6.7346534e-01   8.9713871e+01  -9.1721881e+01  -1.4866006e+04  -2.4446217e+03   5.9528012e+03
   3.9240195e-01   5.1449589e-01  -1.3511352e-01   1.0688939e-01   5.4585255e-01   8.9692795e+01  -9.1670591e+01  -1.4879101e+04  -2.4677798e+03   6.0024142e+03
   4.0098235e-01   5.1455376e-01  -1.3408734e-01   1.0648897e-01   4.1812766e-01   8.9671522e+01  -9.1618875e+01  -1.4891871e+04  -2.4908144e+03   6.0518268e+03
   4.0956276e-01   5.1461007e-01  -1.3306149e-01   1.0608900e-01   2.9030665e-01   8.9650057e+01  -9.1566742e+01  -1.4901852e+04  -2.5126935e+03   6.0998347e+03
   4.1814316e-01   5.1466481e-01  -1.3203597e-01   1.0568948e-01   1.6239971e-01   8.9628403e+01  -9.1514198e+01  -1.4911871e+04  -2.5346068e+03   6.1478164e+03
   4.2672357e-01   5.1471799e-01  -1.3101079e-01   1.0529041e-01   3.4406524e-02   8.9606559e+01  -9.1461242e+01  -1.4921925e+04  -2.5565539e+03   6.1957727e+03
   4.3530398e-01   5.1476961e-01  -1.2998594e-01   1.0489179e-01  -9.3672595e-02   8.9584529e+01  -9.1407874e+01  -1.4932018e+04  -2.5785359e+03   6.2437022e+03
   4.4388438e-01   5.1481966e-01  -1.2896144e-01   1.0449361e-01  -2.2183872e-01   8.9562310e+01  -9.1354093e+01  -1.4942146e+04  -2.6005530e+03   6.2916049e+03
   4.5246479e-01   5.1486816e-01  -1.2793729e-01   1.0409588e-01  -3.5009207e-01   8.9539901e+01  -9.1299904e+01  -1.4952311e+04  -2.6226053e+03   6.3394809e+03
   4.6104519e-01   5.1491509e-01  -1.2691349e-01   1.0369860e-01  -4.7843272e-01   8.9517305e+01  -9.1245304e+01  -1.4962513e+04  -2.6446937e+03   6.3873290e+03
   4.6962560e-01   5.1496046e-01  -1.2589004e-01   1.0330177e-01  -6.0686112e-01   8.9494516e+01  -9.1190293e+01  -1.4972751e+04  -2.6668183e+03   6.4351492e+03
   4.7820600e-01   5.1500427e-01  -1.2486695e-01   1.0290539e-01  -7.3537728e-01   8.9471541e+01  -9.1134871e+01  -1.4983025e+04  -2.6889794e+03   6.4829417e+03
   4.8678641e-01   5.1504652e-01  -1.2384422e-01   1.0250946e-01  -8.6398223e-01   8.9448371e+01  -9.1079041e+01  -1.4993335e+04  -2.7111779e+03   6.5307050e+03
   4.9536681e-01   5.1508720e-01  -1.2282186e-01   1.0211398e-01  -9.9267546e-01   8.9425013e+01  -9.1022798e+01  -1.5003681e+04  -2.7334137e+03   6.5784398e+03
   5.0394722e-01   5.1512633e-01  -1.2179986e-01   1.0171896e-01  -1.1214575e+00   8.9401464e+01  -9.0966149e+01  -1.5014063e+04  -2.7556875e+03   6.6261449e+03
   5.1252762e-01   5.1516390e-01  -1.2077824e-01   1.0132438e-01  -1.2503290e+00   8.9377723e+01  -9.0909090e+01  -1.5024480e+04  -2.7779997e+03   6.6738201e+03
   5.2110803e-01   5.1519990e-01  -1.1975699e-01   1.0093025e-01  -1.3792898e+00   8.9353791e+01  -9.0851620e+01  -1.5034934e+04  -2.8003505e+03   6.7214658e+03
   5.2968843e-01   5.1523435e-01  -1.1873612e-01   1.0053658e-01  -1.5083407e+00   8.9329666e+01  -9.0793743e+01  -1.5045422e+04  -2.8227405e+03   6.7690804e+03
   5.3826884e-01   5.1526723e-01  -1.1771563e-01   1.0014336e-01  -1.6374814e+00   8.9305351e+01  -9.0735458e+01  -1.5055946e+04  -2.8451702e+03   6.8166642e+03
   5.4684924e-01   5.1529855e-01  -1.1669553e-01   9.9750586e-02  -1.7667129e+00   8.9280842e+01  -9.0676765e+01  -1.5066504e+04  -2.8676397e+03   6.8642172e+03
   5.5542965e-01   5.1532832e-01  -1.1567582e-01   9.9358276e-02  -1.8960348e+00   8.9256140e+01  -9.0617662e+01  -1.5077099e+04  -2.8901496e+03   6.9117382e+03
   5.6401005e-01   5.1535653e-01  -1.1465650e-01   9.8966406e-02  -2.0254479e+00   8.9231244e+01  -9.0558153e+01  -1.5087728e+04  -2.9127002e+03   6.9592277e+03
   5.7259046e-01   5.1538317e-01  -1.1363758e-01   9.8575006e-02  -2.1549526e+00   8.9206155e+01  -9.0498237e+01  -1.5098392e+04  -2.9352920e+03   7.0066842e+03
   5.8117087e-01   5.1540826e-01  -1.1261907e-01   9.8184046e-02  -2.2845494e+00   8.9180872e+01  -9.0437914e+01  -1.5109090e+04  -2.9579255e+03   7.0541080e+03
   5.8975127e-01   5.1543179e-01  -1.1160095e-01   9.7793546e-02  -2.4142372e+00   8.9155394e+01  -9.0377183e+01  -1.5119823e+04  -2.9806012e+03   7.1014995e+03
   5.9833168e-01   5.1545376e-01  -1.1058324e-01   9.7403506e-02  -2.5440173e+00   8.9129721e+01  -9.0316045e+01  -1.5130590e+04  -3.0033191e+03   7.1488568e+03
   6.0691208e-01   5.1547417e-01  -1.0956595e-01   9.7013916e-02  -2.6738818e+00   8.9103859e+01  -9.0254507e+01  -1.5138868e+04  -3.0247475e+03   7.1948020e+03
   6.1549249e-01   5.1549302e-01  -1.0854907e-01   9.6624776e-02  -2.8038124e+00   8.9077815e+01  -9.0192576e+01  -1.5146566e+04  -3.0459005e+03   7.2403778e+03
   6.2407289e-01   5.1551032e-01  -1.0753261e-01   9.6236096e-02  -2.9338093e+00   8.9051589e+01  -9.0130256e+01  -1.5154295e+04  -3.0670990e+03   7.2859164e+03
   6.3265330e-01   5.1552606e-01  -1.0651657e-01   9.5847876e-02  -3.0638725e+00   8.9025182e+01  -9.0067545e+01  -1.5162055e+04  -3.0883450e+03   7.3314168e+03
   6.4123370e-01   5.1554024e-01  -1.0550095e-01   9.5460106e-02  -3.1940023e+00   8.8998592e+01  -9.0004443e+01  -1.5169845e+04  -3.1096373e+03   7.3768795e+03
   6.4981411e-01   5.1555287e-01  -1.0448577e-01   9.5072796e-02  -3.3241997e+00   8.8971816e+01  -8.9940953e+01  -1.5177665e+04  -3.1309778e+03   7.4223033e+03
   6.5839451e-01   5.1556394e-01  -1.0347101e-01   9.4685946e-02  -3.4544636e+00   8.8944859e+01  -8.9877072e+01  -1.5185515e+04  -3.1523661e+03   7.4676883e+03
   6.6697492e-01   5.1557345e-01  -1.0245669e-01   9.4299546e-02  -3.5847951e+00   8.8917719e+01  -8.9812800e+01  -1.5193395e+04  -3.1738018e+03   7.5130344e+03
   6.7555532e-01   5.1558141e-01  -1.0144281e-01   9.3913616e-02  -3.7151944e+00   8.8890396e+01  -8.9748141e+01  -1.5201305e+04  -3.1952868e+03   7.5583407e+03
   6.8413573e-01   5.1558782e-01  -1.0042938e-01   9.3528136e-02  -3.8456623e+00   8.8862886e+01  -8.9683094e+01  -1.5209244e+04  -3.2168202e+03   7.6036068e+03
   6.9271613e-01   5.1559267e-01  -9.9416383e-02   9.3143106e-02  -3.9761976e+00   8.8835193e+01  -8.9617658e+01  -1.5217212e+04  -3.2384032e+03   7.6488335e+03
   7.0129654e-01   5.1559597e-01  -9.8403841e-02   9.2758546e-02  -4.1068018e+00   8.8807312e+01  -8.9551834e+01  -1.5225211e+04  -3.2600360e+03   7.6940192e+03
   7.0987694e-01   5.1559771e-01  -9.7391751e-02   9.2374436e-02  -4.2374747e+00   8.8779247e+01  -8.9485622e+01  -1.5233238e+04  -3.2817184e+03   7.7391637e+03
   7.1845735e-01   5.1559790e-01  -9.6380118e-02   9.1990786e-02  -4.3682166e+00   8.8750995e+01  -8.9419023e+01  -1.5241295e+04  -3.3034515e+03   7.7842677e+03
   7.2703776e-01   5.1559654e-01  -9.5368943e-02   9.1607606e-02  -4.4990277e+00   8.8722556e+01  -8.9352037e+01  -1.5249380e+04  -3.3252349e+03   7.8293294e+03
   7.3561816e-01   5.1559363e-01  -9.4358232e-02   9.1224876e-02  -4.6299084e+00   8.8693931e+01  -8.9284665e+01  -1.5257494e+04  -3.3470700e+03   7.8743494e+03
   7.4419857e-01   5.1558917e-01  -9.3347987e-02   9.0842606e-02  -4.7608589e+00   8.8665118e+01  -8.9216909e+01  -1.5265637e+04  -3.3689563e+03   7.9193277e+03
   7.5277897e-01   5.1558315e-01  -9.2338212e-02   9.0460796e-02  -4.8918793e+00   8.8636118e+01  -8.9148765e+01  -1.5273809e+04  -3.3908942e+03   7.9642625e+03
   7.6135938e-01   5.1557559e-01  -9.1328910e-02   9.0079446e-02  -5.0229698e+00   8.8606927e+01  -8.9080235e+01  -1.5282009e+04  -3.4128845e+03   8.0091553e+03
   7.6993978e-01   5.1556647e-01  -9.0320085e-02   8.9698556e-02  -5.1541309e+00   8.8577548e+01  -8.9011320e+01  -1.5290238e+04  -3.4349271e+03   8.0540039e+03
   7.7852019e-01   5.1555580e-01  -8.9311740e-02   8.9318136e-02  -5.2853628e+00   8.8547981e+01  -8.8942021e+01  -1.5298494e+04  -3.4570232e+03   8.0988092e+03
   7.8710059e-01   5.1554359e-01  -8.8303878e-02   8.8938166e-02  -5.4166656e+00   8.8518224e+01  -8.8872339e+01  -1.5306778e+04  -3.4791722e+03   8.1435710e+03
   7.9568100e-01   5.1552983e-01  -8.7296503e-02   8.8558666e-02  -5.5480396e+00   8.8488276e+01  -8.8802272e+01  -1.5315091e+04  -3.5013746e+03   8.1882877e+03
   8.0426140e-01   5.1551452e-01  -8.6289619e-02   8.8179626e-02  -5.6794817e+00   8.8458138e+01  -8.8731822e+01  -1.5321915e+04  -3.5226700e+03   8.2320483e+03
   8.1284181e-01   5.1549766e-01  -8.5283228e-02   8.7801036e-02  -5.8109727e+00   8.8427826e+01  -8.8661004e+01  -1.5327227e+04  -3.5430465e+03   8.2748380e+03
   8.2142221e-01   5.1547925e-01  -8.4277334e-02   8.7422926e-02  -5.9425095e+00   8.8397337e+01  -8.8589819e+01  -1.5332564e+04  -3.5634804e+03   8.3175794e+03
   8.3000262e-01   5.1545930e-01  -8.3271941e-02   8.7045266e-02  -6.0740920e+00   8.8366674e+01  -8.8518268e+01  -1.5337924e+04  -3.5839720e+03   8.3602728e+03
   8.3858302e-01   5.1543780e-01  -8.2267051e-02   8.6668076e-02  -6.2057208e+00   8.8335833e+01  -8.8446352e+01  -1.5343307e+04  -3.6045208e+03   8.4029180e+03
   8.4716343e-01   5.1541476e-01  -8.1262667e-02   8.6291346e-02  -6.3373957e+00   8.8304816e+01  -8.8374069e+01  -1.5348715e+04  -3.6251277e+03   8.4455140e+03
   8.5574383e-01   5.1539017e-01  -8.0258793e-02   8.5915076e-02  -6.4691170e+00   8.8273623e+01  -8.8301418e+01  -1.5354146e+04  -3.6457930e+03   8.4880609e+03
   8.6432424e-01   5.1536404e-01  -7.9255433e-02   8.5539276e-02  -6.6008854e+00   8.8242251e+01  -8.8228406e+01  -1.5359600e+04  -3.6665173e+03   8.5305591e+03
   8.7290465e-01   5.1533636e-01  -7.8252589e-02   8.5163936e-02  -6.7327005e+00   8.8210703e+01  -8.8155028e+01  -1.5365077e+04  -3.6873003e+03   8.5730068e+03
   8.8148505e-01   5.1530714e-01  -7.7250264e-02   8.4789056e-02  -6.8645626e+00   8.8178976e+01  -8.8081286e+01  -1.5370578e+04  -3.7081426e+03   8.6154045e+03
   8.9006546e-01   5.1527639e-01  -7.6248463e-02   8.4414646e-02  -6.9964723e+00   8.8147066e+01  -8.8007182e+01  -1.5376102e+04  -3.7290446e+03   8.6577527e+03
   8.9864586e-01   5.1524409e-01  -7.5247187e-02   8.4040696e-02  -7.1284291e+00   8.8114981e+01  -8.7932713e+01  -1.5381648e+04  -3.7500065e+03   8.7000495e+03
   9.0722627e-01   5.1521025e-01  -7.4246441e-02   8.3667216e-02  -7.2604338e+00   8.8082713e+01  -8.7857881e+01  -1.5387217e+04  -3.7710286e+03   8.7422953e+03
   9.1580667e-01   5.1517487e-01  -7.3246227e-02   8.3294196e-02  -7.3924861e+00   8.8050267e+01  -8.7782688e+01  -1.5392808e+04  -3.7921110e+03   8.7844903e+03
   9.2438708e-01   5.1513795e-01  -7.2246550e-02   8.2921646e-02  -7.5245869e+00   8.8017638e+01  -8.7707133e+01  -1.5398422e+04  -3.8132551e+03   8.8266336e+03
   9.3296748e-01   5.1509949e-01  -7.1247411e-02   8.2549556e-02  -7.6567358e+00   8.7984828e+01  -8.7631215e+01  -1.5404058e+04  -3.8344598e+03   8.8687247e+03
   9.4154789e-01   5.1505949e-01  -7.0248814e-02   8.2177936e-02  -7.7889330e+00   8.7951836e+01  -8.7554937e+01  -1.5409717e+04  -3.8557259e+03   8.9107642e+03
   9.5012829e-01   5.1501796e-01  -6.9250764e-02   8.1806776e-02  -7.9211790e+00   8.7918660e+01  -8.7478299e+01  -1.5415397e+04  -3.8770544e+03   8.9527509e+03
   9.5870870e-01   5.1497489e-01  -6.8253262e-02   8.1436086e-02  -8.0534739e+00   8.7885302e+01  -8.7401301e+01  -1.5421099e+04  -3.8984445e+03   8.9946846e+03
   9.6728910e-01   5.1493029e-01  -6.7256312e-02   8.1065856e-02  -8.1858177e+00   8.7851760e+01  -8.7323943e+01  -1.5426823e+04  -3.9198969e+03   9.0365657e+03
   9.7586951e-01   5.1488415e-01  -6.6259917e-02   8.0696096e-02  -8.3182105e+00   8.7818034e+01  -8.7246227e+01  -1.5432569e+04  -3.9414122e+03   9.0783928e+03
   9.8444991e-01   5.1483647e-01  -6.5264081e-02   8.0326806e-02  -8.4506531e+00   8.7784122e+01  -8.7168150e+01  -1.5438336e+04  -3.9629911e+03   9.1201665e+03
   9.9303032e-01   5.1478727e-01  -6.4268806e-02   7.9957976e-02  -8.5831451e+00   8.7750025e+01  -8.7089718e+01  -1.5444125e+04  -3.9846325e+03   9.1618865e+03
   1.0016107e+00   5.1473653e-01  -6.3274097e-02   7.9589616e-02  -8.7156863e+00   8.7715742e+01  -8.7010926e+01  -1.5449381e+04  -4.0059272e+03   9.2031881e+03
   1.0101911e+00   5.1468425e-01  -6.2279956e-02   7.9221726e-02  -8.8482606e+00   8.7681287e+01  -8.6931788e+01  -1.5452256e+04  -4.0255119e+03   9.2428610e+03
   1.0187715e+00   5.1463045e-01  -6.1286386e-02   7.8854306e-02  -8.9808598e+00   8.7646660e+01  -8.6852312e+01  -1.5455149e+04  -4.0451626e+03   9.2824768e+03
   1.0273519e+00   5.1457511e-01  -6.0293390e-02   7.8487346e-02  -9.1134837e+00   8.7611868e+01  -8.6772495e+01  -1.5458060e+04  -4.0648800e+03   9.3220353e+03
   1.0359323e+00   5.1451825e-01  -5.9300972e-02   7.8120856e-02  -9.2461326e+00   8.7576904e+01  -8.6692339e+01  -1.5460988e+04  -4.0846639e+03   9.3615368e+03
   1.0445128e+00   5.1445986e-01  -5.8309134e-02   7.7754836e-02  -9.3788066e+00   8.7541771e+01  -8.6611842e+01  -1.5463932e+04  -4.1045150e+03   9.4009799e+03
   1.0530932e+00   5.1439994e-01  -5.7317880e-02   7.7389286e-02  -9.5115062e+00   8.7506467e+01  -8.6531009e+01  -1.5466894e+04  -4.1244335e+03   9.4403648e+03
   1.0616736e+00   5.1433849e-01  -5.6327211e-02   7.7024196e-02  -9.6442313e+00   8.7470992e+01  -8.6449839e+01  -1.5469872e+04  -4.1444196e+03   9.4796914e+03
   1.0702540e+00   5.1427551e-01  -5.5337133e-02   7.6659586e-02  -9.7769817e+00   8.7435345e+01  -8.6368329e+01  -1.5472867e+04  -4.1644736e+03   9.5189592e+03
   1.0788344e+00   5.1421101e-01  -5.4347647e-02   7.6295436e-02  -9.9097582e+00   8.7399526e+01  -8.6286485e+01  -1.5475879e+04  -4.1845953e+03   9.5581685e+03
   1.0874148e+00   5.1414499e-01  -5.3358756e-02   7.5931756e-02  -1.0042560e+01   8.7363534e+01  -8.6204304e+01  -1.5478907e+04  -4.2047857e+03   9.5973182e+03
   1.0959952e+00   5.1407744e-01  -5.2370464e-02   7.5568546e-02  -1.0175389e+01   8.7327370e+01  -8.6121790e+01  -1.5481951e+04  -4.2250447e+03   9.6364084e+03
   1.1045756e+00   5.1400837e-01  -5.1382774e-02   7.5205806e-02  -1.0308244e+01   8.7291029e+01  -8.6038937e+01  -1.5485012e+04  -4.2453726e+03   9.6754387e+03
   1.1131560e+00   5.1393778e-01  -5.0395688e-02   7.4843526e-02  -1.0441124e+01   8.7254513e+01  -8.5955750e+01  -1.5488088e+04  -4.2657696e+03   9.7144091e+03
   1.1217364e+00   5.1386567e-01  -4.9409210e-02   7.4481726e-02  -1.0574032e+01   8.7217824e+01  -8.5872230e+01  -1.5491181e+04  -4.2862353e+03   9.7533194e+03
   1.1303168e+00   5.1379204e-01  -4.8423342e-02   7.4120396e-02  -1.0706965e+01   8.7180958e+01  -8.5788376e+01  -1.5494289e+04  -4.3067713e+03   9.7921688e+03
   1.1388972e+00   5.1371689e-01  -4.7438089e-02   7.3759526e-02  -1.0839926e+01   8.7143916e+01  -8.5704188e+01  -1.5497413e+04  -4.3273773e+03   9.8309573e+03
   1.1474776e+00   5.1364022e-01  -4.6453452e-02   7.3399136e-02  -1.0972914e+01   8.7106698e+01  -8.5619669e+01  -1.5500553e+04  -4.3480534e+03   9.8696847e+03
   1.1560580e+00   5.1356203e-01  -4.5469435e-02   7.3039206e-02  -1.1105928e+01   8.7069301e+01  -8.5534815e+01  -1.5503707e+04  -4.3688000e+03   9.9083506e+03
   1.1646384e+00   5.1348233e-01  -4.4486041e-02   7.2679756e-02  -1.1238970e+01   8.7031726e+01  -8.5449634e+01  -1.5506877e+04  -4.3896169e+03   9.9469554e+03
   1.1732188e+00   5.1340111e-01  -4.3503273e-02   7.2320766e-02  -1.1372039e+01   8.6993973e+01  -8.5364118e+01  -1.5510063e+04  -4.4105051e+03   9.9854977e+03
   1.1817992e+00   5.1331838e-01  -4.2521133e-02   7.1962256e-02  -1.1505135e+01   8.6956038e+01  -8.5278275e+01  -1.5513263e+04  -4.4314643e+03   1.0023978e+04
   1.1903796e+00   5.1323414e-01  -4.1539626e-02   7.1604216e-02  -1.1638259e+01   8.6917923e+01  -8.5192101e+01  -1.5516478e+04  -4.4524949e+03   1.0062395e+04
   1.1989600e+00   5.1314838e-01  -4.0558754e-02   7.1246636e-02  -1.1771411e+01   8.6879628e+01  -8.5105596e+01  -1.5519708e+04  -4.4735972e+03   1.0100750e+04
   1.2075405e+00   5.1306111e-01  -3.9578520e-02   7.0889536e-02  -1.1904581e+01   8.6841160e+01  -8.5018770e+01  -1.5520460e+04  -4.4926590e+03   1.0137273e+04
   1.2161209e+00   5.1297233e-01  -3.8598926e-02   7.0532906e-02  -1.2037754e+01   8.6802530e+01  -8.4931632e+01  -1.5520878e+04  -4.5115033e+03   1.0173487e+04
   1.2247013e+00   5.1288204e-01  -3.7619977e-02   7.0176746e-02  -1.2170931e+01   8.6763738e+01  -8.4844184e+01  -1.5521308e+04  -4.5304215e+03   1.0209636e+04
   1.2332817e+00   5.1279024e-01  -3.6641674e-02   6.9821056e-02  -1.2304112e+01   8.6724785e+01  -8.4756426e+01  -1.5521748e+04  -4.5494139e+03   1.0245719e+04
   1.2418621e+00   5.1269693e-01  -3.5664020e-02   6.9465846e-02  -1.2437297e+01   8.6685668e+01  -8.4668359e+01  -1.5522199e+04  -4.5684806e+03   1.0281737e+04
   1.2504425e+00   5.1260212e-01  -3.4687018e-02   6.9111096e-02  -1.2570486e+01   8.6646385e+01  -8.4579983e+01  -1.5522661e+04  -4.5876219e+03   1.0317689e+04
   1.2590229e+00   5.1250580e-01  -3.3710671e-02   6.8756826e-02  -1.2703679e+01   8.6606940e+01  -8.4491299e+01  -1.5523132e+04  -4.6068380e+03   1.0353575e+04
   1.2676033e+00   5.1240798e-01  -3.2734983e-02   6.8403026e-02  -1.2836876e+01   8.6567329e+01  -8.4402307e+01  -1.5523614e+04  -4.6261290e+03   1.0389394e+04
   1.2761837e+00   5.1230865e-01  -3.1759954e-02   6.8049696e-02  -1.2970076e+01   8.6527551e+01  -8.4313010e+01  -1.5524106e+04  -4.6454952e+03   1.0425146e+04
   1.2847641e+00   5.1220783e-01  -3.0785589e-02   6.7696836e-02  -1.3103282e+01   8.6487608e+01  -8.4223406e+01  -1.5524609e+04  -4.6649365e+03   1.0460833e+04
   1.2933445e+00   5.1210550e-01  -2.9811891e-02   6.7344446e-02  -1.3236492e+01   8.6447496e+01  -8.4133494e+01  -1.5525121e+04  -4.6844537e+03   1.0496452e+04
   1.3019249e+00   5.1200167e-01  -2.8838861e-02   6.6992536e-02  -1.3369705e+01   8.6407217e+01  -8.4043277e+01  -1.5525642e+04  -4.7040467e+03   1.0532003e+04
   1.3105053e+00   5.1189635e-01  -2.7866503e-02   6.6641086e-02  -1.3502924e+01   8.6366771e+01  -8.3952757e+01  -1.5526174e+04  -4.7237155e+03   1.0567487e+04
   1.3190857e+00   5.1178952e-01  -2.6894820e-02   6.6290116e-02  -1.3636147e+01   8.6326156e+01  -8.3861931e+01  -1.5526715e+04  -4.7434607e+03   1.0602903e+04
   1.3276661e+00   5.1168120e-01  -2.5923814e-02   6.5939626e-02  -1.3769375e+01   8.6285371e+01  -8.3770802e+01  -1.5527266e+04  -4.7632822e+03   1.0638251e+04
   1.3362465e+00   5.1157139e-01  -2.4953489e-02   6.5589596e-02  -1.3902608e+01   8.6244413e+01  -8.3679371e+01  -1.5527826e+04  -4.7831801e+03   1.0673531e+04
   1.3448269e+00   5.1146008e-01  -2.3983847e-02   6.5240046e-02  -1.4035845e+01   8.6203287e+01  -8.3587637e+01  -1.5528395e+04  -4.8031549e+03   1.0708742e+04
   1.3534073e+00   5.1134728e-01  -2.3014890e-02   6.4890966e-02  -1.4169088e+01   8.6161986e+01  -8.3495600e+01  -1.5528973e+04  -4.8232066e+03   1.0743885e+04
   1.3619877e+00   5.1123298e-01  -2.2046623e-02   6.4542356e-02  -1.4302335e+01   8.6120517e+01  -8.3403263e+01  -1.5529560e+04  -4.8433355e+03   1.0778958e+04
   1.3705682e+00   5.1111720e-01  -2.1079046e-02   6.4194216e-02  -1.4435587e+01   8.6078871e+01  -8.3310625e+01  -1.5530156e+04  -4.8635417e+03   1.0813963e+04
   1.3791486e+00   5.1099992e-01  -2.0112165e-02   6.3846556e-02  -1.4568845e+01   8.6037053e+01  -8.3217687e+01  -1.5530761e+04  -4.8838254e+03   1.0848897e+04
   1.3877290e+00   5.1088116e-01  -1.9145980e-02   6.3499366e-02  -1.4702108e+01   8.5995060e+01  -8.3124449e+01  -1.5531374e+04  -4.9041866e+03   1.0883763e+04
   1.3963094e+00   5.1076091e-01  -1.8180496e-02   6.3152656e-02  -1.4835376e+01   8.5952895e+01  -8.3030912e+01  -1.5531996e+04  -4.9246258e+03   1.0918558e+04
   1.4048898e+00   5.1063917e-01  -1.7215714e-02   6.2806406e-02  -1.4968646e+01   8.5910553e+01  -8.2937080e+01  -1.5531086e+04  -4.9436669e+03   1.0952107e+04
   1.4134702e+00   5.1051595e-01  -1.6251637e-02   6.2460646e-02  -1.5101900e+01   8.5868058e+01  -8.2842967e+01  -1.5529019e+04  -4.9616731e+03   1.0984697e+04
   1.4220506e+00   5.1039124e-01  -1.5288269e-02   6.2115346e-02  -1.5235136e+01   8.5825408e+01  -8.2748574e+01  -1.5526956e+04  -4.9797587e+03   1.1017215e+04
   1.4306310e+00   5.1026505e-01  -1.4325611e-02   6.1770526e-02  -1.5368355e+01   8.5782602e+01  -8.2653902e+01  -1.5524898e+04  -4.9979243e+03   1.1049661e+04
   1.4392114e+00   5.1013738e-01  -1.3363667e-02   6.1426176e-02  -1.5501556e+01   8.5739640e+01  -8.2558953e+01  -1.5522844e+04  -5.0161695e+03   1.1082036e+04
   1.4477918e+00   5.1000823e-01  -1.2402438e-02   6.1082296e-02  -1.5634740e+01   8.5696519e+01  -8.2463727e+01  -1.5520795e+04  -5.0344949e+03   1.1114337e+04
   1.4563722e+00   5.0987760e-01  -1.1441928e-02   6.0738896e-02  -1.5767906e+01   8.5653242e+01  -8.2368223e+01  -1.5518749e+04  -5.0529003e+03   1.1146567e+04
   1.4649526e+00   5.0974549e-01  -1.0482139e-02   6.0395966e-02  -1.5901054e+01   8.5609806e+01  -8.2272442e+01  -1.5516708e+04  -5.0713863e+03   1.1178723e+04
   1.4735330e+00   5.0961191e-01  -9.5230729e-03   6.0053516e-02  -1.6034185e+01   8.5566213e+01  -8.2176387e+01  -1.5514671e+04  -5.0899527e+03   1.1210807e+04
   1.4821134e+00   5.0947685e-01  -8.5647332e-03   5.9711536e-02  -1.6167298e+01   8.5522458e+01  -8.2080055e+01  -1.5512638e+04  -5.1085995e+03   1.1242818e+04
   1.4906938e+00   5.0934032e-01  -7.6071222e-03   5.9370026e-02  -1.6300394e+01   8.5478545e+01  -8.1983450e+01  -1.5510609e+04  -5.1273272e+03   1.1274755e+04
   1.4992742e+00   5.0920231e-01  -6.6502424e-03   5.9028986e-02  -1.6433473e+01   8.5434470e+01  -8.1886571e+01  -1.5508583e+04  -5.1461357e+03   1.1306619e+04
   1.5078546e+00   5.0906284e-01  -5.6940964e-03   5.8688426e-02  -1.6566534e+01   8.5390232e+01  -8.1789421e+01  -1.5506561e+04  -5.1650253e+03   1.1338409e+04
   1.5164350e+00   5.0892189e-01  -4.7386869e-03   5.8348346e-02  -1.6699578e+01   8.5345834e+01  -8.1691996e+01  -1.5504542e+04  -5.1839959e+03   1.1370125e+04
   1.5250154e+00   5.0877948e-01  -3.7840163e-03   5.8008726e-02  -1.6832605e+01   8.5301271e+01  -8.1594300e+01  -1.5502527e+04  -5.2030480e+03   1.1401767e+04
   1.5335959e+00   5.0863560e-01  -2.8300873e-03   5.7669596e-02  -1.6965614e+01   8.5256546e+01  -8.1496333e+01  -1.5500515e+04  -5.2221812e+03   1.1433334e+04
   1.5421763e+00   5.0849026e-01  -1.8769025e-03   5.7330926e-02  -1.7098606e+01   8.5211654e+01  -8.1398095e+01  -1.5498506e+04  -5.2413962e+03   1.1464827e+04
   1.5507567e+00   5.0834345e-01  -9.2446436e-04   5.6992736e-02  -1.7231581e+01   8.5166599e+01  -8.1299587e+01  -1.5496500e+04  -5.2606928e+03   1.1496246e+04
   1.5593371e+00   5.0819517e-01   2.7224476e-05   5.6655016e-02  -1.7364539e+01   8.5121376e+01  -8.1200809e+01  -1.5494497e+04  -5.2800714e+03   1.1527589e+04
   1.5679175e+00   5.0804544e-01   9.7816143e-04   5.6317776e-02  -1.7497479e+01   8.5075988e+01  -8.1101764e+01  -1.5492497e+04  -5.2995319e+03   1.1558857e+04
   1.5764979e+00   5.0789424e-01   1.9283439e-03   5.5981006e-02  -1.7630403e+01   8.5030432e+01  -8.1002452e+01  -1.5490499e+04  -5.3190742e+03   1.1590050e+04
   1.5850783e+00   5.0774159e-01   2.8777694e-03   5.5644716e-02  -1.7763309e+01   8.4984707e+01  -8.0902871e+01  -1.5488504e+04  -5.3386989e+03   1.1621167e+04
   1.5936587e+00   5.0758748e-01   3.8264353e-03   5.5308886e-02  -1.7896198e+01   8.4938814e+01  -8.0803023e+01  -1.5486511e+04  -5.3584063e+03   1.1652210e+04
   1.6022391e+00   5.0743191e-01   4.7743390e-03   5.4973546e-02  -1.8029069e+01   8.4892754e+01  -8.0702910e+01  -1.5483854e+04  -5.3774790e+03   1.1682630e+04
   1.6108195e+00   5.0727489e-01   5.7214780e-03   5.4638676e-02  -1.8161907e+01   8.4846540e+01  -8.0602544e+01  -1.5479311e+04  -5.3946052e+03   1.1711428e+04
   1.6193999e+00   5.0711641e-01   6.6678499e-03   5.4304276e-02  -1.8294707e+01   8.4800177e+01  -8.0501933e+01  -1.5474765e+04  -5.4118148e+03   1.1740149e+04
   1.6279803e+00   5.0695648e-01   7.6134525e-03   5.3970346e-02  -1.8427467e+01   8.4753668e+01  -8.0401075e+01  -1.5470219e+04  -5.4291080e+03   1.1768794e+04
   1.6365607e+00   5.0679510e-01   8.5582835e-03   5.3636896e-02  -1.8560188e+01   8.4707009e+01  -8.0299971e+01  -1.5465671e+04  -5.4464848e+03   1.1797361e+04
   1.6451411e+00   5.0663227e-01   9.5023404e-03   5.3303926e-02  -1.8692870e+01   8.4660202e+01  -8.0198623e+01  -1.5461121e+04  -5.4639453e+03   1.1825851e+04
   1.6537215e+00   5.0646799e-01   1.0445621e-02   5.2971426e-02  -1.8825513e+01   8.4613243e+01  -8.0097031e+01  -1.5456570e+04  -5.4814895e+03   1.1854263e+04
   1.6623019e+00   5.0630227e-01   1.1388123e-02   5.2639396e-02  -1.8958118e+01   8.4566135e+01  -7.9995194e+01  -1.5452018e+04  -5.4991178e+03   1.1882598e+04
   1.6708823e+00   5.0613510e-01   1.2329844e-02   5.2307846e-02  -1.9090683e+01   8.4518874e+01  -7.9893115e+01  -1.5447463e+04  -5.5168299e+03   1.1910855e+04
   1.6794627e+00   5.0596648e-01   1.3270781e-02   5.1976766e-02  -1.9223209e+01   8.4471463e+01  -7.9790793e+01  -1.5442906e+04  -5.5346260e+03   1.1939034e+04
   1.6880431e+00   5.0579643e-01   1.4210933e-02   5.1646156e-02  -1.9355695e+01   8.4423895e+01  -7.9688232e+01  -1.5438348e+04  -5.5525061e+03   1.1967134e+04
   1.6966236e+00   5.0562494e-01   1.5150297e-02   5.1316026e-02  -1.9488143e+01   8.4376174e+01  -7.9585428e+01  -1.5433787e+04  -5.5704704e+03   1.1995156e+04
   1.7052040e+00   5.0545200e-01   1.6088870e-02   5.0986366e-02  -1.9620552e+01   8.4328303e+01  -7.9482384e+01  -1.5429225e+04  -5.5885190e+03   1.2023100e+04
   1.7137844e+00   5.0527763e-01   1.7026651e-02   5.0657186e-02  -1.9752921e+01   8.4280271e+01  -7.9379103e+01  -1.5424659e+04  -5.6066524e+03   1.2050965e+04
   1.7223648e+00   5.0510183e-01   1.7963637e-02   5.0328476e-02  -1.9885251e+01   8.4232085e+01  -7.9275581e+01  -1.5420092e+04  -5.6248696e+03   1.2078751e+04
   1.7309452e+00   5.0492459e-01   1.8899826e-02   5.0000236e-02  -2.0017542e+01   8.4183743e+01  -7.9171823e+01  -1.5415521e+04  -5.6431711e+03   1.2106458e+04
   1.7395256e+00   5.0474591e-01   1.9835214e-02   4.9672476e-02  -2.0149794e+01   8.4135245e+01  -7.9067823e+01  -1.5410949e+04  -5.6615576e+03   1.2134086e+04
   1.7481060e+00   5.0456581e-01   2.0769801e-02   4.9345186e-02  -2.0282007e+01   8.4086587e+01  -7.8963591e+01  -1.5406374e+04  -5.6800285e+03   1.2161635e+04
   1.7566864e+00   5.0438427e-01   2.1703584e-02   4.9018376e-02  -2.0414180e+01   8.4037771e+01  -7.8859121e+01  -1.5401796e+04  -5.6985841e+03   1.2189103e+04
   1.7652668e+00   5.0420131e-01   2.2636560e-02   4.8692036e-02  -2.0546314e+01   8.3988794e+01  -7.8754415e+01  -1.5397215e+04  -5.7172250e+03   1.2216493e+04
   1.7738472e+00   5.0401692e-01   2.3568727e-02   4.8366176e-02  -2.0678409e+01   8.3939657e+01  -7.8649476e+01  -1.5392630e+04  -5.7359502e+03   1.2243802e+04
   1.7824276e+00   5.0383110e-01   2.4500083e-02   4.8040776e-02  -2.0810464e+01   8.3890361e+01  -7.8544302e+01  -1.5388043e+04  -5.7547604e+03   1.2271031e+04
   1.7910080e+00   5.0364386e-01   2.5430625e-02   4.7715856e-02  -2.0942480e+01   8.3840901e+01  -7.8438896e+01  -1.5383453e+04  -5.7736552e+03   1.2298181e+04
   1.7995884e+00   5.0345520e-01   2.6360351e-02   4.7391416e-02  -2.1074456e+01   8.3791280e+01  -7.8333257e+01  -1.5378859e+04  -5.7926352e+03   1.2325250e+04
   1.8081688e+00   5.0326512e-01   2.7289258e-02   4.7067446e-02  -2.1206384e+01   8.3741505e+01  -7.8227393e+01  -1.5371984e+04  -5.8089672e+03   1.2350244e+04
   1.8167492e+00   5.0307362e-01   2.8217346e-02   4.6743946e-02  -2.1338252e+01   8.3691592e+01  -7.8121316e+01  -1.5364987e+04  -5.8252462e+03   1.2375057e+04
   1.8253296e+00   5.0288070e-01   2.9144611e-02   4.6420926e-02  -2.1470060e+01   8.3641540e+01  -7.8015028e+01  -1.5357984e+04  -5.8416113e+03   1.2399789e+04
   1.8339100e+00   5.0268636e-01   3.0071051e-02   4.6098376e-02  -2.1601808e+01   8.3591345e+01  -7.7908525e+01  -1.5350974e+04  -5.8580621e+03   1.2424441e+04
   1.8424904e+00   5.0249061e-01   3.0996665e-02   4.5776296e-02  -2.1733495e+01   8.3541010e+01  -7.7801813e+01  -1.5343957e+04  -5.8745981e+03   1.2449011e+04
   1.8510708e+00   5.0229345e-01   3.1921450e-02   4.5454696e-02  -2.1865122e+01   8.3490532e+01  -7.7694891e+01  -1.5336932e+04  -5.8912193e+03   1.2473500e+04
   1.8596513e+00   5.0209488e-01   3.2845405e-02   4.5133566e-02  -2.1996689e+01   8.3439912e+01  -7.7587759e+01  -1.5329901e+04  -5.9079267e+03   1.2497908e+04
   1.8682317e+00   5.0189489e-01   3.3768526e-02   4.4812906e-02  -2.2128197e+01   8.3389147e+01  -7.7480416e+01  -1.5322863e+04  -5.9247198e+03   1.2522235e+04
   1.8768121e+00   5.0169350e-01   3.4690813e-02   4.4492726e-02  -2.2259641e+01   8.3338238e+01  -7.7372866e+01  -1.5315817e+04  -5.9415984e+03   1.2546480e+04
   1.8853925e+00   5.0149071e-01   3.5612263e-02   4.4173016e-02  -2.2391028e+01   8.3287185e+01  -7.7265111e+01  -1.5308763e+04  -5.9585626e+03   1.2570643e+04
   1.8939729e+00   5.0128650e-01   3.6532873e-02   4.3853776e-02  -2.2522353e+01   8.3235984e+01  -7.7157145e+01  -1.5301703e+04  -5.9756124e+03   1.2594724e+04
   1.9025533e+00   5.0108090e-01   3.7452643e-02   4.3535016e-02  -2.2653617e+01   8.3184638e+01  -7.7048975e+01  -1.5294634e+04  -5.9927480e+03   1.2618724e+04
   1.9111337e+00   5.0087390e-01   3.8371569e-02   4.3216726e-02  -2.2784822e+01   8.3133144e+01  -7.6940598e+01  -1.5287558e+04  -6.0099695e+03   1.2642641e+04
   1.9197141e+00   5.0066549e-01   3.9289650e-02   4.2898906e-02  -2.2915964e+01   8.3081502e+01  -7.6832015e+01  -1.5280475e+04  -6.0272770e+03   1.2666476e+04
   1.9282945e+00   5.0045569e-01   4.0206884e-02   4.2581566e-02  -2.3047045e+01   8.3029711e+01  -7.6723230e+01  -1.5273383e+04  -6.0446696e+03   1.2690228e+04
   1.9368749e+00   5.0024449e-01   4.1123268e-02   4.2264686e-02  -2.3178067e+01   8.2977771e+01  -7.6614242e+01  -1.5266283e+04  -6.0621483e+03   1.2713899e+04
   1.9454553e+00   5.0003190e-01   4.2038801e-02   4.1948286e-02  -2.3309028e+01   8.2925679e+01  -7.6505050e+01  -1.5259176e+04  -6.0797130e+03   1.2737486e+04
   1.9540357e+00   4.9981792e-01   4.2953480e-02   4.1632366e-02  -2.3439927e+01   8.2873436e+01  -7.6395657e+01  -1.5252060e+04  -6.0973635e+03   1.2760991e+04
   1.9626161e+00   4.9960254e-01   4.3867304e-02   4.1316906e-02  -2.3570767e+01   8.2821044e+01  -7.6286060e+01  -1.5244937e+04  -6.1150998e+03   1.2784413e+04
   1.9711965e+00   4.9938578e-01   4.4780269e-02   4.1001926e-02  -2.3701542e+01   8.2768496e+01  -7.6176267e+01  -1.5237805e+04  -6.1329213e+03   1.2807752e+04
   1.9797769e+00   4.9916763e-01   4.5692375e-02   4.0687416e-02  -2.3832259e+01   8.2715796e+01  -7.6066271e+01  -1.5230665e+04  -6.1508292e+03   1.2831007e+04
   1.9883573e+00   4.9894809e-01   4.6603620e-02   4.0373376e-02  -2.3962913e+01   8.2662944e+01  -7.5956075e+01  -1.5223516e+04  -6.1688232e+03   1.2854180e+04
   1.9969377e+00   4.9872717e-01   4.7514000e-02   4.0059806e-02  -2.4093506e+01   8.2609935e+01  -7.5845684e+01  -1.5216359e+04  -6.1869028e+03   1.2877268e+04
   2.0055181e+00   4.9850486e-01   4.8423514e-02   3.9746716e-02  -2.4224036e+01   8.2556776e+01  -7.5735095e+01  -1.5207767e+04  -6.2031599e+03   1.2898939e+04
   2.0140986e+00   4.9828118e-01   4.9332160e-02   3.9434096e-02  -2.4354483e+01   8.2503485e+01  -7.5624329e+01  -1.5198371e+04  -6.2184444e+03   1.2919786e+04
   2.0226790e+00   4.9805611e-01   5.0239937e-02   3.9121946e-02  -2.4484851e+01   8.2450062e+01  -7.5513382e+01  -1.5188964e+04  -6.2338146e+03   1.2940549e+04
   2.0312594e+00   4.9782967e-01   5.1146842e-02   3.8810266e-02  -2.4615139e+01   8.2396507e+01  -7.5402257e+01  -1.5179545e+04  -6.2492707e+03   1.2961229e+04
   2.0398398e+00   4.9760185e-01   5.2052873e-02   3.8499056e-02  -2.4745344e+01   8.2342818e+01  -7.5290956e+01  -1.5170114e+04  -6.2648131e+03   1.2981826e+04
   2.0484202e+00   4.9737266e-01   5.2958030e-02   3.8188326e-02  -2.4875469e+01   8.2288998e+01  -7.5179479e+01  -1.5160671e+04  -6.2804405e+03   1.3002340e+04
   2.0570006e+00   4.9714210e-01   5.3862309e-02   3.7878056e-02  -2.5005514e+01   8.2235042e+01  -7.5067826e+01  -1.5151216e+04  -6.2961537e+03   1.3022769e+04
   2.0655810e+00   4.9691016e-01   5.4765710e-02   3.7568266e-02  -2.5135478e+01   8.2180950e+01  -7.4955998e+01  -1.5141749e+04  -6.3119524e+03   1.3043116e+04
   2.0741614e+00   4.9667686e-01   5.5668230e-02   3.7258946e-02  -2.5265359e+01   8.2126723e+01  -7.4843996e+01  -1.5132269e+04  -6.3278370e+03   1.3063378e+04
   2.0827418e+00   4.9644220e-01   5.6569867e-02   3.6950096e-02  -2.5395159e+01   8.2072359e+01  -7.4731821e+01  -1.5122777e+04  -6.3438070e+03   1.3083556e+04
   2.0913222e+00   4.9620616e-01   5.7470621e-02   3.6641716e-02  -2.5524876e+01   8.2017858e+01  -7.4619472e+01  -1.5113273e+04  -6.3598626e+03   1.3103650e+04
   2.0999026e+00   4.9596877e-01   5.8370488e-02   3.6333806e-02  -2.5654515e+01   8.1963219e+01  -7.4506952e+01  -1.5103757e+04  -6.3760036e+03   1.3123661e+04
   2.1084830e+00   4.9573001e-01   5.9269467e-02   3.6026366e-02  -2.5784071e+01   8.1908441e+01  -7.4394260e+01  -1.5094228e+04  -6.3922302e+03   1.3143587e+04
   2.1170634e+00   4.9548990e-01   6.0167557e-02   3.5719406e-02  -2.5913543e+01   8.1853523e+01  -7.4281396e+01  -1.5084686e+04  -6.4085424e+03   1.3163429e+04
   2.1256438e+00   4.9524843e-01   6.1064755e-02   3.5412906e-02  -2.6042936e+01   8.1798465e+01  -7.4168364e+01  -1.5075132e+04  -6.4249398e+03   1.3183186e+04
   2.1342242e+00   4.9500560e-01   6.1961060e-02   3.5106876e-02  -2.6172245e+01   8.1743266e+01  -7.4055162e+01  -1.5065565e+04  -6.4414226e+03   1.3202860e+04
   2.1428046e+00   4.9476142e-01   6.2856470e-02   3.4801316e-02  -2.6301473e+01   8.1687924e+01  -7.3941793e+01  -1.5055985e+04  -6.4579912e+03   1.3222448e+04
   2.1513850e+00   4.9451589e-01   6.3750983e-02   3.4496236e-02  -2.6430617e+01   8.1632441e+01  -7.3828256e+01  -1.5046393e+04  -6.4746448e+03   1.3241952e+04
   2.1599654e+00   4.9426901e-01   6.4644597e-02   3.4191616e-02  -2.6559680e+01   8.1576814e+01  -7.3714551e+01  -1.5036787e+04  -6.4913833e+03   1.3261372e+04
   2.1685458e+00   4.9402078e-01   6.5537310e-02   3.3887466e-02  -2.6688661e+01   8.1521043e+01  -7.3600679e+01  -1.5027168e+04  -6.5082073e+03   1.3280706e+04
   2.1771263e+00   4.9377120e-01   6.6429121e-02   3.3583786e-02  -2.6817559e+01   8.1465128e+01  -7.3486643e+01  -1.5017537e+04  -6.5251161e+03   1.3299956e+04
   2.1857067e+00   4.9352028e-01   6.7320028e-02   3.3280576e-02  -2.6946374e+01   8.1409067e+01  -7.3372441e+01  -1.5007892e+04  -6.5421104e+03   1.3319120e+04
   2.1942871e+00   4.9326802e-01   6.8210029e-02   3.2977846e-02  -2.7075106e+01   8.1352859e+01  -7.3258077e+01  -1.4998234e+04  -6.5591895e+03   1.3338199e+04
   2.2028675e+00   4.9301442e-01   6.9099122e-02   3.2675576e-02  -2.7203756e+01   8.1296507e+01  -7.3143550e+01  -1.4987882e+04  -6.5753400e+03   1.3356513e+04
   2.2114479e+00   4.9275948e-01   6.9987306e-02   3.2373766e-02  -2.7332308e+01   8.1240027e+01  -7.3028873e+01  -1.4976162e+04  -6.5895556e+03   1.3373386e+04
   2.2200283e+00   4.9250320e-01   7.0874578e-02   3.2072436e-02  -2.7460759e+01   8.1183423e+01  -7.2914051e+01  -1.4964425e+04  -6.6038559e+03   1.3390176e+04
   2.2286087e+00   4.9224558e-01   7.1760938e-02   3.1771576e-02  -2.7589110e+01   8.1126700e+01  -7.2799087e+01  -1.4952672e+04  -6.6182410e+03   1.3406881e+04
   2.2371891e+00   4.9198664e-01   7.2646384e-02   3.1471176e-02  -2.7717358e+01   8.1069849e+01  -7.2683978e+01  -1.4940902e+04  -6.6327101e+03   1.3423502e+04
   2.2457695e+00   4.9172636e-01   7.3530914e-02   3.1171256e-02  -2.7845507e+01   8.1012877e+01  -7.2568730e+01  -1.4929116e+04  -6.6472631e+03   1.3440038e+04
   2.2543499e+00   4.9146475e-01   7.4414526e-02   3.0871796e-02  -2.7973554e+01   8.0955776e+01  -7.2453337e+01  -1.4917314e+04  -6.6619008e+03   1.3456490e+04
   2.2629303e+00   4.9120182e-01   7.5297220e-02   3.0572806e-02  -2.8101501e+01   8.0898552e+01  -7.2337805e+01  -1.4905494e+04  -6.6766225e+03   1.3472857e+04
   2.2715107e+00   4.9093756e-01   7.6178993e-02   3.0274286e-02  -2.8229345e+01   8.0841202e+01  -7.2222131e+01  -1.4893659e+04  -6.6914277e+03   1.3489140e+04
   2.2800911e+00   4.9067198e-01   7.7059845e-02   2.9976226e-02  -2.8357087e+01   8.0783721e+01  -7.2106320e+01  -1.4881807e+04  -6.7063175e+03   1.3505338e+04
   2.2886715e+00   4.9040508e-01   7.7939773e-02   2.9678636e-02  -2.8484729e+01   8.0726114e+01  -7.1990368e+01  -1.4869937e+04  -6.7212911e+03   1.3521450e+04
   2.2972519e+00   4.9013685e-01   7.8818776e-02   2.9381516e-02  -2.8612268e+01   8.0668379e+01  -7.1874281e+01  -1.4858051e+04  -6.7363484e+03   1.3537479e+04
   2.3058323e+00   4.8986731e-01   7.9696852e-02   2.9084866e-02  -2.8739704e+01   8.0610513e+01  -7.1758056e+01  -1.4846148e+04  -6.7514890e+03   1.3553422e+04
   2.3144127e+00   4.8959646e-01   8.0574000e-02   2.8788686e-02  -2.8867039e+01   8.0552518e+01  -7.1641695e+01  -1.4834228e+04  -6.7667134e+03   1.3569280e+04
   2.3229931e+00   4.8932429e-01   8.1450219e-02   2.8492966e-02  -2.8994271e+01   8.0494391e+01  -7.1525195e+01  -1.4822292e+04  -6.7820216e+03   1.3585053e+04
   2.3315735e+00   4.8905081e-01   8.2325506e-02   2.8197706e-02  -2.9121401e+01   8.0436132e+01  -7.1408564e+01  -1.4810338e+04  -6.7974124e+03   1.3600742e+04
   2.3401540e+00   4.8877603e-01   8.3199861e-02   2.7902926e-02  -2.9248429e+01   8.0377740e+01  -7.1291797e+01  -1.4798367e+04  -6.8128872e+03   1.3616345e+04
   2.3487344e+00   4.8849993e-01   8.4073281e-02   2.7608606e-02  -2.9375352e+01   8.0319217e+01  -7.1174896e+01  -1.4786379e+04  -6.8284452e+03   1.3631863e+04
   2.3573148e+00   4.8822253e-01   8.4945765e-02   2.7314746e-02  -2.9502175e+01   8.0260560e+01  -7.1057864e+01  -1.4774374e+04  -6.8440864e+03   1.3647295e+04
   2.3658952e+00   4.8794383e-01   8.5817312e-02   2.7021366e-02  -2.9628893e+01   8.0201768e+01  -7.0940697e+01  -1.4762352e+04  -6.8598100e+03   1.3662642e+04
   2.3744756e+00   4.8766382e-01   8.6687920e-02   2.6728436e-02  -2.9755509e+01   8.0142839e+01  -7.0823401e+01  -1.4750312e+04  -6.8756172e+03   1.3677904e+04
   2.3830560e+00   4.8738252e-01   8.7557587e-02   2.6435986e-02  -2.9882021e+01   8.0083775e+01  -7.0705974e+01  -1.4738255e+04  -6.8915070e+03   1.3693080e+04
   2.3916364e+00   4.8709992e-01   8.8426313e-02   2.6143996e-02  -3.0008429e+01   8.0024575e+01  -7.0588417e+01  -1.4726182e+04  -6.9074793e+03   1.3708171e+04
   2.4002168e+00   4.8681602e-01   8.9294094e-02   2.5852466e-02  -3.0134734e+01   7.9965236e+01  -7.0470731e+01  -1.4714043e+04  -6.9234573e+03   1.3723126e+04
   2.4087972e+00   4.8653083e-01   9.0160931e-02   2.5561406e-02  -3.0260928e+01   7.9905775e+01  -7.0352926e+01  -1.4700091e+04  -6.9365234e+03   1.3736070e+04
   2.4173776e+00   4.8624434e-01   9.1026821e-02   2.5270806e-02  -3.0387000e+01   7.9846202e+01  -7.0235009e+01  -1.4686119e+04  -6.9496719e+03   1.3748930e+04
   2.4259580e+00   4.8595657e-01   9.1891764e-02   2.4980676e-02  -3.0512952e+01   7.9786513e+01  -7.0116982e+01  -1.4672126e+04  -6.9629015e+03   1.3761706e+04
   2.4345384e+00   4.8566751e-01   9.2755757e-02   2.4691006e-02  -3.0638784e+01   7.9726711e+01  -6.9998846e+01  -1.4658113e+04  -6.9762125e+03   1.3774397e+04
   2.4431188e+00   4.8537717e-01   9.3618800e-02   2.4401806e-02  -3.0764497e+01   7.9666795e+01  -6.9880604e+01  -1.4644080e+04  -6.9896052e+03   1.3787005e+04
   2.4516992e+00   4.8508554e-01   9.4480892e-02   2.4113066e-02  -3.0890090e+01   7.9606764e+01  -6.9762251e+01  -1.4630026e+04  -7.0030789e+03   1.3799528e+04
   2.4602796e+00   4.8479264e-01   9.5342030e-02   2.3824786e-02  -3.1015560e+01   7.9546617e+01  -6.9643793e+01  -1.4615952e+04  -7.0166340e+03   1.3811967e+04
   2.4688600e+00   4.8449845e-01   9.6202215e-02   2.3536976e-02  -3.1140912e+01   7.9486353e+01  -6.9525226e+01  -1.4601858e+04  -7.0302697e+03   1.3824322e+04
   2.4774404e+00   4.8420299e-01   9.7061444e-02   2.3249626e-02  -3.1266141e+01   7.9425971e+01  -6.9406555e+01  -1.4587743e+04  -7.0439862e+03   1.3836592e+04
   2.4860208e+00   4.8390625e-01   9.7919716e-02   2.2962746e-02  -3.1391249e+01   7.9365472e+01  -6.9287779e+01  -1.4573607e+04  -7.0577843e+03   1.3848778e+04
   2.4946012e+00   4.8360824e-01   9.8777031e-02   2.2676316e-02  -3.1516234e+01   7.9304854e+01  -6.9168899e+01  -1.4559451e+04  -7.0716623e+03   1.3860880e+04
   2.5031817e+00   4.8330896e-01   9.9633386e-02   2.2390356e-02  -3.1641100e+01   7.9244116e+01  -6.9049915e+01  -1.4545274e+04  -7.0856211e+03   1.3872897e+04
   2.5117621e+00   4.8300841e-01   1.0048878e-01   2.2104856e-02  -3.1765843e+01   7.9183259e+01  -6.8930830e+01  -1.4531077e+04  -7.0996598e+03   1.3884830e+04
   2.5203425e+00   4.8270660e-01   1.0134321e-01   2.1819826e-02  -3.1890466e+01   7.9122280e+01  -6.8811641e+01  -1.4516859e+04  -7.1137791e+03   1.3896679e+04
   2.5289229e+00   4.8240352e-01   1.0219668e-01   2.1535246e-02  -3.2014964e+01   7.9061180e+01  -6.8692353e+01  -1.4502620e+04  -7.1279782e+03   1.3908443e+04
   2.5375033e+00   4.8209918e-01   1.0304919e-01   2.1251136e-02  -3.2139341e+01   7.8999959e+01  -6.8572961e+01  -1.4488361e+04  -7.1422571e+03   1.3920122e+04
   2.5460837e+00   4.8179358e-01   1.0390073e-01   2.0967486e-02  -3.2263597e+01   7.8938613e+01  -6.8453471e+01  -1.4474080e+04  -7.1566163e+03   1.3931717e+04
   2.5546641e+00   4.8148672e-01   1.0475130e-01   2.0684296e-02  -3.2387728e+01   7.8877145e+01  -6.8333882e+01  -1.4459779e+04  -7.1710548e+03   1.3943227e+04
   2.5632445e+00   4.8117861e-01   1.0560090e-01   2.0401566e-02  -3.2511737e+01   7.8815552e+01  -6.8214195e+01  -1.4445456e+04  -7.1855733e+03   1.3954653e+04
   2.5718249e+00   4.8086924e-01   1.0644954e-01   2.0119296e-02  -3.2635626e+01   7.8753835e+01  -6.8094409e+01  -1.4431113e+04  -7.2001707e+03   1.3965994e+04
   2.5804053e+00   4.8055862e-01   1.0729720e-01   1.9837496e-02  -3.2759387e+01   7.8691989e+01  -6.7974528e+01  -1.4416749e+04  -7.2148474e+03   1.3977249e+04
   2.5889857e+00   4.8024675e-01   1.0814389e-01   1.9556146e-02  -3.2883028e+01   7.8630021e+01  -6.7854549e+01  -1.4402363e+04  -7.2296037e+03   1.3988421e+04
   2.5975661e+00   4.7993364e-01   1.0898961e-01   1.9275256e-02  -3.3006543e+01   7.8567924e+01  -6.7734474e+01  -1.4387957e+04  -7.2444385e+03   1.3999508e+04
   2.6061465e+00   4.7961928e-01   1.0983435e-01   1.8994826e-02  -3.3129932e+01   7.8505707e+01  -6.7614311e+01  -1.4372352e+04  -7.2571443e+03   1.4009151e+04
   2.6147269e+00   4.7930368e-01   1.1067812e-01   1.8714866e-02  -3.3253184e+01   7.8443387e+01  -6.7494068e+01  -1.4356258e+04  -7.2690534e+03   1.4018172e+04
   2.6233073e+00   4.7898683e-01   1.1152091e-01   1.8435356e-02  -3.3376297e+01   7.8380965e+01  -6.7373746e+01  -1.4340140e+04  -7.2810405e+03   1.4027111e+04
   2.6318877e+00   4.7866875e-01   1.1236273e-01   1.8156306e-02  -3.3499272e+01   7.8318439e+01  -6.7253351e+01  -1.4323999e+04  -7.2931050e+03   1.4035967e+04
   2.6404681e+00   4.7834943e-01   1.1320356e-01   1.7877716e-02  -3.3622109e+01   7.8255808e+01  -6.7132878e+01  -1.4307834e+04  -7.3052462e+03   1.4044740e+04
   2.6490485e+00   4.7802888e-01   1.1404341e-01   1.7599586e-02  -3.3744806e+01   7.8193073e+01  -6.7012333e+01  -1.4291645e+04  -7.3174649e+03   1.4053430e+04
   2.6576289e+00   4.7770710e-01   1.1488229e-01   1.7321906e-02  -3.3867365e+01   7.8130235e+01  -6.6891711e+01  -1.4275432e+04  -7.3297604e+03   1.4062039e+04
   2.6662094e+00   4.7738408e-01   1.1572018e-01   1.7044696e-02  -3.3989784e+01   7.8067290e+01  -6.6771017e+01  -1.4259196e+04  -7.3421323e+03   1.4070564e+04
   2.6747898e+00   4.7705984e-01   1.1655709e-01   1.6767936e-02  -3.4112064e+01   7.8004237e+01  -6.6650249e+01  -1.4242936e+04  -7.3545813e+03   1.4079006e+04
   2.6833702e+00   4.7673438e-01   1.1739301e-01   1.6491636e-02  -3.4234205e+01   7.7941079e+01  -6.6529409e+01  -1.4226652e+04  -7.3671065e+03   1.4087366e+04
   2.6919506e+00   4.7640769e-01   1.1822795e-01   1.6215796e-02  -3.4356205e+01   7.7877810e+01  -6.6408499e+01  -1.4210344e+04  -7.3797077e+03   1.4095643e+04
   2.7005310e+00   4.7607978e-01   1.1906191e-01   1.5940406e-02  -3.4478066e+01   7.7814436e+01  -6.6287518e+01  -1.4194013e+04  -7.3923851e+03   1.4103837e+04
   2.7091114e+00   4.7575065e-01   1.1989487e-01   1.5665476e-02  -3.4599786e+01   7.7750951e+01  -6.6166466e+01  -1.4177657e+04  -7.4051388e+03   1.4111948e+04
   2.7176918e+00   4.7542031e-01   1.2072685e-01   1.5391006e-02  -3.4721366e+01   7.7687358e+01  -6.6045345e+01  -1.4161278e+04  -7.4179679e+03   1.4119978e+04
   2.7262722e+00   4.7508875e-01   1.2155784e-01   1.5116996e-02  -3.4842806e+01   7.7623653e+01  -6.5924155e+01  -1.4144875e+04  -7.4308724e+03   1.4127923e+04
   2.7348526e+00   4.7475598e-01   1.2238784e-01   1.4843436e-02  -3.4964104e+01   7.7559837e+01  -6.5802898e+01  -1.4128448e+04  -7.4438525e+03   1.4135787e+04
   2.7434330e+00   4.7442200e-01   1.2321685e-01   1.4570326e-02  -3.5085261e+01   7.7495911e+01  -6.5681574e+01  -1.4111997e+04  -7.4569079e+03   1.4143567e+04
   2.7520134e+00   4.7408681e-01   1.2404486e-01   1.4297676e-02  -3.5206278e+01   7.7431872e+01  -6.5560182e+01  -1.4095521e+04  -7.4700378e+03   1.4151265e+04
   2.7605938e+00   4.7375042e-01   1.2487189e-01   1.4025486e-02  -3.5327150e+01   7.7367718e+01  -6.5438727e+01  -1.4079023e+04  -7.4832431e+03   1.4158881e+04
   2.7691742e+00   4.7341282e-01   1.2569792e-01   1.3753746e-02  -3.5447883e+01   7.7303452e+01  -6.5317206e+01  -1.4062499e+04  -7.4965232e+03   1.4166413e+04
   2.7777546e+00   4.7307403e-01   1.2652295e-01   1.3482456e-02  -3.5568474e+01   7.7239071e+01  -6.5195621e+01  -1.4045952e+04  -7.5098771e+03   1.4173863e+04
   2.7863350e+00   4.7273403e-01   1.2734699e-01   1.3211626e-02  -3.5688923e+01   7.7174576e+01  -6.5073971e+01  -1.4029381e+04  -7.5233061e+03   1.4181229e+04
   2.7949154e+00   4.7239284e-01   1.2817003e-01   1.2941256e-02  -3.5809230e+01   7.7109965e+01  -6.4952260e+01  -1.4012785e+04  -7.5368090e+03   1.4188514e+04
   2.8034958e+00   4.7205046e-01   1.2899207e-01   1.2671326e-02  -3.5929395e+01   7.7045240e+01  -6.4830485e+01  -1.3995579e+04  -7.5491361e+03   1.4194981e+04
   2.8120762e+00   4.7170688e-01   1.2981311e-01   1.2401866e-02  -3.6049404e+01   7.6980421e+01  -6.4708664e+01  -1.3977494e+04  -7.5597192e+03   1.4200298e+04
   2.8206566e+00   4.7136212e-01   1.3063316e-01   1.2132846e-02  -3.6169258e+01   7.6915510e+01  -6.4586798e+01  -1.3959383e+04  -7.5703743e+03   1.4205535e+04
   2.8292371e+00   4.7101616e-01   1.3145220e-01   1.1864286e-02  -3.6288957e+01   7.6850507e+01  -6.4464886e+01  -1.3941245e+04  -7.5811022e+03   1.4210691e+04
   2.8378175e+00   4.7066902e-01   1.3227024e-01   1.1596176e-02  -3.6408501e+01   7.6785413e+01  -6.4342930e+01  -1.3923081e+04  -7.5919015e+03   1.4215768e+04
   2.8463979e+00   4.7032070e-01   1.3308728e-01   1.1328516e-02  -3.6527888e+01   7.6720224e+01  -6.4220932e+01  -1.3904890e+04  -7.6027731e+03   1.4220765e+04
   2.8549783e+00   4.6997120e-01   1.3390331e-01   1.1061306e-02  -3.6647119e+01   7.6654941e+01  -6.4098892e+01  -1.3886673e+04  -7.6137164e+03   1.4225681e+04
   2.8635587e+00   4.6962053e-01   1.3471835e-01   1.0794556e-02  -3.6766194e+01   7.6589565e+01  -6.3976808e+01  -1.3868429e+04  -7.6247305e+03   1.4230517e+04
   2.8721391e+00   4.6926867e-01   1.3553237e-01   1.0528256e-02  -3.6885113e+01   7.6524095e+01  -6.3854683e+01  -1.3850159e+04  -7.6358165e+03   1.4235274e+04
   2.8807195e+00   4.6891564e-01   1.3634539e-01   1.0262406e-02  -3.7003875e+01   7.6458528e+01  -6.3732520e+01  -1.3831862e+04  -7.6469731e+03   1.4239950e+04
   2.8892999e+00   4.6856145e-01   1.3715741e-01   9.9970056e-03  -3.7122480e+01   7.6392866e+01  -6.3610316e+01  -1.3813540e+04  -7.6582007e+03   1.4244547e+04
   2.8978803e+00   4.6820608e-01   1.3796842e-01   9.7320556e-03  -3.7240928e+01   7.6327108e+01  -6.3488071e+01  -1.3795190e+04  -7.6694992e+03   1.4249063e+04
   2.9064607e+00   4.6784955e-01   1.3877842e-01   9.4675556e-03  -3.7359216e+01   7.6261252e+01  -6.3365791e+01  -1.3776814e+04  -7.6808675e+03   1.4253500e+04
   2.9150411e+00   4.6749185e-01   1.3958742e-01   9.2035056e-03  -3.7477348e+01   7.6195297e+01  -6.3243471e+01  -1.3758412e+04  -7.6923068e+03   1.4257856e+04
   2.9236215e+00   4.6713299e-01   1.4039540e-01   8.9398956e-03  -3.7595323e+01   7.6129246e+01  -6.3121114e+01  -1.3739983e+04  -7.7038154e+03   1.4262133e+04
   2.9322019e+00   4.6677297e-01   1.4120237e-01   8.6767456e-03  -3.7713137e+01   7.6063094e+01  -6.2998720e+01  -1.3721527e+04  -7.7153945e+03   1.4266330e+04
   2.9407823e+00   4.6641180e-01   1.4200834e-01   8.4140456e-03  -3.7830795e+01   7.5996841e+01  -6.2876293e+01  -1.3703045e+04  -7.7270429e+03   1.4270448e+04
   2.9493627e+00   4.6604947e-01   1.4281329e-01   8.1517956e-03  -3.7948293e+01   7.5930492e+01  -6.2753829e+01  -1.3684536e+04  -7.7387607e+03   1.4274484e+04
   2.9579431e+00   4.6568599e-01   1.4361723e-01   7.8899856e-03  -3.8065631e+01   7.5864039e+01  -6.2631331e+01  -1.3666001e+04  -7.7505480e+03   1.4278442e+04
   2.9665235e+00   4.6532136e-01   1.4442016e-01   7.6286356e-03  -3.8182813e+01   7.5797485e+01  -6.2508800e+01  -1.3647439e+04  -7.7624042e+03   1.4282320e+04
   2.9751039e+00   4.6495558e-01   1.4522207e-01   7.3677256e-03  -3.8299833e+01   7.5730830e+01  -6.2386235e+01  -1.3628851e+04  -7.7743289e+03   1.4286118e+04
   2.9836843e+00   4.6458865e-01   1.4602297e-01   7.1072556e-03  -3.8416694e+01   7.5664072e+01  -6.2263640e+01  -1.3610236e+04  -7.7863228e+03   1.4289837e+04
   2.9922648e+00   4.6422058e-01   1.4682286e-01   6.8472456e-03  -3.8533395e+01   7.5597209e+01  -6.2141009e+01  -1.3591594e+04  -7.7983846e+03   1.4293475e+04
   3.0008452e+00   4.6385138e-01   1.4762173e-01   6.5876756e-03  -3.8649936e+01   7.5530243e+01  -6.2018352e+01  -1.3572805e+04  -7.8102169e+03   1.4296868e+04
   3.0094256e+00   4.6348103e-01   1.4841958e-01   6.3285556e-03  -3.8766312e+01   7.5463189e+01  -6.1895671e+01  -1.3552876e+04  -7.8193877e+03   1.4298654e+04
   3.0180060e+00   4.6310955e-01   1.4921641e-01   6.0698856e-03  -3.8882516e+01   7.5396057e+01  -6.1772974e+01  -1.3532919e+04  -7.8286255e+03   1.4300364e+04
   3.0265864e+00   4.6273693e-01   1.5001223e-01   5.8116556e-03  -3.8998548e+01   7.5328844e+01  -6.1650264e+01  -1.3512933e+04  -7.8379288e+03   1.4301998e+04
   3.0351668e+00   4.6236318e-01   1.5080703e-01   5.5538656e-03  -3.9114408e+01   7.5261551e+01  -6.1527541e+01  -1.3492918e+04  -7.8472988e+03   1.4303554e+04
   3.0437472e+00   4.6198831e-01   1.5160081e-01   5.2965256e-03  -3.9230097e+01   7.5194179e+01  -6.1404805e+01  -1.3472875e+04  -7.8567340e+03   1.4305034e+04
   3.0523276e+00   4.6161230e-01   1.5239357e-01   5.0396356e-03  -3.9345614e+01   7.5126724e+01  -6.1282056e+01  -1.3452803e+04  -7.8662352e+03   1.4306438e+04
   3.0609080e+00   4.6123518e-01   1.5318531e-01   4.7831856e-03  -3.9460957e+01   7.5059186e+01  -6.1159295e+01  -1.3432703e+04  -7.8758011e+03   1.4307766e+04
   3.0694884e+00   4.6085693e-01   1.5397603e-01   4.5271856e-03  -3.9576129e+01   7.4991569e+01  -6.1036523e+01  -1.3412574e+04  -7.8854327e+03   1.4309017e+04
   3.0780688e+00   4.6047756e-01   1.5476573e-01   4.2716256e-03  -3.9691128e+01   7.4923866e+01  -6.0913740e+01  -1.3392417e+04  -7.8951287e+03   1.4310191e+04
   3.0866492e+00   4.6009708e-01   1.5555441e-01   4.0165056e-03  -3.9805953e+01   7.4856082e+01  -6.0790949e+01  -1.3372230e+04  -7.9048898e+03   1.4311290e+04
   3.0952296e+00   4.5971548e-01   1.5634207e-01   3.7618256e-03  -3.9920605e+01   7.4788211e+01  -6.0668147e+01  -1.3352015e+04  -7.9147147e+03   1.4312312e+04
   3.1038100e+00   4.5933277e-01   1.5712870e-01   3.5075956e-03  -4.0035085e+01   7.4720258e+01  -6.0545339e+01  -1.3331772e+04  -7.9246044e+03   1.4313259e+04
   3.1123904e+00   4.5894895e-01   1.5791431e-01   3.2538056e-03  -4.0149389e+01   7.4652219e+01  -6.0422522e+01  -1.3311500e+04  -7.9345576e+03   1.4314128e+04
   3.1209708e+00   4.5856402e-01   1.5869890e-01   3.0004656e-03  -4.0263521e+01   7.4584094e+01  -6.0299695e+01  -1.3291200e+04  -7.9445752e+03   1.4314923e+04
   3.1295512e+00   4.5817799e-01   1.5948247e-01   2.7475556e-03  -4.0377478e+01   7.4515883e+01  -6.0176865e+01  -1.3270871e+04  -7.9546553e+03   1.4315641e+04
   3.1381316e+00   4.5779085e-01   1.6026501e-01   2.4950956e-03  -4.0491259e+01   7.4447586e+01  -6.0054028e+01  -1.3250514e+04  -7.9647998e+03   1.4316283e+04
   3.1467120e+00   4.5740262e-01   1.6104653e-01   2.2430756e-03  -4.0604867e+01   7.4379201e+01  -5.9931185e+01  -1.3230128e+04  -7.9750066e+03   1.4316849e+04
   3.1552925e+00   4.5701329e-01   1.6182702e-01   1.9914856e-03  -4.0718299e+01   7.4310728e+01  -5.9808340e+01  -1.3209713e+04  -7.9852766e+03   1.4317340e+04
   3.1638729e+00   4.5662286e-01   1.6260648e-01   1.7403456e-03  -4.0831556e+01   7.4242166e+01  -5.9685489e+01  -1.3189270e+04  -7.9956088e+03   1.4317755e+04
   3.1724533e+00   4.5623134e-01   1.6338492e-01   1.4896456e-03  -4.0944638e+01   7.4173516e+01  -5.9562636e+01  -1.3168798e+04  -8.0060040e+03   1.4318094e+04
   3.1810337e+00   4.5583873e-01   1.6416233e-01   1.2393856e-03  -4.1057544e+01   7.4104778e+01  -5.9439780e+01  -1.3148298e+04  -8.0164608e+03   1.4318358e+04
   3.1896141e+00   4.5544504e-01   1.6493872e-01   9.8956560e-04  -4.1170273e+01   7.4035948e+01  -5.9316923e+01  -1.3127769e+04  -8.0269800e+03   1.4318545e+04
   3.1981945e+00   4.5505025e-01   1.6571407e-01   7.4018560e-04  -4.1282827e+01   7.3967029e+01  -5.9194061e+01  -1.3107212e+04  -8.0375605e+03   1.4318658e+04
   3.2067749e+00   4.5465439e-01   1.6648840e-01   4.9123560e-04  -4.1395202e+01   7.3898026e+01  -5.9071206e+01  -1.3085816e+04  -8.0458635e+03   1.4317454e+04
   3.2153553e+00   4.5425744e-01   1.6726170e-01   2.4273560e-04  -4.1507389e+01   7.3828954e+01  -5.8948363e+01  -1.3064174e+04  -8.0536024e+03   1.4315846e+04
   3.2239357e+00   4.5385942e-01   1.6803397e-01  -5.3344017e-06  -4.1619392e+01   7.3759817e+01  -5.8825535e+01  -1.3042503e+04  -8.0614010e+03   1.4314167e+04
   3.2325161e+00   4.5346032e-01   1.6880521e-01  -2.5296440e-04  -4.1731210e+01   7.3690615e+01  -5.8702721e+01  -1.3020800e+04  -8.0692592e+03   1.4312415e+04
   3.2410965e+00   4.5306015e-01   1.6957542e-01  -5.0015440e-04  -4.1842840e+01   7.3621343e+01  -5.8579924e+01  -1.2999068e+04  -8.0771763e+03   1.4310592e+04
   3.2496769e+00   4.5265890e-01   1.7034461e-01  -7.4691440e-04  -4.1954283e+01   7.3552004e+01  -5.8457141e+01  -1.2977306e+04  -8.0851517e+03   1.4308696e+04
   3.2582573e+00   4.5225659e-01   1.7111276e-01  -9.9323440e-04  -4.2065542e+01   7.3482595e+01  -5.8334373e+01  -1.2955513e+04  -8.0931862e+03   1.4306729e+04
   3.2668377e+00   4.5185321e-01   1.7187988e-01  -1.2391144e-03  -4.2176611e+01   7.3413118e+01  -5.8211625e+01  -1.2933690e+04  -8.1012792e+03   1.4304689e+04
   3.2754181e+00   4.5144877e-01   1.7264597e-01  -1.4845644e-03  -4.2287494e+01   7.3343571e+01  -5.8088893e+01  -1.2911837e+04  -8.1094299e+03   1.4302579e+04
   3.2839985e+00   4.5104327e-01   1.7341103e-01  -1.7295744e-03  -4.2398190e+01   7.3273953e+01  -5.7966181e+01  -1.2889954e+04  -8.1176382e+03   1.4300396e+04
   3.2925789e+00   4.5063671e-01   1.7417506e-01  -1.9741444e-03  -4.2508697e+01   7.3204265e+01  -5.7843487e+01  -1.2868040e+04  -8.1259046e+03   1.4298142e+04
   3.3011593e+00   4.5022909e-01   1.7493806e-01  -2.2182944e-03  -4.2619015e+01   7.3134506e+01  -5.7720814e+01  -1.2846097e+04  -8.1342281e+03   1.4295817e+04
   3.3097398e+00   4.4982043e-01   1.7570003e-01  -2.4619944e-03  -4.2729145e+01   7.3064673e+01  -5.7598161e+01  -1.2824123e+04  -8.1426089e+03   1.4293420e+04
   3.3183202e+00   4.4941071e-01   1.7646096e-01  -2.7052744e-03  -4.2839087e+01   7.2994772e+01  -5.7475528e+01  -1.2802120e+04  -8.1510462e+03   1.4290952e+04
   3.3269006e+00   4.4899994e-01   1.7722087e-01  -2.9481144e-03  -4.2948841e+01   7.2924795e+01  -5.7352917e+01  -1.2780086e+04  -8.1595404e+03   1.4288413e+04
   3.3354810e+00   4.4858812e-01   1.7797974e-01  -3.1905144e-03  -4.3058403e+01   7.2854747e+01  -5.7230327e+01  -1.2758023e+04  -8.1680913e+03   1.4285802e+04
   3.3440614e+00   4.4817527e-01   1.7873757e-01  -3.4324944e-03  -4.3167778e+01   7.2784625e+01  -5.7107760e+01  -1.2735929e+04  -8.1766982e+03   1.4283121e+04
   3.3526418e+00   4.4776137e-01   1.7949438e-01  -3.6740344e-03  -4.3276963e+01   7.2714429e+01  -5.6985217e+01  -1.2713805e+04  -8.1853603e+03   1.4280368e+04
   3.3612222e+00   4.4734643e-01   1.8025015e-01  -3.9151444e-03  -4.3385958e+01   7.2644156e+01  -5.6862698e+01  -1.2691652e+04  -8.1940788e+03   1.4277545e+04
   3.3698026e+00   4.4693046e-01   1.8100489e-01  -4.1558144e-03  -4.3494762e+01   7.2573812e+01  -5.6740202e+01  -1.2669468e+04  -8.2028528e+03   1.4274650e+04
   3.3783830e+00   4.4651345e-01   1.8175859e-01  -4.3960644e-03  -4.3603375e+01   7.2503389e+01  -5.6617734e+01  -1.2647254e+04  -8.2116819e+03   1.4271685e+04
   3.3869634e+00   4.4609541e-01   1.8251126e-01  -4.6358744e-03  -4.3711798e+01   7.2432892e+01  -5.6495289e+01  -1.2625011e+04  -8.2205655e+03   1.4268650e+04
   3.3955438e+00   4.4567635e-01   1.8326290e-01  -4.8752644e-03  -4.3820031e+01   7.2362318e+01  -5.6372872e+01  -1.2602737e+04  -8.2295041e+03   1.4265543e+04
   3.4041242e+00   4.4525626e-01   1.8401350e-01  -5.1142144e-03  -4.3928070e+01   7.2291669e+01  -5.6250484e+01  -1.2580041e+04  -8.2371145e+03   1.4261675e+04
   3.4127046e+00   4.4483514e-01   1.8476307e-01  -5.3527344e-03  -4.4035913e+01   7.2220966e+01  -5.6128133e+01  -1.2556888e+04  -8.2432843e+03   1.4256991e+04
   3.4212850e+00   4.4441300e-01   1.8551160e-01  -5.5908344e-03  -4.4143558e+01   7.2150208e+01  -5.6005820e+01  -1.2533705e+04  -8.2495063e+03   1.4252239e+04
   3.4298654e+00   4.4398985e-01   1.8625910e-01  -5.8284944e-03  -4.4251001e+01   7.2079398e+01  -5.5883553e+01  -1.2510490e+04  -8.2557806e+03   1.4247421e+04
   3.4384458e+00   4.4356568e-01   1.8700556e-01  -6.0657344e-03  -4.4358246e+01   7.2008531e+01  -5.5761324e+01  -1.2487244e+04  -8.2621071e+03   1.4242536e+04
   3.4470262e+00   4.4314049e-01   1.8775099e-01  -6.3025444e-03  -4.4465293e+01   7.1937613e+01  -5.5639140e+01  -1.2463966e+04  -8.2684844e+03   1.4237585e+04
   3.4556066e+00   4.4271430e-01   1.8849539e-01  -6.5389244e-03  -4.4572139e+01   7.1866638e+01  -5.5516996e+01  -1.2440658e+04  -8.2749137e+03   1.4232567e+04
   3.4641870e+00   4.4228709e-01   1.8923875e-01  -6.7748744e-03  -4.4678784e+01   7.1795607e+01  -5.5394896e+01  -1.2417318e+04  -8.2813945e+03   1.4227483e+04
   3.4727675e+00   4.4185888e-01   1.8998107e-01  -7.0103944e-03  -4.4785229e+01   7.1724523e+01  -5.5272841e+01  -1.2393946e+04  -8.2879254e+03   1.4222332e+04
   3.4813479e+00   4.4142967e-01   1.9072236e-01  -7.2454944e-03  -4.4891474e+01   7.1653380e+01  -5.5150829e+01  -1.2370544e+04  -8.2945077e+03   1.4217115e+04
   3.4899283e+00   4.4099946e-01   1.9146261e-01  -7.4801644e-03  -4.4997519e+01   7.1582182e+01  -5.5028865e+01  -1.2347110e+04  -8.3011399e+03   1.4211832e+04
   3.4985087e+00   4.4056825e-01   1.9220183e-01  -7.7144144e-03  -4.5103361e+01   7.1510926e+01  -5.4906943e+01  -1.2323646e+04  -8.3078223e+03   1.4206483e+04
   3.5070891e+00   4.4013604e-01   1.9294002e-01  -7.9482344e-03  -4.5209001e+01   7.1439612e+01  -5.4785069e+01  -1.2300150e+04  -8.3145548e+03   1.4201068e+04
   3.5156695e+00   4.3970284e-01   1.9367717e-01  -8.1816244e-03  -4.5314440e+01   7.1368242e+01  -5.4663242e+01  -1.2276623e+04  -8.3213369e+03   1.4195588e+04
   3.5242499e+00   4.3926865e-01   1.9441328e-01  -8.4145944e-03  -4.5419678e+01   7.1296811e+01  -5.4541462e+01  -1.2253065e+04  -8.3281681e+03   1.4190041e+04
   3.5328303e+00   4.3883347e-01   1.9514836e-01  -8.6471444e-03  -4.5524713e+01   7.1225323e+01  -5.4419731e+01  -1.2229476e+04  -8.3350487e+03   1.4184429e+04
   3.5414107e+00   4.3839730e-01   1.9588241e-01  -8.8792644e-03  -4.5629547e+01   7.1153776e+01  -5.4298046e+01  -1.2205856e+04  -8.3419785e+03   1.4178751e+04
   3.5499911e+00   4.3796015e-01   1.9661542e-01  -9.1109644e-03  -4.5734175e+01   7.1082167e+01  -5.4176411e+01  -1.2182205e+04  -8.3489563e+03   1.4173008e+04
   3.5585715e+00   4.3752202e-01   1.9734739e-01  -9.3422444e-03  -4.5838602e+01   7.1010500e+01  -5.4054824e+01  -1.2158523e+04  -8.3559830e+03   1.4167199e+04
   3.5671519e+00   4.3708292e-01   1.9807833e-01  -9.5730944e-03  -4.5942826e+01   7.0938771e+01  -5.3933291e+01  -1.2134810e+04  -8.3630577e+03   1.4161326e+04
   3.5757323e+00   4.3664283e-01   1.9880823e-01  -9.8035244e-03  -4.6046846e+01   7.0866984e+01  -5.3811807e+01  -1.2111066e+04  -8.3701799e+03   1.4155387e+04
   3.5843127e+00   4.3620178e-01   1.9953710e-01  -1.0033524e-02  -4.6150662e+01   7.0795132e+01  -5.3690372e+01  -1.2087292e+04  -8.3773504e+03   1.4149383e+04
   3.5928931e+00   4.3575975e-01   2.0026494e-01  -1.0263114e-02  -4.6254272e+01   7.0723221e+01  -5.3568992e+01  -1.2063487e+04  -8.3845681e+03   1.4143314e+04
   3.6014735e+00   4.3531676e-01   2.0099173e-01  -1.0492274e-02  -4.6357680e+01   7.0651246e+01  -5.3447663e+01  -1.2039546e+04  -8.3913574e+03   1.4136957e+04
   3.6100539e+00   4.3487280e-01   2.0171750e-01  -1.0721024e-02  -4.6460879e+01   7.0579227e+01  -5.3326394e+01  -1.2015066e+04  -8.3958987e+03   1.4129463e+04
   3.6186343e+00   4.3442788e-01   2.0244223e-01  -1.0949344e-02  -4.6563868e+01   7.0507167e+01  -5.3205189e+01  -1.1990555e+04  -8.4004853e+03   1.4121907e+04
   3.6272147e+00   4.3398200e-01   2.0316592e-01  -1.1177244e-02  -4.6666648e+01   7.0435068e+01  -5.3084051e+01  -1.1966012e+04  -8.4051165e+03   1.4114290e+04
   3.6357952e+00   4.3353516e-01   2.0388858e-01  -1.1404734e-02  -4.6769216e+01   7.0362927e+01  -5.2962978e+01  -1.1941437e+04  -8.4097929e+03   1.4106612e+04
   3.6443756e+00   4.3308737e-01   2.0461020e-01  -1.1631794e-02  -4.6871572e+01   7.0290748e+01  -5.2841970e+01  -1.1916829e+04  -8.4145131e+03   1.4098873e+04
   3.6529560e+00   4.3263862e-01   2.0533079e-01  -1.1858444e-02  -4.6973717e+01   7.0218527e+01  -5.2721029e+01  -1.1892191e+04  -8.4192775e+03   1.4091074e+04
   3.6615364e+00   4.3218892e-01   2.0605035e-01  -1.2084674e-02  -4.7075651e+01   7.0146266e+01  -5.2600156e+01  -1.1867520e+04  -8.4240861e+03   1.4083215e+04
   3.6701168e+00   4.3173828e-01   2.0676887e-01  -1.2310474e-02  -4.7177374e+01   7.0073963e+01  -5.2479350e+01  -1.1842817e+04  -8.4289376e+03   1.4075295e+04
   3.6786972e+00   4.3128669e-01   2.0748636e-01  -1.2535874e-02  -4.7278883e+01   7.0001619e+01  -5.2358612e+01  -1.1818083e+04  -8.4338325e+03   1.4067315e+04
   3.6872776e+00   4.3083416e-01   2.0820281e-01  -1.2760844e-02  -4.7380181e+01   6.9929233e+01  -5.2237944e+01  -1.1793317e+04  -8.4387708e+03   1.4059275e+04
   3.6958580e+00   4.3038069e-01   2.0891824e-01  -1.2985404e-02  -4.7481266e+01   6.9856803e+01  -5.2117345e+01  -1.1768519e+04  -8.4437514e+03   1.4051174e+04
   3.7044384e+00   4.2992628e-01   2.0963263e-01  -1.3209544e-02  -4.7582137e+01   6.9784330e+01  -5.1996814e+01  -1.1743690e+04  -8.4487747e+03   1.4043014e+04
   3.7130188e+00   4.2947094e-01   2.1034598e-01  -1.3433264e-02  -4.7682798e+01   6.9711815e+01  -5.1876355e+01  -1.1718829e+04  -8.4538398e+03   1.4034795e+04
   3.7215992e+00   4.2901467e-01   2.1105830e-01  -1.3656574e-02  -4.7783243e+01   6.9639255e+01  -5.1755967e+01  -1.1693936e+04  -8.4589476e+03   1.4026516e+04
   3.7301796e+00   4.2855747e-01   2.1176959e-01  -1.3879474e-02  -4.7883475e+01   6.9566651e+01  -5.1635648e+01  -1.1669012e+04  -8.4640967e+03   1.4018177e+04
   3.7387600e+00   4.2809934e-01   2.1247985e-01  -1.4101954e-02  -4.7983493e+01   6.9494005e+01  -5.1515402e+01  -1.1644057e+04  -8.4692873e+03   1.4009779e+04
   3.7473404e+00   4.2764028e-01   2.1318908e-01  -1.4324024e-02  -4.8083297e+01   6.9421312e+01  -5.1395229e+01  -1.1619069e+04  -8.4745197e+03   1.4001321e+04
   3.7559208e+00   4.2718031e-01   2.1389727e-01  -1.4545674e-02  -4.8182886e+01   6.9348574e+01  -5.1275129e+01  -1.1594051e+04  -8.4797924e+03   1.3992805e+04
   3.7645012e+00   4.2671942e-01   2.1460444e-01  -1.4766914e-02  -4.8282259e+01   6.9275792e+01  -5.1155102e+01  -1.1569001e+04  -8.4851060e+03   1.3984229e+04
   3.7730816e+00   4.2625760e-01   2.1531057e-01  -1.4987734e-02  -4.8381418e+01   6.9202965e+01  -5.1035148e+01  -1.1543920e+04  -8.4904600e+03   1.3975594e+04
   3.7816620e+00   4.2579488e-01   2.1601567e-01  -1.5208154e-02  -4.8480362e+01   6.9130089e+01  -5.0915269e+01  -1.1518807e+04  -8.4958547e+03   1.3966901e+04
   3.7902424e+00   4.2533125e-01   2.1671974e-01  -1.5428154e-02  -4.8579091e+01   6.9057166e+01  -5.0795466e+01  -1.1493664e+04  -8.5012887e+03   1.3958149e+04
   3.7988229e+00   4.2486670e-01   2.1742277e-01  -1.5647744e-02  -4.8677604e+01   6.8984198e+01  -5.0675736e+01  -1.1468488e+04  -8.5067626e+03   1.3949338e+04
   3.8074033e+00   4.2440125e-01   2.1812478e-01  -1.5866914e-02  -4.8775898e+01   6.8911192e+01  -5.0556087e+01  -1.1442929e+04  -8.5099960e+03   1.3939477e+04
   3.8159837e+00   4.2393490e-01   2.1882576e-01  -1.6085684e-02  -4.8873973e+01   6.8838160e+01  -5.0436524e+01  -1.1417282e+04  -8.5129038e+03   1.3929404e+04
   3.8245641e+00   4.2346764e-01   2.1952570e-01  -1.6304044e-02  -4.8971827e+01   6.8765105e+01  -5.0317047e+01  -1.1391602e+04  -8.5158494e+03   1.3919276e+04
   3.8331445e+00   4.2299949e-01   2.2022462e-01  -1.6521984e-02  -4.9069462e+01   6.8692023e+01  -5.0197658e+01  -1.1365891e+04  -8.5188323e+03   1.3909094e+04
   3.8417249e+00   4.2253044e-01   2.2092251e-01  -1.6739524e-02  -4.9166875e+01   6.8618914e+01  -5.0078356e+01  -1.1340147e+04  -8.5218516e+03   1.3898857e+04
   3.8503053e+00   4.2206050e-01   2.2161937e-01  -1.6956654e-02  -4.9264068e+01   6.8545781e+01  -4.9959143e+01  -1.1314372e+04  -8.5249076e+03   1.3888567e+04
   3.8588857e+00   4.2158967e-01   2.2231520e-01  -1.7173374e-02  -4.9361039e+01   6.8472620e+01  -4.9840017e+01  -1.1288564e+04  -8.5280007e+03   1.3878222e+04
   3.8674661e+00   4.2111795e-01   2.2301000e-01  -1.7389684e-02  -4.9457789e+01   6.8399432e+01  -4.9720981e+01  -1.1262724e+04  -8.5311292e+03   1.3867823e+04
   3.8760465e+00   4.2064534e-01   2.2370378e-01  -1.7605584e-02  -4.9554316e+01   6.8326219e+01  -4.9602033e+01  -1.1236852e+04  -8.5342944e+03   1.3857371e+04
   3.8846269e+00   4.2017185e-01   2.2439653e-01  -1.7821074e-02  -4.9650623e+01   6.8252977e+01  -4.9483176e+01  -1.1210949e+04  -8.5374944e+03   1.3846865e+04
   3.8932073e+00   4.1969748e-01   2.2508825e-01  -1.8036164e-02  -4.9746705e+01   6.8179708e+01  -4.9364411e+01  -1.1185014e+04  -8.5407299e+03   1.3836306e+04
   3.9017877e+00   4.1922224e-01   2.2577895e-01  -1.8250844e-02  -4.9842565e+01   6.8106411e+01  -4.9245736e+01  -1.1159047e+04  -8.5440010e+03   1.3825694e+04
   3.9103681e+00   4.1874612e-01   2.2646862e-01  -1.8465124e-02  -4.9938204e+01   6.8033087e+01  -4.9127151e+01  -1.1133048e+04  -8.5473065e+03   1.3815028e+04
   3.9189485e+00   4.1826913e-01   2.2715726e-01  -1.8678994e-02  -5.0033618e+01   6.7959731e+01  -4.9008658e+01  -1.1107018e+04  -8.5506466e+03   1.3804309e+04
   3.9275289e+00   4.1779126e-01   2.2784488e-01  -1.8892454e-02  -5.0128808e+01   6.7886351e+01  -4.8890257e+01  -1.1080956e+04  -8.5540217e+03   1.3793538e+04
   3.9361093e+00   4.1731253e-01   2.2853148e-01  -1.9105514e-02  -5.0223777e+01   6.7812938e+01  -4.8771949e+01  -1.1054862e+04  -8.5574301e+03   1.3782714e+04
   3.9446897e+00   4.1683294e-01   2.2921705e-01  -1.9318174e-02  -5.0318519e+01   6.7739497e+01  -4.8653736e+01  -1.1028737e+04  -8.5608730e+03   1.3771837e+04
   3.9532701e+00   4.1635248e-01   2.2990159e-01  -1.9530424e-02  -5.0413037e+01   6.7666028e+01  -4.8535615e+01  -1.1002580e+04  -8.5643491e+03   1.3760908e+04
   3.9618506e+00   4.1587117e-01   2.3058512e-01  -1.9742264e-02  -5.0507334e+01   6.7592526e+01  -4.8417586e+01  -1.0976392e+04  -8.5678584e+03   1.3749926e+04
   3.9704310e+00   4.1538899e-01   2.3126762e-01  -1.9953714e-02  -5.0601402e+01   6.7518996e+01  -4.8299656e+01  -1.0950172e+04  -8.5714014e+03   1.3738892e+04
   3.9790114e+00   4.1490597e-01   2.3194909e-01  -2.0164754e-02  -5.0695246e+01   6.7445434e+01  -4.8181817e+01  -1.0923922e+04  -8.5749768e+03   1.3727806e+04
   3.9875918e+00   4.1442209e-01   2.3262955e-01  -2.0375394e-02  -5.0788865e+01   6.7371842e+01  -4.8064074e+01  -1.0897639e+04  -8.5785848e+03   1.3716668e+04
   3.9961722e+00   4.1393736e-01   2.3330898e-01  -2.0585624e-02  -5.0882257e+01   6.7298218e+01  -4.7946428e+01  -1.0871326e+04  -8.5822257e+03   1.3705478e+04
   4.0047526e+00   4.1345179e-01   2.3398740e-01  -2.0795464e-02  -5.0975424e+01   6.7224568e+01  -4.7828880e+01  -1.0844866e+04  -8.5845139e+03   1.3693684e+04
   4.0133330e+00   4.1296537e-01   2.3466479e-01  -2.1004894e-02  -5.1068365e+01   6.7150903e+01  -4.7711434e+01  -1.0818279e+04  -8.5857184e+03   1.3681396e+04
   4.0219134e+00   4.1247812e-01   2.3534116e-01  -2.1213934e-02  -5.1161077e+01   6.7077229e+01  -4.7594095e+01  -1.0791660e+04  -8.5869534e+03   1.3669061e+04
   4.0304938e+00   4.1199002e-01   2.3601651e-01  -2.1422564e-02  -5.1253559e+01   6.7003544e+01  -4.7476863e+01  -1.0765009e+04  -8.5882179e+03   1.3656678e+04
   4.0390742e+00   4.1150109e-01   2.3669084e-01  -2.1630804e-02  -5.1345812e+01   6.6929847e+01  -4.7359736e+01  -1.0738327e+04  -8.5895122e+03   1.3644247e+04
   4.0476546e+00   4.1101132e-01   2.3736416e-01  -2.1838634e-02  -5.1437836e+01   6.6856140e+01  -4.7242717e+01  -1.0711613e+04  -8.5908357e+03   1.3631769e+04
   4.0562350e+00   4.1052073e-01   2.3803645e-01  -2.2046074e-02  -5.1529632e+01   6.6782422e+01  -4.7125804e+01  -1.0684867e+04  -8.5921884e+03   1.3619244e+04
   4.0648154e+00   4.1002930e-01   2.3870773e-01  -2.2253104e-02  -5.1621198e+01   6.6708691e+01  -4.7009000e+01  -1.0658090e+04  -8.5935705e+03   1.3606672e+04
   4.0733958e+00   4.0953705e-01   2.3937800e-01  -2.2459744e-02  -5.1712532e+01   6.6634950e+01  -4.6892302e+01  -1.0631281e+04  -8.5949809e+03   1.3594054e+04
   4.0819762e+00   4.0904398e-01   2.4004724e-01  -2.2665994e-02  -5.1803640e+01   6.6561196e+01  -4.6775715e+01  -1.0604440e+04  -8.5964194e+03   1.3581389e+04
   4.0905566e+00   4.0855009e-01   2.4071547e-01  -2.2871834e-02  -5.1894514e+01   6.6487428e+01  -4.6659236e+01  -1.0577567e+04  -8.5978863e+03   1.3568677e+04
   4.0991370e+00   4.0805538e-01   2.4138269e-01  -2.3077284e-02  -5.1985159e+01   6.6413648e+01  -4.6542866e+01  -1.0550664e+04  -8.5993815e+03   1.3555919e+04
   4.1077174e+00   4.0755985e-01   2.4204889e-01  -2.3282334e-02  -5.2075572e+01   6.6339857e+01  -4.6426604e+01  -1.0523728e+04  -8.6009042e+03   1.3543114e+04
   4.1162978e+00   4.0706351e-01   2.4271408e-01  -2.3486994e-02  -5.2165753e+01   6.6266051e+01  -4.6310453e+01  -1.0496762e+04  -8.6024541e+03   1.3530264e+04
   4.1248783e+00   4.0656637e-01   2.4337826e-01  -2.3691254e-02  -5.2255704e+01   6.6192231e+01  -4.6194414e+01  -1.0469764e+04  -8.6040311e+03   1.3517367e+04
   4.1334587e+00   4.0606841e-01   2.4404142e-01  -2.3895124e-02  -5.2345423e+01   6.6118397e+01  -4.6078484e+01  -1.0442734e+04  -8.6056352e+03   1.3504425e+04
   4.1420391e+00   4.0556965e-01   2.4470357e-01  -2.4098594e-02  -5.2434910e+01   6.6044550e+01  -4.5962668e+01  -1.0415674e+04  -8.6072662e+03   1.3491437e+04
   4.1506195e+00   4.0507009e-01   2.4536471e-01  -2.4301674e-02  -5.2524166e+01   6.5970689e+01  -4.5846961e+01  -1.0388582e+04  -8.6089233e+03   1.3478404e+04
   4.1591999e+00   4.0456973e-01   2.4602484e-01  -2.4504354e-02  -5.2613187e+01   6.5896816e+01  -4.5731367e+01  -1.0361459e+04  -8.6106067e+03   1.3465325e+04
   4.1677803e+00   4.0406858e-01   2.4668396e-01  -2.4706644e-02  -5.2701975e+01   6.5822925e+01  -4.5615885e+01  -1.0334305e+04  -8.6123160e+03   1.3452201e+04
   4.1763607e+00   4.0356663e-01   2.4734207e-01  -2.4908544e-02  -5.2790531e+01   6.5749020e+01  -4.5500517e+01  -1.0307120e+04  -8.6140514e+03   1.3439032e+04
   4.1849411e+00   4.0306389e-01   2.4799917e-01  -2.5110054e-02  -5.2878854e+01   6.5675100e+01  -4.5385261e+01  -1.0279905e+04  -8.6158120e+03   1.3425818e+04
   4.1935215e+00   4.0256036e-01   2.4865527e-01  -2.5311174e-02  -5.2966943e+01   6.5601166e+01  -4.5270120e+01  -1.0252658e+04  -8.6175975e+03   1.3412560e+04
   4.2021019e+00   4.0205604e-01   2.4931035e-01  -2.5511894e-02  -5.3054799e+01   6.5527217e+01  -4.5155090e+01  -1.0225376e+04  -8.6188356e+03   1.3399050e+04
   4.2106823e+00   4.0155094e-01   2.4996443e-01  -2.5712224e-02  -5.3142420e+01   6.5453264e+01  -4.5040182e+01  -1.0198050e+04  -8.6183320e+03   1.3384861e+04
   4.2192627e+00   4.0104506e-01   2.5061751e-01  -2.5912164e-02  -5.3229804e+01   6.5379319e+01  -4.4925397e+01  -1.0170693e+04  -8.6178508e+03   1.3370632e+04
   4.2278431e+00   4.0053840e-01   2.5126957e-01  -2.6111724e-02  -5.3316956e+01   6.5305375e+01  -4.4810732e+01  -1.0143304e+04  -8.6173933e+03   1.3356362e+04
   4.2364235e+00   4.0003096e-01   2.5192064e-01  -2.6310884e-02  -5.3403871e+01   6.5231438e+01  -4.4696190e+01  -1.0115885e+04  -8.6169584e+03   1.3342051e+04
   4.2450039e+00   3.9952275e-01   2.5257070e-01  -2.6509654e-02  -5.3490553e+01   6.5157502e+01  -4.4581771e+01  -1.0088433e+04  -8.6165459e+03   1.3327701e+04
   4.2535843e+00   3.9901377e-01   2.5321975e-01  -2.6708044e-02  -5.3576998e+01   6.5083570e+01  -4.4467476e+01  -1.0060951e+04  -8.6161552e+03   1.3313310e+04
   4.2621647e+00   3.9850403e-01   2.5386781e-01  -2.6906044e-02  -5.3663206e+01   6.5009642e+01  -4.4353305e+01  -1.0033438e+04  -8.6157869e+03   1.3298880e+04
   4.2707451e+00   3.9799351e-01   2.5451486e-01  -2.7103654e-02  -5.3749180e+01   6.4935715e+01  -4.4239256e+01  -1.0005894e+04  -8.6154405e+03   1.3284410e+04
   4.2793255e+00   3.9748224e-01   2.5516091e-01  -2.7300874e-02  -5.3834917e+01   6.4861794e+01  -4.4125334e+01  -9.9783180e+03  -8.6151154e+03   1.3269901e+04
   4.2879060e+00   3.9697020e-01   2.5580597e-01  -2.7497704e-02  -5.3920416e+01   6.4787873e+01  -4.4011534e+01  -9.9507116e+03  -8.6148113e+03   1.3255352e+04
   4.2964864e+00   3.9645741e-01   2.5645002e-01  -2.7694154e-02  -5.4005679e+01   6.4713955e+01  -4.3897861e+01  -9.9230743e+03  -8.6145286e+03   1.3240764e+04
   4.3050668e+00   3.9594386e-01   2.5709308e-01  -2.7890214e-02  -5.4090704e+01   6.4640041e+01  -4.3784312e+01  -9.8954061e+03  -8.6142667e+03   1.3226136e+04
   4.3136472e+00   3.9542956e-01   2.5773513e-01  -2.8085894e-02  -5.4175492e+01   6.4566129e+01  -4.3670890e+01  -9.8677071e+03  -8.6140255e+03   1.3211470e+04
   4.3222276e+00   3.9491451e-01   2.5837620e-01  -2.8281184e-02  -5.4260040e+01   6.4492217e+01  -4.3557593e+01  -9.8399781e+03  -8.6138041e+03   1.3196765e+04
   4.3308080e+00   3.9439872e-01   2.5901626e-01  -2.8476094e-02  -5.4344354e+01   6.4418308e+01  -4.3444423e+01  -9.8122177e+03  -8.6136030e+03   1.3182022e+04
   4.3393884e+00   3.9388218e-01   2.5965533e-01  -2.8670624e-02  -5.4428427e+01   6.4344400e+01  -4.3331379e+01  -9.7844268e+03  -8.6134221e+03   1.3167240e+04
   4.3479688e+00   3.9336489e-01   2.6029341e-01  -2.8864764e-02  -5.4512263e+01   6.4270495e+01  -4.3218462e+01  -9.7566053e+03  -8.6132602e+03   1.3152419e+04
   4.3565492e+00   3.9284687e-01   2.6093049e-01  -2.9058514e-02  -5.4595859e+01   6.4196590e+01  -4.3105673e+01  -9.7287534e+03  -8.6131183e+03   1.3137561e+04
   4.3651296e+00   3.9232811e-01   2.6156658e-01  -2.9251894e-02  -5.4679215e+01   6.4122688e+01  -4.2993011e+01  -9.7008715e+03  -8.6129955e+03   1.3122665e+04
   4.3737100e+00   3.9180862e-01   2.6220168e-01  -2.9444884e-02  -5.4762333e+01   6.4048785e+01  -4.2880478e+01  -9.6729587e+03  -8.6128916e+03   1.3107731e+04
   4.3822904e+00   3.9128840e-01   2.6283579e-01  -2.9637494e-02  -5.4845211e+01   6.3974882e+01  -4.2768072e+01  -9.6450157e+03  -8.6128059e+03   1.3092758e+04
   4.3908708e+00   3.9076745e-01   2.6346890e-01  -2.9829724e-02  -5.4927848e+01   6.3900981e+01  -4.2655795e+01  -9.6170423e+03  -8.6127392e+03   1.3077749e+04
   4.3994512e+00   3.9024577e-01   2.6410103e-01  -3.0021564e-02  -5.5010246e+01   6.3827080e+01  -4.2543647e+01  -9.5890387e+03  -8.6126908e+03   1.3062702e+04
   4.4080316e+00   3.8972337e-01   2.6473217e-01  -3.0213034e-02  -5.5092406e+01   6.3753190e+01  -4.2431632e+01  -9.5611638e+03  -8.6106338e+03   1.3046975e+04
   4.4166120e+00   3.8920024e-01   2.6536232e-01  -3.0404114e-02  -5.5174324e+01   6.3679316e+01  -4.2319751e+01  -9.5332690e+03  -8.6084550e+03   1.3031171e+04
   4.4251924e+00   3.8867640e-01   2.6599149e-01  -3.0594824e-02  -5.5256003e+01   6.3605462e+01  -4.2208006e+01  -9.5053438e+03  -8.6062929e+03   1.3015333e+04
   4.4337728e+00   3.8815184e-01   2.6661966e-01  -3.0785154e-02  -5.5337444e+01   6.3531624e+01  -4.2096397e+01  -9.4773882e+03  -8.6041465e+03   1.2999462e+04
   4.4423533e+00   3.8762657e-01   2.6724686e-01  -3.0975104e-02  -5.5418643e+01   6.3457807e+01  -4.1984925e+01  -9.4494022e+03  -8.6020160e+03   1.2983558e+04
   4.4509337e+00   3.8710059e-01   2.6787307e-01  -3.1164674e-02  -5.5499602e+01   6.3384007e+01  -4.1873589e+01  -9.4213859e+03  -8.5999018e+03   1.2967621e+04
   4.4595141e+00   3.8657391e-01   2.6849829e-01  -3.1353864e-02  -5.5580322e+01   6.3310225e+01  -4.1762390e+01  -9.3933394e+03  -8.5978023e+03   1.2951652e+04
   4.4680945e+00   3.8604651e-01   2.6912254e-01  -3.1542674e-02  -5.5660800e+01   6.3236462e+01  -4.1651328e+01  -9.3652633e+03  -8.5957189e+03   1.2935650e+04
   4.4766749e+00   3.8551842e-01   2.6974580e-01  -3.1731114e-02  -5.5741036e+01   6.3162716e+01  -4.1540404e+01  -9.3371564e+03  -8.5936498e+03   1.2919616e+04
   4.4852553e+00   3.8498962e-01   2.7036808e-01  -3.1919174e-02  -5.5821032e+01   6.3088987e+01  -4.1429617e+01  -9.3090196e+03  -8.5915963e+03   1.2903550e+04
   4.4938357e+00   3.8446013e-01   2.7098939e-01  -3.2106864e-02  -5.5900788e+01   6.3015276e+01  -4.1318968e+01  -9.2808528e+03  -8.5895566e+03   1.2887451e+04
   4.5024161e+00   3.8392994e-01   2.7160971e-01  -3.2294174e-02  -5.5980300e+01   6.2941583e+01  -4.1208458e+01  -9.2526560e+03  -8.5875315e+03   1.2871321e+04
   4.5109965e+00   3.8339906e-01   2.7222906e-01  -3.2481104e-02  -5.6059570e+01   6.2867907e+01  -4.1098086e+01  -9.2244294e+03  -8.5855210e+03   1.2855159e+04
   4.5195769e+00   3.8286749e-01   2.7284743e-01  -3.2667664e-02  -5.6138598e+01   6.2794250e+01  -4.0987854e+01  -9.1961729e+03  -8.5835239e+03   1.2838966e+04
   4.5281573e+00   3.8233523e-01   2.7346483e-01  -3.2853854e-02  -5.6217383e+01   6.2720607e+01  -4.0877759e+01  -9.1678868e+03  -8.5815411e+03   1.2822741e+04
   4.5367377e+00   3.8180229e-01   2.7408125e-01  -3.3039664e-02  -5.6295928e+01   6.2646982e+01  -4.0767805e+01  -9.1395709e+03  -8.5795712e+03   1.2806485e+04
   4.5453181e+00   3.8126866e-01   2.7469670e-01  -3.3225104e-02  -5.6374227e+01   6.2573375e+01  -4.0657989e+01  -9.1112254e+03  -8.5776147e+03   1.2790198e+04
   4.5538985e+00   3.8073436e-01   2.7531118e-01  -3.3410164e-02  -5.6452283e+01   6.2499784e+01  -4.0548315e+01  -9.0828504e+03  -8.5756717e+03   1.2773881e+04
   4.5624789e+00   3.8019938e-01   2.7592468e-01  -3.3594864e-02  -5.6530095e+01   6.2426211e+01  -4.0438780e+01  -9.0544457e+03  -8.5737410e+03   1.2757532e+04
   4.5710593e+00   3.7966373e-01   2.7653721e-01  -3.3779184e-02  -5.6607664e+01   6.2352652e+01  -4.0329386e+01  -9.0260117e+03  -8.5718235e+03   1.2741153e+04
   4.5796397e+00   3.7912740e-01   2.7714878e-01  -3.3963134e-02  -5.6684989e+01   6.2279110e+01  -4.0220131e+01  -8.9975489e+03  -8.5699180e+03   1.2724743e+04
   4.5882201e+00   3.7859041e-01   2.7775937e-01  -3.4146704e-02  -5.6762069e+01   6.2205585e+01  -4.0111019e+01  -8.9690561e+03  -8.5680250e+03   1.2708304e+04
   4.5968005e+00   3.7805274e-01   2.7836900e-01  -3.4329914e-02  -5.6838905e+01   6.2132077e+01  -4.0002046e+01  -8.9405341e+03  -8.5661438e+03   1.2691834e+04
   4.6053810e+00   3.7751442e-01   2.7897766e-01  -3.4512754e-02  -5.6915496e+01   6.2058587e+01  -3.9893218e+01  -8.9122012e+03  -8.5630336e+03   1.2674999e+04
   4.6139614e+00   3.7697543e-01   2.7958536e-01  -3.4695214e-02  -5.6991846e+01   6.1985128e+01  -3.9784533e+01  -8.8839692e+03  -8.5591971e+03   1.2657939e+04
   4.6225418e+00   3.7643579e-01   2.8019209e-01  -3.4877314e-02  -5.7067952e+01   6.1911705e+01  -3.9675997e+01  -8.8557072e+03  -8.5553702e+03   1.2640853e+04
   4.6311222e+00   3.7589549e-01   2.8079786e-01  -3.5059044e-02  -5.7143817e+01   6.1838312e+01  -3.9567607e+01  -8.8274166e+03  -8.5515536e+03   1.2623740e+04
   4.6397026e+00   3.7535454e-01   2.8140266e-01  -3.5240404e-02  -5.7219438e+01   6.1764953e+01  -3.9459364e+01  -8.7990961e+03  -8.5477474e+03   1.2606602e+04
   4.6482830e+00   3.7481293e-01   2.8200651e-01  -3.5421394e-02  -5.7294816e+01   6.1691626e+01  -3.9351267e+01  -8.7707470e+03  -8.5439506e+03   1.2589438e+04
   4.6568634e+00   3.7427068e-01   2.8260939e-01  -3.5602024e-02  -5.7369952e+01   6.1618330e+01  -3.9243318e+01  -8.7423684e+03  -8.5401631e+03   1.2572248e+04
   4.6654438e+00   3.7372778e-01   2.8321131e-01  -3.5782274e-02  -5.7444842e+01   6.1545069e+01  -3.9135517e+01  -8.7139611e+03  -8.5363856e+03   1.2555034e+04
   4.6740242e+00   3.7318424e-01   2.8381228e-01  -3.5962164e-02  -5.7519490e+01   6.1471840e+01  -3.9027864e+01  -8.6855250e+03  -8.5326166e+03   1.2537794e+04
   4.6826046e+00   3.7264006e-01   2.8441229e-01  -3.6141694e-02  -5.7593893e+01   6.1398641e+01  -3.8920358e+01  -8.6570594e+03  -8.5288566e+03   1.2520529e+04
   4.6911850e+00   3.7209524e-01   2.8501134e-01  -3.6320854e-02  -5.7668051e+01   6.1325477e+01  -3.8813001e+01  -8.6285654e+03  -8.5251058e+03   1.2503239e+04
   4.6997654e+00   3.7154979e-01   2.8560944e-01  -3.6499644e-02  -5.7741967e+01   6.1252344e+01  -3.8705793e+01  -8.6000422e+03  -8.5213628e+03   1.2485925e+04
   4.7083458e+00   3.7100370e-01   2.8620659e-01  -3.6678074e-02  -5.7815634e+01   6.1179245e+01  -3.8598733e+01  -8.5714908e+03  -8.5176284e+03   1.2468586e+04
   4.7169262e+00   3.7045698e-01   2.8680278e-01  -3.6856134e-02  -5.7889059e+01   6.1106174e+01  -3.8491822e+01  -8.5429107e+03  -8.5139025e+03   1.2451223e+04
   4.7255066e+00   3.6990964e-01   2.8739802e-01  -3.7033834e-02  -5.7962238e+01   6.1033137e+01  -3.8385060e+01  -8.5143015e+03  -8.5101839e+03   1.2433836e+04
   4.7340870e+00   3.6936167e-01   2.8799232e-01  -3.7211174e-02  -5.8035173e+01   6.0960134e+01  -3.8278448e+01  -8.4856643e+03  -8.5064735e+03   1.2416425e+04
   4.7426674e+00   3.6881307e-01   2.8858566e-01  -3.7388144e-02  -5.8107859e+01   6.0887162e+01  -3.8171984e+01  -8.4569980e+03  -8.5027703e+03   1.2398989e+04
   4.7512478e+00   3.6826386e-01   2.8917805e-01  -3.7564754e-02  -5.8180301e+01   6.0814220e+01  -3.8065671e+01  -8.4283039e+03  -8.4990742e+03   1.2381531e+04
   4.7598282e+00   3.6771403e-01   2.8976950e-01  -3.7741004e-02  -5.8252497e+01   6.0741309e+01  -3.7959507e+01  -8.3995815e+03  -8.4953858e+03   1.2364048e+04
   4.7684087e+00   3.6716358e-01   2.9036000e-01  -3.7916884e-02  -5.8324445e+01   6.0668432e+01  -3.7853494e+01  -8.3708302e+03  -8.4917038e+03   1.2346543e+04
   4.7769891e+00   3.6661253e-01   2.9094956e-01  -3.8092414e-02  -5.8396146e+01   6.0595585e+01  -3.7747631e+01  -8.3420512e+03  -8.4880285e+03   1.2329014e+04
   4.7855695e+00   3.6606086e-01   2.9153817e-01  -3.8267574e-02  -5.8467602e+01   6.0522770e+01  -3.7641918e+01  -8.3132436e+03  -8.4843602e+03   1.2311462e+04
   4.7941499e+00   3.6550859e-01   2.9212584e-01  -3.8442374e-02  -5.8538807e+01   6.0449987e+01  -3.7536356e+01  -8.2844083e+03  -8.4806977e+03   1.2293887e+04
   4.8027303e+00   3.6495571e-01   2.9271257e-01  -3.8616824e-02  -5.8609767e+01   6.0377235e+01  -3.7430945e+01  -8.2557097e+03  -8.4764745e+03   1.2276168e+04
   4.8113107e+00   3.6440223e-01   2.9329836e-01  -3.8790904e-02  -5.8680484e+01   6.0304527e+01  -3.7325688e+01  -8.2273366e+03  -8.4710426e+03   1.2258166e+04
   4.8198911e+00   3.6384815e-01   2.9388321e-01  -3.8964624e-02  -5.8750955e+01   6.0231866e+01  -3.7220585e+01  -8.1989355e+03  -8.4656152e+03   1.2240145e+04
   4.8284715e+00   3.6329348e-01   2.9446713e-01  -3.9137994e-02  -5.8821184e+01   6.0159251e+01  -3.7115637e+01  -8.1705065e+03  -8.4601923e+03   1.2222105e+04
   4.8370519e+00   3.6273821e-01   2.9505010e-01  -3.9311004e-02  -5.8891169e+01   6.0086682e+01  -3.7010844e+01  -8.1420496e+03  -8.4547746e+03   1.2204047e+04
   4.8456323e+00   3.6218234e-01   2.9563214e-01  -3.9483654e-02  -5.8960908e+01   6.0014158e+01  -3.6906205e+01  -8.1135643e+03  -8.4493610e+03   1.2185970e+04
   4.8542127e+00   3.6162589e-01   2.9621325e-01  -3.9655944e-02  -5.9030404e+01   5.9941683e+01  -3.6801722e+01  -8.0850519e+03  -8.4439513e+03   1.2167874e+04
   4.8627931e+00   3.6106885e-01   2.9679342e-01  -3.9827874e-02  -5.9099654e+01   5.9869253e+01  -3.6697395e+01  -8.0565117e+03  -8.4385462e+03   1.2149760e+04
   4.8713735e+00   3.6051123e-01   2.9737267e-01  -3.9999454e-02  -5.9168658e+01   5.9796870e+01  -3.6593223e+01  -8.0279439e+03  -8.4331444e+03   1.2131628e+04
   4.8799539e+00   3.5995303e-01   2.9795098e-01  -4.0170674e-02  -5.9237420e+01   5.9724534e+01  -3.6489207e+01  -7.9993485e+03  -8.4277461e+03   1.2113478e+04
   4.8885343e+00   3.5939425e-01   2.9852836e-01  -4.0341544e-02  -5.9305934e+01   5.9652243e+01  -3.6385346e+01  -7.9707256e+03  -8.4223519e+03   1.2095310e+04
   4.8971147e+00   3.5883489e-01   2.9910482e-01  -4.0512054e-02  -5.9374204e+01   5.9579999e+01  -3.6281641e+01  -7.9420753e+03  -8.4169603e+03   1.2077125e+04
   4.9056951e+00   3.5827496e-01   2.9968035e-01  -4.0682214e-02  -5.9442227e+01   5.9507803e+01  -3.6178093e+01  -7.9133976e+03  -8.4115718e+03   1.2058922e+04
   4.9142755e+00   3.5771445e-01   3.0025495e-01  -4.0852014e-02  -5.9510005e+01   5.9435652e+01  -3.6074701e+01  -7.8846920e+03  -8.4061868e+03   1.2040702e+04
   4.9228559e+00   3.5715338e-01   3.0082863e-01  -4.1021464e-02  -5.9577535e+01   5.9363546e+01  -3.5971465e+01  -7.8559598e+03  -8.4008039e+03   1.2022464e+04
   4.9314364e+00   3.5659174e-01   3.0140139e-01  -4.1190554e-02  -5.9644818e+01   5.9291486e+01  -3.5868385e+01  -7.8272003e+03  -8.3954237e+03   1.2004210e+04
   4.9400168e+00   3.5602954e-01   3.0197322e-01  -4.1359294e-02  -5.9711857e+01   5.9219473e+01  -3.5765463e+01  -7.7984137e+03  -8.3900461e+03   1.1985939e+04
   4.9485972e+00   3.5546677e-01   3.0254414e-01  -4.1527684e-02  -5.9778646e+01   5.9147505e+01  -3.5662697e+01  -7.7696001e+03  -8.3846704e+03   1.1967651e+04
   4.9571776e+00   3.5490345e-01   3.0311413e-01  -4.1695724e-02  -5.9845188e+01   5.9075586e+01  -3.5560088e+01  -7.7407594e+03  -8.3792965e+03   1.1949347e+04
   4.9657580e+00   3.5433957e-01   3.0368321e-01  -4.1863404e-02  -5.9911484e+01   5.9003711e+01  -3.5457637e+01  -7.7118918e+03  -8.3739249e+03   1.1931026e+04
   4.9743384e+00   3.5377514e-01   3.0425137e-01  -4.2030734e-02  -5.9977531e+01   5.8931882e+01  -3.5355342e+01  -7.6829968e+03  -8.3685545e+03   1.1912689e+04
   4.9829188e+00   3.5321016e-01   3.0481862e-01  -4.2197724e-02  -6.0043329e+01   5.8860098e+01  -3.5253205e+01  -7.6540756e+03  -8.3631855e+03   1.1894337e+04
   4.9914992e+00   3.5264462e-01   3.0538495e-01  -4.2364354e-02  -6.0108880e+01   5.8788364e+01  -3.5151226e+01  -7.6251275e+03  -8.3578184e+03   1.1875968e+04
   5.0000796e+00   3.5207855e-01   3.0595037e-01  -4.2530634e-02  -6.0174184e+01   5.8716672e+01  -3.5049404e+01  -7.5961593e+03  -8.3524371e+03   1.1857582e+04
   5.0086600e+00   3.5151192e-01   3.0651487e-01  -4.2696564e-02  -6.0239240e+01   5.8645034e+01  -3.4947741e+01  -7.5678368e+03  -8.3454953e+03   1.1838944e+04
   5.0172404e+00   3.5094476e-01   3.0707847e-01  -4.2862154e-02  -6.0304054e+01   5.8573456e+01  -3.4846238e+01  -7.5394878e+03  -8.3385534e+03   1.1820294e+04
   5.0258208e+00   3.5037706e-01   3.0764116e-01  -4.3027384e-02  -6.0368624e+01   5.8501940e+01  -3.4744896e+01  -7.5111124e+03  -8.3316115e+03   1.1801632e+04
   5.0344012e+00   3.4980882e-01   3.0820294e-01  -4.3192274e-02  -6.0432950e+01   5.8430479e+01  -3.4643712e+01  -7.4827106e+03  -8.3246696e+03   1.1782958e+04
   5.0429816e+00   3.4924005e-01   3.0876381e-01  -4.3356804e-02  -6.0497032e+01   5.8359080e+01  -3.4542690e+01  -7.4542824e+03  -8.3177272e+03   1.1764272e+04
   5.0515620e+00   3.4867075e-01   3.0932378e-01  -4.3520994e-02  -6.0560871e+01   5.8287741e+01  -3.4441828e+01  -7.4258280e+03  -8.3107843e+03   1.1745574e+04
   5.0601424e+00   3.4810092e-01   3.0988284e-01  -4.3684844e-02  -6.0624466e+01   5.8216460e+01  -3.4341126e+01  -7.3973474e+03  -8.3038408e+03   1.1726865e+04
   5.0687228e+00   3.4753057e-01   3.1044101e-01  -4.3848334e-02  -6.0687815e+01   5.8145241e+01  -3.4240586e+01  -7.3688407e+03  -8.2968964e+03   1.1708144e+04
   5.0773032e+00   3.4695969e-01   3.1099827e-01  -4.4011484e-02  -6.0750921e+01   5.8074080e+01  -3.4140206e+01  -7.3403079e+03  -8.2899510e+03   1.1689412e+04
   5.0858836e+00   3.4638829e-01   3.1155463e-01  -4.4174294e-02  -6.0813782e+01   5.8002978e+01  -3.4039986e+01  -7.3117491e+03  -8.2830039e+03   1.1670669e+04
   5.0944641e+00   3.4581637e-01   3.1211010e-01  -4.4336754e-02  -6.0876397e+01   5.7931937e+01  -3.3939928e+01  -7.2831644e+03  -8.2760560e+03   1.1651916e+04
   5.1030445e+00   3.4524393e-01   3.1266466e-01  -4.4498864e-02  -6.0938766e+01   5.7860953e+01  -3.3840029e+01  -7.2545538e+03  -8.2691068e+03   1.1633151e+04
   5.1116249e+00   3.4467099e-01   3.1321834e-01  -4.4660634e-02  -6.1000891e+01   5.7790032e+01  -3.3740293e+01  -7.2259173e+03  -8.2621556e+03   1.1614376e+04
   5.1202053e+00   3.4409753e-01   3.1377111e-01  -4.4822064e-02  -6.1062770e+01   5.7719168e+01  -3.3640718e+01  -7.1972551e+03  -8.2552028e+03   1.1595590e+04
   5.1287857e+00   3.4352356e-01   3.1432300e-01  -4.4983144e-02  -6.1124401e+01   5.7648366e+01  -3.3541304e+01  -7.1685678e+03  -8.2482480e+03   1.1576795e+04
   5.1373661e+00   3.4294909e-01   3.1487399e-01  -4.5143884e-02  -6.1185787e+01   5.7577623e+01  -3.3442051e+01  -7.1398542e+03  -8.2412910e+03   1.1557989e+04
   5.1459465e+00   3.4237411e-01   3.1542410e-01  -4.5304274e-02  -6.1246927e+01   5.7506939e+01  -3.3342959e+01  -7.1111152e+03  -8.2343318e+03   1.1539173e+04
   5.1545269e+00   3.4179863e-01   3.1597331e-01  -4.5464324e-02  -6.1307820e+01   5.7436315e+01  -3.3244029e+01  -7.0823505e+03  -8.2273701e+03   1.1520348e+04
   5.1631073e+00   3.4122265e-01   3.1652164e-01  -4.5624034e-02  -6.1368465e+01   5.7365749e+01  -3.3145260e+01  -7.0535605e+03  -8.2204058e+03   1.1501513e+04
   5.1716877e+00   3.4064618e-01   3.1706908e-01  -4.5783404e-02  -6.1428865e+01   5.7295246e+01  -3.3046654e+01  -7.0247450e+03  -8.2134386e+03   1.1482669e+04
   5.1802681e+00   3.4006922e-01   3.1761564e-01  -4.5942434e-02  -6.1489017e+01   5.7224800e+01  -3.2948209e+01  -6.9959043e+03  -8.2064685e+03   1.1463815e+04
   5.1888485e+00   3.3949176e-01   3.1816132e-01  -4.6101124e-02  -6.1548920e+01   5.7154417e+01  -3.2849926e+01  -6.9670382e+03  -8.1994954e+03   1.1444952e+04
   5.1974289e+00   3.3891381e-01   3.1870611e-01  -4.6259474e-02  -6.1608576e+01   5.7084092e+01  -3.2751804e+01  -6.9381470e+03  -8.1925192e+03   1.1426080e+04
   5.2060093e+00   3.3833538e-01   3.1925002e-01  -4.6417474e-02  -6.1667985e+01   5.7013829e+01  -3.2653845e+01  -6.9098113e+03  -8.1845832e+03   1.1407129e+04
   5.2145897e+00   3.3775646e-01   3.1979305e-01  -4.6575144e-02  -6.1727155e+01   5.6943638e+01  -3.2556048e+01  -6.8816996e+03  -8.1762349e+03   1.1388142e+04
   5.2231701e+00   3.3717707e-01   3.2033521e-01  -4.6732474e-02  -6.1786081e+01   5.6873517e+01  -3.2458415e+01  -6.8535625e+03  -8.1678825e+03   1.1369149e+04
   5.2317505e+00   3.3659719e-01   3.2087649e-01  -4.6889464e-02  -6.1844766e+01   5.6803471e+01  -3.2360945e+01  -6.8254012e+03  -8.1595254e+03   1.1350150e+04
   5.2403309e+00   3.3601684e-01   3.2141689e-01  -4.7046114e-02  -6.1903209e+01   5.6733494e+01  -3.2263637e+01  -6.7972146e+03  -8.1511645e+03   1.1331146e+04
   5.2489113e+00   3.3543601e-01   3.2195643e-01  -4.7202424e-02  -6.1961413e+01   5.6663590e+01  -3.2166493e+01  -6.7690040e+03  -8.1427985e+03   1.1312137e+04
   5.2574918e+00   3.3485472e-01   3.2249509e-01  -4.7358404e-02  -6.2019371e+01   5.6593757e+01  -3.2069512e+01  -6.7407682e+03  -8.1344284e+03   1.1293122e+04
   5.2660722e+00   3.3427295e-01   3.2303288e-01  -4.7514044e-02  -6.2077090e+01   5.6523995e+01  -3.1972694e+01  -6.7125084e+03  -8.1260536e+03   1.1274102e+04
   5.2746526e+00   3.3369072e-01   3.2356980e-01  -4.7669344e-02  -6.2134564e+01   5.6454307e+01  -3.1876039e+01  -6.6842237e+03  -8.1176732e+03   1.1255078e+04
   5.2832330e+00   3.3310802e-01   3.2410585e-01  -4.7824304e-02  -6.2191795e+01   5.6384690e+01  -3.1779547e+01  -6.6559150e+03  -8.1092884e+03   1.1236049e+04
   5.2918134e+00   3.3252486e-01   3.2464104e-01  -4.7978934e-02  -6.2248785e+01   5.6315145e+01  -3.1683219e+01  -6.6275821e+03  -8.1008983e+03   1.1217015e+04
   5.3003938e+00   3.3194125e-01   3.2517536e-01  -4.8133234e-02  -6.2305529e+01   5.6245672e+01  -3.1587055e+01  -6.5992243e+03  -8.0925023e+03   1.1197977e+04
   5.3089742e+00   3.3135717e-01   3.2570882e-01  -4.8287194e-02  -6.2362032e+01   5.6176271e+01  -3.1491053e+01  -6.5708429e+03  -8.0841013e+03   1.1178935e+04
   5.3175546e+00   3.3077264e-01   3.2624142e-01  -4.8440814e-02  -6.2418292e+01   5.6106941e+01  -3.1395215e+01  -6.5424368e+03  -8.0756947e+03   1.1159889e+04
   5.3261350e+00   3.3018766e-01   3.2677316e-01  -4.8594104e-02  -6.2474305e+01   5.6037686e+01  -3.1299540e+01  -6.5140071e+03  -8.0672818e+03   1.1140839e+04
   5.3347154e+00   3.2960223e-01   3.2730404e-01  -4.8747064e-02  -6.2530077e+01   5.5968501e+01  -3.1204029e+01  -6.4855529e+03  -8.0588634e+03   1.1121785e+04
   5.3432958e+00   3.2901636e-01   3.2783406e-01  -4.8899684e-02  -6.2585604e+01   5.5899389e+01  -3.1108682e+01  -6.4570753e+03  -8.0504390e+03   1.1102728e+04
   5.3518762e+00   3.2843004e-01   3.2836322e-01  -4.9051974e-02  -6.2640885e+01   5.5830350e+01  -3.1013498e+01  -6.4285731e+03  -8.0420079e+03   1.1083667e+04
   5.3604566e+00   3.2784327e-01   3.2889154e-01  -4.9203924e-02  -6.2695923e+01   5.5761381e+01  -3.0918477e+01  -6.4000478e+03  -8.0335711e+03   1.1064603e+04
   5.3690370e+00   3.2725607e-01   3.2941900e-01  -4.9355554e-02  -6.2750716e+01   5.5692487e+01  -3.0823620e+01  -6.3714980e+03  -8.0251276e+03   1.1045536e+04
   5.3776174e+00   3.2666843e-01   3.2994560e-01  -4.9506844e-02  -6.2805264e+01   5.5623664e+01  -3.0728927e+01  -6.3429251e+03  -8.0166771e+03   1.1026465e+04
   5.3861978e+00   3.2608035e-01   3.3047136e-01  -4.9657804e-02  -6.2859564e+01   5.5554914e+01  -3.0634397e+01  -6.3143279e+03  -8.0082205e+03   1.1007392e+04
   5.3947782e+00   3.2549184e-01   3.3099627e-01  -4.9808434e-02  -6.2913621e+01   5.5486237e+01  -3.0540031e+01  -6.2857077e+03  -7.9997569e+03   1.0988317e+04
   5.4033586e+00   3.2490291e-01   3.3152033e-01  -4.9958734e-02  -6.2967432e+01   5.5417633e+01  -3.0445829e+01  -6.2574426e+03  -7.9908363e+03   1.0969250e+04
   5.4119390e+00   3.2431354e-01   3.3204355e-01  -5.0108704e-02  -6.3021005e+01   5.5349109e+01  -3.0351789e+01  -6.2297438e+03  -7.9812094e+03   1.0950200e+04
   5.4205195e+00   3.2372375e-01   3.3256592e-01  -5.0258344e-02  -6.3074340e+01   5.5280669e+01  -3.0257914e+01  -6.2020217e+03  -7.9715752e+03   1.0931150e+04
   5.4290999e+00   3.2313354e-01   3.3308746e-01  -5.0407654e-02  -6.3127436e+01   5.5212311e+01  -3.0164202e+01  -6.1742767e+03  -7.9619333e+03   1.0912101e+04
   5.4376803e+00   3.2254290e-01   3.3360815e-01  -5.0556634e-02  -6.3180297e+01   5.5144036e+01  -3.0070653e+01  -6.1465092e+03  -7.9522839e+03   1.0893052e+04
   5.4462607e+00   3.2195185e-01   3.3412800e-01  -5.0705284e-02  -6.3232918e+01   5.5075842e+01  -2.9977268e+01  -6.1187182e+03  -7.9426266e+03   1.0874003e+04
   5.4548411e+00   3.2136039e-01   3.3464701e-01  -5.0853604e-02  -6.3285297e+01   5.5007733e+01  -2.9884047e+01  -6.0909043e+03  -7.9329613e+03   1.0854956e+04
   5.4634215e+00   3.2076851e-01   3.3516518e-01  -5.1001604e-02  -6.3337440e+01   5.4939706e+01  -2.9790989e+01  -6.0630676e+03  -7.9232881e+03   1.0835909e+04
   5.4720019e+00   3.2017621e-01   3.3568253e-01  -5.1149274e-02  -6.3389346e+01   5.4871764e+01  -2.9698094e+01  -6.0352081e+03  -7.9136067e+03   1.0816863e+04
   5.4805823e+00   3.1958351e-01   3.3619903e-01  -5.1296614e-02  -6.3441010e+01   5.4803903e+01  -2.9605362e+01  -6.0073260e+03  -7.9039171e+03   1.0797819e+04
   5.4891627e+00   3.1899041e-01   3.3671471e-01  -5.1443624e-02  -6.3492436e+01   5.4736125e+01  -2.9512794e+01  -5.9794212e+03  -7.8942189e+03   1.0778776e+04
   5.4977431e+00   3.1839690e-01   3.3722956e-01  -5.1590314e-02  -6.3543622e+01   5.4668431e+01  -2.9420390e+01  -5.9514938e+03  -7.8845123e+03   1.0759735e+04
   5.5063235e+00   3.1780299e-01   3.3774357e-01  -5.1736674e-02  -6.3594568e+01   5.4600820e+01  -2.9328149e+01  -5.9235439e+03  -7.8747970e+03   1.0740695e+04
   5.5149039e+00   3.1720868e-01   3.3825677e-01  -5.1882704e-02  -6.3645276e+01   5.4533293e+01  -2.9236071e+01  -5.8955716e+03  -7.8650729e+03   1.0721657e+04
   5.5234843e+00   3.1661397e-01   3.3876913e-01  -5.2028414e-02  -6.3695741e+01   5.4465850e+01  -2.9144156e+01  -5.8675768e+03  -7.8553400e+03   1.0702621e+04
   5.5320647e+00   3.1601887e-01   3.3928067e-01  -5.2173804e-02  -6.3745967e+01   5.4398490e+01  -2.9052405e+01  -5.8395597e+03  -7.8455980e+03   1.0683587e+04
   5.5406451e+00   3.1542338e-01   3.3979139e-01  -5.2318864e-02  -6.3795953e+01   5.4331212e+01  -2.8960817e+01  -5.8115204e+03  -7.8358470e+03   1.0664556e+04
   5.5492255e+00   3.1482749e-01   3.4030129e-01  -5.2463594e-02  -6.3845697e+01   5.4264021e+01  -2.8869393e+01  -5.7834588e+03  -7.8260868e+03   1.0645527e+04
   5.5578059e+00   3.1423122e-01   3.4081037e-01  -5.2608004e-02  -6.3895202e+01   5.4196911e+01  -2.8778131e+01  -5.7553750e+03  -7.8163171e+03   1.0626500e+04
   5.5663863e+00   3.1363457e-01   3.4131863e-01  -5.2752094e-02  -6.3944463e+01   5.4129887e+01  -2.8687034e+01  -5.7272691e+03  -7.8065379e+03   1.0607477e+04
   5.5749667e+00   3.1303753e-01   3.4182607e-01  -5.2895864e-02  -6.3993485e+01   5.4062946e+01  -2.8596099e+01  -5.6991411e+03  -7.7967492e+03   1.0588456e+04
   5.5835472e+00   3.1244012e-01   3.4233270e-01  -5.3039304e-02  -6.4042267e+01   5.3996088e+01  -2.8505327e+01  -5.6709912e+03  -7.7869512e+03   1.0569439e+04
   5.5921276e+00   3.1184232e-01   3.4283852e-01  -5.3182424e-02  -6.4090805e+01   5.3929315e+01  -2.8414719e+01  -5.6428193e+03  -7.7771431e+03   1.0550424e+04
   5.6007080e+00   3.1124415e-01   3.4334352e-01  -5.3325224e-02  -6.4139100e+01   5.3862627e+01  -2.8324273e+01  -5.6147159e+03  -7.7672481e+03   1.0531425e+04
   5.6092884e+00   3.1064561e-01   3.4384772e-01  -5.3467704e-02  -6.4187161e+01   5.3796025e+01  -2.8233990e+01  -5.5875963e+03  -7.7564896e+03   1.0512566e+04
   5.6178688e+00   3.1004670e-01   3.4435110e-01  -5.3609854e-02  -6.4234989e+01   5.3729518e+01  -2.8143869e+01  -5.5604553e+03  -7.7457210e+03   1.0493713e+04
   5.6264492e+00   3.0944741e-01   3.4485368e-01  -5.3751694e-02  -6.4282582e+01   5.3663103e+01  -2.8053909e+01  -5.5332931e+03  -7.7349424e+03   1.0474866e+04
   5.6350296e+00   3.0884777e-01   3.4535545e-01  -5.3893204e-02  -6.4329946e+01   5.3596780e+01  -2.7964112e+01  -5.5061095e+03  -7.7241533e+03   1.0456024e+04
   5.6436100e+00   3.0824776e-01   3.4585642e-01  -5.4034394e-02  -6.4377073e+01   5.3530550e+01  -2.7874476e+01  -5.4789048e+03  -7.7133539e+03   1.0437189e+04
   5.6521904e+00   3.0764738e-01   3.4635659e-01  -5.4175274e-02  -6.4423968e+01   5.3464412e+01  -2.7785001e+01  -5.4516790e+03  -7.7025441e+03   1.0418360e+04
   5.6607708e+00   3.0704665e-01   3.4685596e-01  -5.4315824e-02  -6.4470628e+01   5.3398369e+01  -2.7695688e+01  -5.4244321e+03  -7.6917230e+03   1.0399537e+04
   5.6693512e+00   3.0644556e-01   3.4735453e-01  -5.4456064e-02  -6.4517056e+01   5.3332417e+01  -2.7606536e+01  -5.3971641e+03  -7.6808918e+03   1.0380720e+04
   5.6779316e+00   3.0584412e-01   3.4785230e-01  -5.4595974e-02  -6.4563248e+01   5.3266559e+01  -2.7517547e+01  -5.3698752e+03  -7.6700498e+03   1.0361911e+04
   5.6865120e+00   3.0524233e-01   3.4834927e-01  -5.4735574e-02  -6.4609207e+01   5.3200792e+01  -2.7428718e+01  -5.3425655e+03  -7.6591968e+03   1.0343108e+04
   5.6950924e+00   3.0464018e-01   3.4884546e-01  -5.4874854e-02  -6.4654931e+01   5.3135120e+01  -2.7340050e+01  -5.3152348e+03  -7.6483329e+03   1.0324311e+04
   5.7036728e+00   3.0403769e-01   3.4934084e-01  -5.5013814e-02  -6.4700420e+01   5.3069541e+01  -2.7251544e+01  -5.2878834e+03  -7.6374579e+03   1.0305522e+04
   5.7122532e+00   3.0343485e-01   3.4983544e-01  -5.5152464e-02  -6.4745674e+01   5.3004055e+01  -2.7163199e+01  -5.2605112e+03  -7.6265717e+03   1.0286740e+04
   5.7208336e+00   3.0283167e-01   3.5032925e-01  -5.5290794e-02  -6.4790695e+01   5.2938662e+01  -2.7075015e+01  -5.2331184e+03  -7.6156741e+03   1.0267966e+04
   5.7294140e+00   3.0222815e-01   3.5082227e-01  -5.5428804e-02  -6.4835480e+01   5.2873363e+01  -2.6986993e+01  -5.2057049e+03  -7.6047651e+03   1.0249199e+04
   5.7379945e+00   3.0162429e-01   3.5131450e-01  -5.5566494e-02  -6.4880028e+01   5.2808159e+01  -2.6899131e+01  -5.1782708e+03  -7.5938446e+03   1.0230439e+04
   5.7465749e+00   3.0102009e-01   3.5180595e-01  -5.5703874e-02  -6.4924343e+01   5.2743047e+01  -2.6811430e+01  -5.1508163e+03  -7.5829126e+03   1.0211688e+04
   5.7551553e+00   3.0041557e-01   3.5229662e-01  -5.5840944e-02  -6.4968421e+01   5.2678030e+01  -2.6723890e+01  -5.1233413e+03  -7.5719688e+03   1.0192944e+04
   5.7637357e+00   2.9981070e-01   3.5278651e-01  -5.5977684e-02  -6.5012263e+01   5.2613107e+01  -2.6636511e+01  -5.0958458e+03  -7.5610133e+03   1.0174208e+04
   5.7723161e+00   2.9920551e-01   3.5327561e-01  -5.6114124e-02  -6.5055869e+01   5.2548278e+01  -2.6549292e+01  -5.0683301e+03  -7.5500459e+03   1.0155480e+04
   5.7808965e+00   2.9860000e-01   3.5376394e-01  -5.6250244e-02  -6.5099240e+01   5.2483540e+01  -2.6462234e+01  -5.0407941e+03  -7.5390664e+03   1.0136761e+04
   5.7894769e+00   2.9799416e-01   3.5425149e-01  -5.6386044e-02  -6.5142373e+01   5.2418901e+01  -2.6375338e+01  -5.0132378e+03  -7.5280749e+03   1.0118050e+04
   5.7980573e+00   2.9738799e-01   3.5473827e-01  -5.6521534e-02  -6.5185270e+01   5.2354354e+01  -2.6288600e+01  -4.9856613e+03  -7.5170713e+03   1.0099348e+04
   5.8066377e+00   2.9678151e-01   3.5522427e-01  -5.6656714e-02  -6.5227936e+01   5.2289904e+01  -2.6202024e+01  -4.9590014e+03  -7.5055049e+03   1.0080853e+04
   5.8152181e+00   2.9617471e-01   3.5570950e-01  -5.6791574e-02  -6.5270371e+01   5.2225553e+01  -2.6115605e+01  -4.9325962e+03  -7.4937652e+03   1.0062427e+04
   5.8237985e+00   2.9556759e-01   3.5619397e-01  -5.6926124e-02  -6.5312582e+01   5.2161304e+01  -2.6029344e+01  -4.9061714e+03  -7.4820138e+03   1.0044011e+04
   5.8323789e+00   2.9496016e-01   3.5667766e-01  -5.7060364e-02  -6.5354565e+01   5.2097157e+01  -2.5943241e+01  -4.8797271e+03  -7.4702502e+03   1.0025606e+04
   5.8409593e+00   2.9435242e-01   3.5716059e-01  -5.7194294e-02  -6.5396322e+01   5.2033108e+01  -2.5857296e+01  -4.8532635e+03  -7.4584738e+03   1.0007212e+04
   5.8495397e+00   2.9374438e-01   3.5764275e-01  -5.7327904e-02  -6.5437852e+01   5.1969163e+01  -2.5771510e+01  -4.8267804e+03  -7.4466852e+03   9.9888292e+03
   5.8581201e+00   2.9313602e-01   3.5812415e-01  -5.7461204e-02  -6.5479153e+01   5.1905318e+01  -2.5685880e+01  -4.8002781e+03  -7.4348845e+03   9.9704572e+03
   5.8667005e+00   2.9252736e-01   3.5860478e-01  -5.7594204e-02  -6.5520228e+01   5.1841574e+01  -2.5600408e+01  -4.7737565e+03  -7.4230705e+03   9.9520964e+03
   5.8752809e+00   2.9191840e-01   3.5908466e-01  -5.7726884e-02  -6.5561075e+01   5.1777932e+01  -2.5515094e+01  -4.7472157e+03  -7.4112443e+03   9.9337473e+03
   5.8838613e+00   2.9130914e-01   3.5956378e-01  -5.7859254e-02  -6.5601693e+01   5.1714391e+01  -2.5429937e+01  -4.7206558e+03  -7.3994054e+03   9.9154094e+03
   5.8924417e+00   2.9069958e-01   3.6004214e-01  -5.7991314e-02  -6.5642084e+01   5.1650952e+01  -2.5344938e+01  -4.6940767e+03  -7.3875532e+03   9.8970833e+03
   5.9010222e+00   2.9008972e-01   3.6051974e-01  -5.8123064e-02  -6.5682248e+01   5.1587614e+01  -2.5260095e+01  -4.6674786e+03  -7.3756886e+03   9.8787690e+03
   5.9096026e+00   2.8947957e-01   3.6099659e-01  -5.8254504e-02  -6.5722183e+01   5.1524380e+01  -2.5175410e+01  -4.6408615e+03  -7.3638109e+03   9.8604667e+03
   5.9181830e+00   2.8886913e-01   3.6147270e-01  -5.8385634e-02  -6.5761889e+01   5.1461246e+01  -2.5090881e+01  -4.6142255e+03  -7.3519197e+03   9.8421762e+03
   5.9267634e+00   2.8825841e-01   3.6194805e-01  -5.8516454e-02  -6.5801367e+01   5.1398215e+01  -2.5006510e+01  -4.5875706e+03  -7.3400158e+03   9.8238982e+03
   5.9353438e+00   2.8764739e-01   3.6242265e-01  -5.8646964e-02  -6.5840616e+01   5.1335285e+01  -2.4922295e+01  -4.5608969e+03  -7.3280982e+03   9.8056323e+03
   5.9439242e+00   2.8703609e-01   3.6289650e-01  -5.8777174e-02  -6.5879635e+01   5.1272459e+01  -2.4838237e+01  -4.5342043e+03  -7.3161678e+03   9.7873790e+03
   5.9525046e+00   2.8642451e-01   3.6336961e-01  -5.8907064e-02  -6.5918426e+01   5.1209735e+01  -2.4754336e+01  -4.5074931e+03  -7.3042240e+03   9.7691382e+03
   5.9610850e+00   2.8581265e-01   3.6384198e-01  -5.9036654e-02  -6.5956988e+01   5.1147111e+01  -2.4670591e+01  -4.4807632e+03  -7.2922663e+03   9.7509100e+03
   5.9696654e+00   2.8520052e-01   3.6431360e-01  -5.9165934e-02  -6.5995319e+01   5.1084592e+01  -2.4587002e+01  -4.4540146e+03  -7.2802954e+03   9.7326947e+03
   5.9782458e+00   2.8458810e-01   3.6478448e-01  -5.9294914e-02  -6.6033421e+01   5.1022176e+01  -2.4503570e+01  -4.4272475e+03  -7.2683111e+03   9.7144925e+03
   5.9868262e+00   2.8397542e-01   3.6525463e-01  -5.9423584e-02  -6.6071294e+01   5.0959862e+01  -2.4420294e+01  -4.4004618e+03  -7.2563124e+03   9.6963033e+03
   5.9954066e+00   2.8336246e-01   3.6572404e-01  -5.9551944e-02  -6.6108938e+01   5.0897653e+01  -2.4337174e+01  -4.3736577e+03  -7.2443005e+03   9.6781275e+03
   6.0039870e+00   2.8274923e-01   3.6619271e-01  -5.9679994e-02  -6.6146352e+01   5.0835546e+01  -2.4254209e+01  -4.3474453e+03  -7.2320452e+03   9.6601289e+03
   6.0125674e+00   2.8213574e-01   3.6666065e-01  -5.9807744e-02  -6.6183545e+01   5.0773545e+01  -2.4171398e+01  -4.3219178e+03  -7.2195117e+03   9.6423337e+03
   6.0211478e+00   2.8152198e-01   3.6712786e-01  -5.9935184e-02  -6.6220517e+01   5.0711653e+01  -2.4088739e+01  -4.2963726e+03  -7.2069649e+03   9.6245532e+03
   6.0297282e+00   2.8090797e-01   3.6759433e-01  -6.0062324e-02  -6.6257273e+01   5.0649868e+01  -2.4006233e+01  -4.2708097e+03  -7.1944043e+03   9.6067878e+03
   6.0383086e+00   2.8029369e-01   3.6806008e-01  -6.0189164e-02  -6.6293809e+01   5.0588191e+01  -2.3923879e+01  -4.2452292e+03  -7.1818301e+03   9.5890374e+03
   6.0468890e+00   2.7967915e-01   3.6852510e-01  -6.0315684e-02  -6.6330126e+01   5.0526622e+01  -2.3841677e+01  -4.2196311e+03  -7.1692422e+03   9.5713021e+03
   6.0554694e+00   2.7906436e-01   3.6898940e-01  -6.0441914e-02  -6.6366220e+01   5.0465161e+01  -2.3759627e+01  -4.1940154e+03  -7.1566405e+03   9.5535821e+03
   6.0640499e+00   2.7844931e-01   3.6945297e-01  -6.0567834e-02  -6.6402098e+01   5.0403808e+01  -2.3677730e+01  -4.1683822e+03  -7.1440255e+03   9.5358776e+03
   6.0726303e+00   2.7783401e-01   3.6991582e-01  -6.0693444e-02  -6.6437753e+01   5.0342564e+01  -2.3595983e+01  -4.1427315e+03  -7.1313961e+03   9.5181885e+03
   6.0812107e+00   2.7721847e-01   3.7037795e-01  -6.0818764e-02  -6.6473191e+01   5.0281427e+01  -2.3514390e+01  -4.1170635e+03  -7.1187525e+03   9.5005153e+03
   6.0897911e+00   2.7660267e-01   3.7083936e-01  -6.0943774e-02  -6.6508406e+01   5.0220400e+01  -2.3432947e+01  -4.0913781e+03  -7.1060951e+03   9.4828576e+03
   6.0983715e+00   2.7598663e-01   3.7130005e-01  -6.1068474e-02  -6.6543402e+01   5.0159481e+01  -2.3351656e+01  -4.0656753e+03  -7.0934235e+03   9.4652158e+03
   6.1069519e+00   2.7537035e-01   3.7176003e-01  -6.1192884e-02  -6.6578176e+01   5.0098670e+01  -2.3270516e+01  -4.0399554e+03  -7.0807377e+03   9.4475902e+03
   6.1155323e+00   2.7475383e-01   3.7221930e-01  -6.1316984e-02  -6.6612730e+01   5.0037969e+01  -2.3189528e+01  -4.0142182e+03  -7.0680376e+03   9.4299806e+03
   6.1241127e+00   2.7413706e-01   3.7267785e-01  -6.1440784e-02  -6.6647064e+01   4.9977377e+01  -2.3108690e+01  -3.9884639e+03  -7.0553233e+03   9.4123873e+03
   6.1326931e+00   2.7352007e-01   3.7313570e-01  -6.1564284e-02  -6.6681176e+01   4.9916896e+01  -2.3028004e+01  -3.9626925e+03  -7.0425945e+03   9.3948106e+03
   6.1412735e+00   2.7290283e-01   3.7359283e-01  -6.1687474e-02  -6.6715065e+01   4.9856522e+01  -2.2947467e+01  -3.9369040e+03  -7.0298520e+03   9.3772502e+03
   6.1498539e+00   2.7228537e-01   3.7404926e-01  -6.1810374e-02  -6.6748736e+01   4.9796257e+01  -2.2867082e+01  -3.9110985e+03  -7.0170944e+03   9.3597064e+03
   6.1584343e+00   2.7166767e-01   3.7450498e-01  -6.1932964e-02  -6.6782185e+01   4.9736102e+01  -2.2786847e+01  -3.8852760e+03  -7.0043223e+03   9.3421794e+03
   6.1670147e+00   2.7104975e-01   3.7496000e-01  -6.2055254e-02  -6.6815410e+01   4.9676056e+01  -2.2706762e+01  -3.8594366e+03  -6.9915355e+03   9.3246691e+03
   6.1755951e+00   2.7043160e-01   3.7541432e-01  -6.2177244e-02  -6.6848414e+01   4.9616121e+01  -2.2626828e+01  -3.8335804e+03  -6.9787342e+03   9.3071758e+03
   6.1841755e+00   2.6981323e-01   3.7586794e-01  -6.2298944e-02  -6.6881198e+01   4.9556297e+01  -2.2547044e+01  -3.8077073e+03  -6.9659180e+03   9.2896999e+03
   6.1927559e+00   2.6919463e-01   3.7632086e-01  -6.2420334e-02  -6.6913759e+01   4.9496581e+01  -2.2467409e+01  -3.7818175e+03  -6.9530872e+03   9.2722409e+03
   6.2013363e+00   2.6857582e-01   3.7677308e-01  -6.2541424e-02  -6.6946097e+01   4.9436976e+01  -2.2387925e+01  -3.7561292e+03  -6.9401981e+03   9.2548672e+03
   6.2099167e+00   2.6795679e-01   3.7722461e-01  -6.2662224e-02  -6.6978221e+01   4.9377483e+01  -2.2308587e+01  -3.7316081e+03  -6.9270579e+03   9.2378797e+03
   6.2184971e+00   2.6733754e-01   3.7767544e-01  -6.2782714e-02  -6.7010134e+01   4.9318101e+01  -2.2229395e+01  -3.7070709e+03  -6.9139041e+03   9.2209104e+03
   6.2270776e+00   2.6671809e-01   3.7812558e-01  -6.2902914e-02  -6.7041837e+01   4.9258833e+01  -2.2150349e+01  -3.6825178e+03  -6.9007352e+03   9.2039597e+03
   6.2356580e+00   2.6609842e-01   3.7857503e-01  -6.3022804e-02  -6.7073329e+01   4.9199679e+01  -2.2071448e+01  -3.6579488e+03  -6.8875519e+03   9.1870275e+03
   6.2442384e+00   2.6547854e-01   3.7902380e-01  -6.3142404e-02  -6.7104609e+01   4.9140638e+01  -2.1992692e+01  -3.6333639e+03  -6.8743542e+03   9.1701139e+03
   6.2528188e+00   2.6485845e-01   3.7947188e-01  -6.3261704e-02  -6.7135680e+01   4.9081709e+01  -2.1914081e+01  -3.6087633e+03  -6.8611426e+03   9.1532192e+03
   6.2613992e+00   2.6423816e-01   3.7991927e-01  -6.3380714e-02  -6.7166539e+01   4.9022897e+01  -2.1835615e+01  -3.5841468e+03  -6.8479158e+03   9.1363435e+03
   6.2699796e+00   2.6361767e-01   3.8036598e-01  -6.3499414e-02  -6.7197188e+01   4.8964193e+01  -2.1757294e+01  -3.5595146e+03  -6.8346744e+03   9.1194865e+03
   6.2785600e+00   2.6299697e-01   3.8081201e-01  -6.3617824e-02  -6.7227624e+01   4.8905607e+01  -2.1679117e+01  -3.5348667e+03  -6.8214188e+03   9.1026490e+03
   6.2871404e+00   2.6237608e-01   3.8125736e-01  -6.3735934e-02  -6.7257848e+01   4.8847133e+01  -2.1601085e+01  -3.5102032e+03  -6.8081481e+03   9.0858304e+03
   6.2957208e+00   2.6175499e-01   3.8170203e-01  -6.3853754e-02  -6.7287862e+01   4.8788773e+01  -2.1523197e+01  -3.4855241e+03  -6.7948625e+03   9.0690312e+03
   6.3043012e+00   2.6113370e-01   3.8214602e-01  -6.3971264e-02  -6.7317663e+01   4.8730528e+01  -2.1445453e+01  -3.4608294e+03  -6.7815622e+03   9.0522515e+03
   6.3128816e+00   2.6051223e-01   3.8258934e-01  -6.4088494e-02  -6.7347252e+01   4.8672397e+01  -2.1367853e+01  -3.4361192e+03  -6.7682475e+03   9.0354915e+03
   6.3214620e+00   2.5989056e-01   3.8303198e-01  -6.4205414e-02  -6.7376629e+01   4.8614379e+01  -2.1290397e+01  -3.4113936e+03  -6.7549174e+03   9.0187510e+03
   6.3300424e+00   2.5926870e-01   3.8347396e-01  -6.4322044e-02  -6.7405794e+01   4.8556477e+01  -2.1213084e+01  -3.3866526e+03  -6.7415724e+03   9.0020301e+03
   6.3386228e+00   2.5864666e-01   3.8391526e-01  -6.4438374e-02  -6.7434748e+01   4.8498689e+01  -2.1135915e+01  -3.3618961e+03  -6.7282129e+03   8.9853295e+03
   6.3472032e+00   2.5802443e-01   3.8435590e-01  -6.4554414e-02  -6.7463488e+01   4.8441015e+01  -2.1058888e+01  -3.3371245e+03  -6.7148378e+03   8.9686485e+03
   6.3557836e+00   2.5740202e-01   3.8479587e-01  -6.4670164e-02  -6.7492015e+01   4.8383458e+01  -2.0982005e+01  -3.3123374e+03  -6.7014477e+03   8.9519878e+03
   6.3643640e+00   2.5677943e-01   3.8523518e-01  -6.4785614e-02  -6.7520331e+01   4.8326014e+01  -2.0905265e+01  -3.2875352e+03  -6.6880424e+03   8.9353472e+03
   6.3729444e+00   2.5615666e-01   3.8567382e-01  -6.4900764e-02  -6.7548432e+01   4.8268684e+01  -2.0828667e+01  -3.2627178e+03  -6.6746226e+03   8.9187268e+03
   6.3815248e+00   2.5553372e-01   3.8611180e-01  -6.5015624e-02  -6.7576320e+01   4.8211472e+01  -2.0752212e+01  -3.2378852e+03  -6.6611869e+03   8.9021270e+03
   6.3901053e+00   2.5491060e-01   3.8654913e-01  -6.5130194e-02  -6.7603997e+01   4.8154374e+01  -2.0675899e+01  -3.2130375e+03  -6.6477360e+03   8.8855476e+03
   6.3986857e+00   2.5428731e-01   3.8698579e-01  -6.5244464e-02  -6.7631459e+01   4.8097391e+01  -2.0599729e+01  -3.1881747e+03  -6.6342704e+03   8.8689889e+03
   6.4072661e+00   2.5366385e-01   3.8742180e-01  -6.5358444e-02  -6.7658712e+01   4.8040523e+01  -2.0523699e+01  -3.1645477e+03  -6.6207291e+03   8.8528791e+03
   6.4158465e+00   2.5304022e-01   3.8785716e-01  -6.5472124e-02  -6.7685764e+01   4.7983775e+01  -2.0447806e+01  -3.1411326e+03  -6.6071624e+03   8.8368682e+03
   6.4244269e+00   2.5241642e-01   3.8829186e-01  -6.5585514e-02  -6.7712618e+01   4.7927141e+01  -2.0372051e+01  -3.1177032e+03  -6.5935816e+03   8.8208786e+03
   6.4330073e+00   2.5179247e-01   3.8872591e-01  -6.5698614e-02  -6.7739268e+01   4.7870622e+01  -2.0296433e+01  -3.0942597e+03  -6.5799855e+03   8.8049101e+03
   6.4415877e+00   2.5116834e-01   3.8915931e-01  -6.5811424e-02  -6.7765716e+01   4.7814223e+01  -2.0220951e+01  -3.0708019e+03  -6.5663748e+03   8.7889634e+03
   6.4501681e+00   2.5054406e-01   3.8959206e-01  -6.5923934e-02  -6.7791966e+01   4.7757939e+01  -2.0145607e+01  -3.0473300e+03  -6.5527493e+03   8.7730382e+03
   6.4587485e+00   2.4991962e-01   3.9002417e-01  -6.6036154e-02  -6.7818011e+01   4.7701771e+01  -2.0070399e+01  -3.0238440e+03  -6.5391096e+03   8.7571346e+03
   6.4673289e+00   2.4929503e-01   3.9045564e-01  -6.6148084e-02  -6.7843855e+01   4.7645722e+01  -1.9995328e+01  -3.0003439e+03  -6.5254544e+03   8.7412530e+03
   6.4759093e+00   2.4867028e-01   3.9088646e-01  -6.6259724e-02  -6.7869500e+01   4.7589790e+01  -1.9920392e+01  -2.9768299e+03  -6.5117844e+03   8.7253932e+03
   6.4844897e+00   2.4804537e-01   3.9131664e-01  -6.6371074e-02  -6.7894940e+01   4.7533975e+01  -1.9845592e+01  -2.9533018e+03  -6.4981002e+03   8.7095553e+03
   6.4930701e+00   2.4742032e-01   3.9174618e-01  -6.6482124e-02  -6.7920181e+01   4.7478277e+01  -1.9770929e+01  -2.9297599e+03  -6.4844004e+03   8.6937396e+03
   6.5016505e+00   2.4679512e-01   3.9217508e-01  -6.6592884e-02  -6.7945219e+01   4.7422696e+01  -1.9696401e+01  -2.9062040e+03  -6.4706857e+03   8.6779461e+03
   6.5102309e+00   2.4616977e-01   3.9260335e-01  -6.6703354e-02  -6.7970053e+01   4.7367235e+01  -1.9622008e+01  -2.8826343e+03  -6.4569565e+03   8.6621748e+03
   6.5188113e+00   2.4554428e-01   3.9303099e-01  -6.6813534e-02  -6.7994686e+01   4.7311891e+01  -1.9547751e+01  -2.8590508e+03  -6.4432118e+03   8.6464260e+03
   6.5273917e+00   2.4491864e-01   3.9345799e-01  -6.6923424e-02  -6.8019118e+01   4.7256665e+01  -1.9473628e+01  -2.8354535e+03  -6.4294520e+03   8.6306995e+03
   6.5359721e+00   2.4429287e-01   3.9388436e-01  -6.7033024e-02  -6.8043346e+01   4.7201557e+01  -1.9399641e+01  -2.8118425e+03  -6.4156771e+03   8.6149957e+03
   6.5445525e+00   2.4366695e-01   3.9431010e-01  -6.7142334e-02  -6.8067369e+01   4.7146566e+01  -1.9325788e+01  -2.7882178e+03  -6.4018878e+03   8.5993144e+03
   6.5531330e+00   2.4304090e-01   3.9473522e-01  -6.7251354e-02  -6.8091192e+01   4.7091693e+01  -1.9252069e+01  -2.7645795e+03  -6.3880827e+03   8.5836559e+03
   6.5617134e+00   2.4241471e-01   3.9515970e-01  -6.7360084e-02  -6.8114812e+01   4.7036941e+01  -1.9178485e+01  -2.7409276e+03  -6.3742624e+03   8.5680202e+03
   6.5702938e+00   2.4178840e-01   3.9558357e-01  -6.7468524e-02  -6.8138229e+01   4.6982307e+01  -1.9105036e+01  -2.7172620e+03  -6.3604274e+03   8.5524078e+03
   6.5788742e+00   2.4116195e-01   3.9600681e-01  -6.7576674e-02  -6.8161443e+01   4.6927791e+01  -1.9031719e+01  -2.6935830e+03  -6.3465767e+03   8.5368181e+03
   6.5874546e+00   2.4053537e-01   3.9642944e-01  -6.7684534e-02  -6.8184453e+01   4.6873394e+01  -1.8958537e+01  -2.6698905e+03  -6.3327107e+03   8.5212515e+03
   6.5960350e+00   2.3990866e-01   3.9685144e-01  -6.7792104e-02  -6.8207260e+01   4.6819117e+01  -1.8885487e+01  -2.6461846e+03  -6.3188300e+03   8.5057083e+03
   6.6046154e+00   2.3928183e-01   3.9727283e-01  -6.7899394e-02  -6.8229865e+01   4.6764958e+01  -1.8812571e+01  -2.6232925e+03  -6.3050043e+03   8.4904902e+03
   6.6131958e+00   2.3865488e-01   3.9769360e-01  -6.8006384e-02  -6.8252281e+01   4.6710917e+01  -1.8739783e+01  -2.6010982e+03  -6.2912242e+03   8.4755548e+03
   6.6217762e+00   2.3802780e-01   3.9811376e-01  -6.8113094e-02  -6.8274504e+01   4.6656995e+01  -1.8667123e+01  -2.5788913e+03  -6.2774302e+03   8.4606428e+03
   6.6303566e+00   2.3740061e-01   3.9853330e-01  -6.8219504e-02  -6.8296537e+01   4.6603191e+01  -1.8594592e+01  -2.5566718e+03  -6.2636217e+03   8.4457544e+03
   6.6389370e+00   2.3677330e-01   3.9895224e-01  -6.8325634e-02  -6.8318377e+01   4.6549506e+01  -1.8522187e+01  -2.5344398e+03  -6.2497987e+03   8.4308897e+03
   6.6475174e+00   2.3614587e-01   3.9937056e-01  -6.8431474e-02  -6.8340028e+01   4.6495941e+01  -1.8449911e+01  -2.5121952e+03  -6.2359606e+03   8.4160487e+03
   6.6560978e+00   2.3551833e-01   3.9978828e-01  -6.8537034e-02  -6.8361490e+01   4.6442494e+01  -1.8377761e+01  -2.4899381e+03  -6.2221084e+03   8.4012316e+03
   6.6646782e+00   2.3489068e-01   4.0020540e-01  -6.8642294e-02  -6.8382757e+01   4.6389164e+01  -1.8305739e+01  -2.4676687e+03  -6.2082417e+03   8.3864382e+03
   6.6732586e+00   2.3426291e-01   4.0062191e-01  -6.8747274e-02  -6.8403837e+01   4.6335955e+01  -1.8233843e+01  -2.4453868e+03  -6.1943603e+03   8.3716691e+03
   6.6818390e+00   2.3363504e-01   4.0103781e-01  -6.8851964e-02  -6.8424723e+01   4.6282864e+01  -1.8162074e+01  -2.4230925e+03  -6.1804643e+03   8.3569238e+03
   6.6904194e+00   2.3300707e-01   4.0145312e-01  -6.8956374e-02  -6.8445418e+01   4.6229892e+01  -1.8090432e+01  -2.4007860e+03  -6.1665530e+03   8.3422027e+03
   6.6989998e+00   2.3237898e-01   4.0186783e-01  -6.9060484e-02  -6.8465922e+01   4.6177040e+01  -1.8018915e+01  -2.3784671e+03  -6.1526277e+03   8.3275058e+03
   6.7075802e+00   2.3175080e-01   4.0228194e-01  -6.9164314e-02  -6.8486235e+01   4.6124308e+01  -1.7947524e+01  -2.3561360e+03  -6.1386876e+03   8.3128334e+03
   6.7161607e+00   2.3112251e-01   4.0269546e-01  -6.9267864e-02  -6.8506356e+01   4.6071696e+01  -1.7876260e+01  -2.3337926e+03  -6.1247328e+03   8.2981853e+03
   6.7247411e+00   2.3049413e-01   4.0310838e-01  -6.9371114e-02  -6.8526284e+01   4.6019203e+01  -1.7805121e+01  -2.3114372e+03  -6.1107627e+03   8.2835617e+03
   6.7333215e+00   2.2986565e-01   4.0352072e-01  -6.9474084e-02  -6.8546022e+01   4.5966831e+01  -1.7734107e+01  -2.2890695e+03  -6.0967783e+03   8.2689628e+03
   6.7419019e+00   2.2923707e-01   4.0393246e-01  -6.9576774e-02  -6.8565566e+01   4.5914577e+01  -1.7663219e+01  -2.2666897e+03  -6.0827793e+03   8.2543882e+03
   6.7504823e+00   2.2860840e-01   4.0434361e-01  -6.9679174e-02  -6.8584919e+01   4.5862446e+01  -1.7592455e+01  -2.2442979e+03  -6.0687653e+03   8.2398387e+03
   6.7590627e+00   2.2797964e-01   4.0475417e-01  -6.9781284e-02  -6.8604082e+01   4.5810433e+01  -1.7521816e+01  -2.2218940e+03  -6.0547360e+03   8.2253138e+03
   6.7676431e+00   2.2735079e-01   4.0516415e-01  -6.9883114e-02  -6.8623050e+01   4.5758540e+01  -1.7451302e+01  -2.1994782e+03  -6.0406924e+03   8.2108139e+03
   6.7762235e+00   2.2672186e-01   4.0557355e-01  -6.9984654e-02  -6.8641826e+01   4.5706771e+01  -1.7380912e+01  -2.1770504e+03  -6.0266339e+03   8.1963391e+03
   6.7848039e+00   2.2609283e-01   4.0598237e-01  -7.0085904e-02  -6.8660408e+01   4.5655120e+01  -1.7310646e+01  -2.1546106e+03  -6.0125606e+03   8.1818891e+03
   6.7933843e+00   2.2546373e-01   4.0639060e-01  -7.0186874e-02  -6.8678800e+01   4.5603590e+01  -1.7240504e+01  -2.1321590e+03  -5.9984723e+03   8.1674645e+03
   6.8019647e+00   2.2483454e-01   4.0679826e-01  -7.0287564e-02  -6.8697000e+01   4.5552180e+01  -1.7170486e+01  -2.1100584e+03  -5.9844433e+03   8.1532027e+03
   6.8105451e+00   2.2420527e-01   4.0720534e-01  -7.0387964e-02  -6.8715015e+01   4.5500891e+01  -1.7100587e+01  -2.0891680e+03  -5.9706505e+03   8.1394305e+03
   6.8191255e+00   2.2357592e-01   4.0761184e-01  -7.0488074e-02  -6.8732852e+01   4.5449719e+01  -1.7030807e+01  -2.0682666e+03  -5.9568438e+03   8.1256832e+03
   6.8277059e+00   2.2294649e-01   4.0801777e-01  -7.0587914e-02  -6.8750507e+01   4.5398665e+01  -1.6961143e+01  -2.0473542e+03  -5.9430232e+03   8.1119608e+03
   6.8362863e+00   2.2231699e-01   4.0842313e-01  -7.0687454e-02  -6.8767985e+01   4.5347732e+01  -1.6891598e+01  -2.0264307e+03  -5.9291884e+03   8.0982638e+03
   6.8448667e+00   2.2168742e-01   4.0882792e-01  -7.0786714e-02  -6.8785282e+01   4.5296918e+01  -1.6822171e+01  -2.0054963e+03  -5.9153397e+03   8.0845920e+03
   6.8534471e+00   2.2105777e-01   4.0923214e-01  -7.0885694e-02  -6.8802402e+01   4.5246220e+01  -1.6752860e+01  -1.9845509e+03  -5.9014770e+03   8.0709453e+03
   6.8620275e+00   2.2042806e-01   4.0963579e-01  -7.0984394e-02  -6.8819340e+01   4.5195642e+01  -1.6683667e+01  -1.9635947e+03  -5.8876002e+03   8.0573240e+03
   6.8706080e+00   2.1979828e-01   4.1003888e-01  -7.1082804e-02  -6.8836097e+01   4.5145185e+01  -1.6614590e+01  -1.9426275e+03  -5.8737099e+03   8.0437282e+03
   6.8791884e+00   2.1916843e-01   4.1044140e-01  -7.1180924e-02  -6.8852676e+01   4.5094846e+01  -1.6545630e+01  -1.9216496e+03  -5.8598050e+03   8.0301579e+03
   6.8877688e+00   2.1853852e-01   4.1084336e-01  -7.1278764e-02  -6.8869075e+01   4.5044625e+01  -1.6476786e+01  -1.9006609e+03  -5.8458861e+03   8.0166131e+03
   6.8963492e+00   2.1790854e-01   4.1124477e-01  -7.1376324e-02  -6.8885293e+01   4.4994526e+01  -1.6408058e+01  -1.8796614e+03  -5.8319531e+03   8.0030939e+03
   6.9049296e+00   2.1727851e-01   4.1164561e-01  -7.1473604e-02  -6.8901330e+01   4.4944545e+01  -1.6339446e+01  -1.8586512e+03  -5.8180059e+03   7.9896004e+03
   6.9135100e+00   2.1664841e-01   4.1204589e-01  -7.1570594e-02  -6.8917188e+01   4.4894683e+01  -1.6270950e+01  -1.8376302e+03  -5.8040448e+03   7.9761326e+03
   6.9220904e+00   2.1601826e-01   4.1244563e-01  -7.1667304e-02  -6.8932866e+01   4.4844942e+01  -1.6202569e+01  -1.8165987e+03  -5.7900694e+03   7.9626907e+03
   6.9306708e+00   2.1538805e-01   4.1284480e-01  -7.1763724e-02  -6.8948363e+01   4.4795320e+01  -1.6134304e+01  -1.7955564e+03  -5.7760799e+03   7.9492747e+03
   6.9392512e+00   2.1475779e-01   4.1324343e-01  -7.1859864e-02  -6.8963680e+01   4.4745820e+01  -1.6066153e+01  -1.7745036e+03  -5.7620763e+03   7.9358848e+03
   6.9478316e+00   2.1412747e-01   4.1364150e-01  -7.1955724e-02  -6.8978815e+01   4.4696439e+01  -1.5998117e+01  -1.7534402e+03  -5.7480586e+03   7.9225208e+03
   6.9564120e+00   2.1349711e-01   4.1403903e-01  -7.2051304e-02  -6.8993769e+01   4.4647180e+01  -1.5930196e+01  -1.7323663e+03  -5.7340267e+03   7.9091830e+03
   6.9649924e+00   2.1286670e-01   4.1443600e-01  -7.2146594e-02  -6.9008545e+01   4.4598037e+01  -1.5862389e+01  -1.7112819e+03  -5.7199811e+03   7.8958714e+03
   6.9735728e+00   2.1223624e-01   4.1483244e-01  -7.2241604e-02  -6.9023136e+01   4.4549020e+01  -1.5794697e+01  -1.6901870e+03  -5.7059209e+03   7.8825861e+03
   6.9821532e+00   2.1160573e-01   4.1522832e-01  -7.2336334e-02  -6.9037549e+01   4.4500122e+01  -1.5727118e+01  -1.6690816e+03  -5.6918465e+03   7.8693271e+03
   6.9907336e+00   2.1097519e-01   4.1562367e-01  -7.2430774e-02  -6.9051780e+01   4.4451343e+01  -1.5659653e+01  -1.6479660e+03  -5.6777578e+03   7.8560945e+03
   6.9993140e+00   2.1034460e-01   4.1601848e-01  -7.2524944e-02  -6.9065829e+01   4.4402685e+01  -1.5592301e+01  -1.6268399e+03  -5.6636550e+03   7.8428881e+03
   7.0078944e+00   2.0971397e-01   4.1641274e-01  -7.2618824e-02  -6.9079704e+01   4.4354147e+01  -1.5525060e+01  -1.6071912e+03  -5.6500060e+03   7.8302869e+03
   7.0164748e+00   2.0908330e-01   4.1680647e-01  -7.2712424e-02  -6.9093410e+01   4.4305726e+01  -1.5457926e+01  -1.5876622e+03  -5.6363848e+03   7.8177617e+03
   7.0250552e+00   2.0845260e-01   4.1719967e-01  -7.2805734e-02  -6.9106949e+01   4.4257423e+01  -1.5390901e+01  -1.5681237e+03  -5.6227504e+03   7.8052625e+03
   7.0336357e+00   2.0782186e-01   4.1759232e-01  -7.2898774e-02  -6.9120320e+01   4.4209236e+01  -1.5323982e+01  -1.5485756e+03  -5.6091023e+03   7.7927892e+03
   7.0422161e+00   2.0719109e-01   4.1798445e-01  -7.2991524e-02  -6.9133524e+01   4.4161166e+01  -1.5257170e+01  -1.5290180e+03  -5.5954415e+03   7.7803420e+03
   7.0507965e+00   2.0656029e-01   4.1837605e-01  -7.3083994e-02  -6.9146560e+01   4.4113213e+01  -1.5190465e+01  -1.5094510e+03  -5.5817675e+03   7.7679208e+03
   7.0593769e+00   2.0592945e-01   4.1876711e-01  -7.3176184e-02  -6.9159427e+01   4.4065379e+01  -1.5123866e+01  -1.4898745e+03  -5.5680804e+03   7.7555257e+03
   7.0679573e+00   2.0529859e-01   4.1915765e-01  -7.3268094e-02  -6.9172127e+01   4.4017662e+01  -1.5057374e+01  -1.4702886e+03  -5.5543795e+03   7.7431569e+03
   7.0765377e+00   2.0466771e-01   4.1954767e-01  -7.3359724e-02  -6.9184658e+01   4.3970061e+01  -1.4990987e+01  -1.4506934e+03  -5.5406659e+03   7.7308143e+03
   7.0851181e+00   2.0403680e-01   4.1993715e-01  -7.3451064e-02  -6.9197021e+01   4.3922578e+01  -1.4924706e+01  -1.4310888e+03  -5.5269391e+03   7.7184979e+03
   7.0936985e+00   2.0340586e-01   4.2032612e-01  -7.3542134e-02  -6.9209218e+01   4.3875215e+01  -1.4858531e+01  -1.4114748e+03  -5.5131992e+03   7.7062082e+03
   7.1022789e+00   2.0277491e-01   4.2071456e-01  -7.3632914e-02  -6.9221245e+01   4.3827968e+01  -1.4792462e+01  -1.3918516e+03  -5.4994454e+03   7.6939447e+03
   7.1108593e+00   2.0214393e-01   4.2110249e-01  -7.3723414e-02  -6.9233102e+01   4.3780839e+01  -1.4726497e+01  -1.3722191e+03  -5.4856790e+03   7.6817076e+03
   7.1194397e+00   2.0151294e-01   4.2148990e-01  -7.3813634e-02  -6.9244792e+01   4.3733828e+01  -1.4660637e+01  -1.3525775e+03  -5.4718993e+03   7.6694972e+03
   7.1280201e+00   2.0088193e-01   4.2187679e-01  -7.3903574e-02  -6.9256314e+01   4.3686937e+01  -1.4594882e+01  -1.3329265e+03  -5.4581064e+03   7.6573135e+03
   7.1366005e+00   2.0025090e-01   4.2226316e-01  -7.3993234e-02  -6.9267666e+01   4.3640164e+01  -1.4529231e+01  -1.3132664e+03  -5.4442998e+03   7.6451563e+03
   7.1451809e+00   1.9961987e-01   4.2264902e-01  -7.4082614e-02  -6.9278851e+01   4.3593508e+01  -1.4463685e+01  -1.2935972e+03  -5.4304804e+03   7.6330259e+03
   7.1537613e+00   1.9898882e-01   4.2303437e-01  -7.4171704e-02  -6.9289866e+01   4.3546973e+01  -1.4398242e+01  -1.2739189e+03  -5.4166478e+03   7.6209224e+03
   7.1623417e+00   1.9835776e-01   4.2341921e-01  -7.4260524e-02  -6.9300712e+01   4.3500556e+01  -1.4332904e+01  -1.2542315e+03  -5.4028020e+03   7.6088457e+03
   7.1709221e+00   1.9772669e-01   4.2380354e-01  -7.4349054e-02  -6.9311389e+01   4.3454257e+01  -1.4267668e+01  -1.2345350e+03  -5.3889424e+03   7.5967957e+03
   7.1795025e+00   1.9709562e-01   4.2418737e-01  -7.4437314e-02  -6.9321898e+01   4.3408076e+01  -1.4202536e+01  -1.2148295e+03  -5.3750701e+03   7.5847728e+03
   7.1880829e+00   1.9646454e-01   4.2457069e-01  -7.4525284e-02  -6.9332238e+01   4.3362014e+01  -1.4137507e+01  -1.1951150e+03  -5.3611845e+03   7.5727768e+03
   7.1966634e+00   1.9583346e-01   4.2495351e-01  -7.4612974e-02  -6.9342406e+01   4.3316073e+01  -1.4072581e+01  -1.1753916e+03  -5.3472858e+03   7.5608079e+03
   7.2052438e+00   1.9520238e-01   4.2533582e-01  -7.4700394e-02  -6.9352411e+01   4.3270251e+01  -1.4007757e+01  -1.1566583e+03  -5.3337892e+03   7.5492582e+03
   7.2138242e+00   1.9457130e-01   4.2571763e-01  -7.4787524e-02  -6.9362258e+01   4.3224541e+01  -1.3943030e+01  -1.1385524e+03  -5.3205457e+03   7.5379840e+03
   7.2224046e+00   1.9394021e-01   4.2609895e-01  -7.4874374e-02  -6.9371949e+01   4.3178946e+01  -1.3878399e+01  -1.1204384e+03  -5.3072901e+03   7.5267360e+03
   7.2309850e+00   1.9330914e-01   4.2647977e-01  -7.4960944e-02  -6.9381483e+01   4.3133464e+01  -1.3813865e+01  -1.1023162e+03  -5.2940217e+03   7.5155139e+03
   7.2395654e+00   1.9267806e-01   4.2686009e-01  -7.5047234e-02  -6.9390864e+01   4.3088096e+01  -1.3749426e+01  -1.0841858e+03  -5.2807418e+03   7.5043183e+03
   7.2481458e+00   1.9204700e-01   4.2723991e-01  -7.5133244e-02  -6.9400090e+01   4.3042841e+01  -1.3685084e+01  -1.0660474e+03  -5.2674491e+03   7.4931488e+03
   7.2567262e+00   1.9141594e-01   4.2761925e-01  -7.5218984e-02  -6.9409160e+01   4.2997702e+01  -1.3620838e+01  -1.0479009e+03  -5.2541448e+03   7.4820059e+03
   7.2653066e+00   1.9078489e-01   4.2799809e-01  -7.5304434e-02  -6.9418074e+01   4.2952676e+01  -1.3556687e+01  -1.0297464e+03  -5.2408283e+03   7.4708891e+03
   7.2738870e+00   1.9015385e-01   4.2837645e-01  -7.5389604e-02  -6.9426830e+01   4.2907765e+01  -1.3492631e+01  -1.0115838e+03  -5.2274992e+03   7.4597988e+03
   7.2824674e+00   1.8952283e-01   4.2875431e-01  -7.5474494e-02  -6.9435433e+01   4.2862969e+01  -1.3428671e+01  -9.9341324e+02  -5.2141583e+03   7.4487352e+03
   7.2910478e+00   1.8889182e-01   4.2913169e-01  -7.5559104e-02  -6.9443878e+01   4.2818287e+01  -1.3364805e+01  -9.7523477e+02  -5.2008049e+03   7.4376979e+03
   7.2996282e+00   1.8826082e-01   4.2950859e-01  -7.5643434e-02  -6.9452168e+01   4.2773718e+01  -1.3301033e+01  -9.5704835e+02  -5.1874398e+03   7.4266871e+03
   7.3082086e+00   1.8762985e-01   4.2988500e-01  -7.5727484e-02  -6.9460301e+01   4.2729265e+01  -1.3237357e+01  -9.3885400e+02  -5.1740625e+03   7.4157031e+03
   7.3167890e+00   1.8699889e-01   4.3026093e-01  -7.5811254e-02  -6.9468280e+01   4.2684928e+01  -1.3173774e+01  -9.2065176e+02  -5.1606726e+03   7.4047457e+03
   7.3253694e+00   1.8636795e-01   4.3063637e-01  -7.5894744e-02  -6.9476101e+01   4.2640705e+01  -1.3110285e+01  -9.0244166e+02  -5.1472711e+03   7.3938151e+03
   7.3339498e+00   1.8573704e-01   4.3101134e-01  -7.5977954e-02  -6.9483765e+01   4.2596596e+01  -1.3046890e+01  -8.8422375e+02  -5.1338569e+03   7.3829110e+03
   7.3425302e+00   1.8510614e-01   4.3138584e-01  -7.6060884e-02  -6.9491276e+01   4.2552603e+01  -1.2983588e+01  -8.6599806e+02  -5.1204310e+03   7.3720339e+03
   7.3511106e+00   1.8447528e-01   4.3175985e-01  -7.6143534e-02  -6.9498628e+01   4.2508726e+01  -1.2920380e+01  -8.4776452e+02  -5.1069931e+03   7.3611837e+03
   7.3596911e+00   1.8384443e-01   4.3213340e-01  -7.6225904e-02  -6.9505823e+01   4.2464964e+01  -1.2857265e+01  -8.2952332e+02  -5.0935424e+03   7.3503603e+03
   7.3682715e+00   1.8321362e-01   4.3250647e-01  -7.6307994e-02  -6.9512863e+01   4.2421315e+01  -1.2794242e+01  -8.1127435e+02  -5.0800802e+03   7.3395637e+03
   7.3768519e+00   1.8258284e-01   4.3287907e-01  -7.6389804e-02  -6.9519745e+01   4.2377784e+01  -1.2731311e+01  -7.9301768e+02  -5.0666053e+03   7.3287942e+03
   7.3854323e+00   1.8195209e-01   4.3325120e-01  -7.6471334e-02  -6.9526471e+01   4.2334369e+01  -1.2668474e+01  -7.7475334e+02  -5.0531189e+03   7.3180518e+03
   7.3940127e+00   1.8132137e-01   4.3362286e-01  -7.6552584e-02  -6.9533041e+01   4.2291069e+01  -1.2605728e+01  -7.5648136e+02  -5.0396203e+03   7.3073365e+03
   7.4025931e+00   1.8069069e-01   4.3399406e-01  -7.6633554e-02  -6.9539453e+01   4.2247886e+01  -1.2543074e+01  -7.3869685e+02  -5.0263632e+03   7.2968418e+03
   7.4111735e+00   1.8006004e-01   4.3436479e-01  -7.6714244e-02  -6.9545721e+01   4.2204811e+01  -1.2480506e+01  -7.2204838e+02  -5.0136810e+03   7.2868198e+03
   7.4197539e+00   1.7942943e-01   4.3473505e-01  -7.6794664e-02  -6.9551845e+01   4.2161846e+01  -1.2418026e+01  -7.0539298e+02  -5.0009877e+03   7.2768237e+03
   7.4283343e+00   1.7879886e-01   4.3510486e-01  -7.6874794e-02  -6.9557826e+01   4.2118990e+01  -1.2355630e+01  -6.8873075e+02  -4.9882835e+03   7.2668534e+03
   7.4369147e+00   1.7816832e-01   4.3547421e-01  -7.6954644e-02  -6.9563664e+01   4.2076243e+01  -1.2293320e+01  -6.7206172e+02  -4.9755688e+03   7.2569090e+03
   7.4454951e+00   1.7753783e-01   4.3584309e-01  -7.7034214e-02  -6.9569359e+01   4.2033604e+01  -1.2231096e+01  -6.5538586e+02  -4.9628425e+03   7.2469905e+03
   7.4540755e+00   1.7690739e-01   4.3621152e-01  -7.7113514e-02  -6.9574911e+01   4.1991077e+01  -1.2168956e+01  -6.3870315e+02  -4.9501053e+03   7.2370981e+03
   7.4626559e+00   1.7627699e-01   4.3657950e-01  -7.7192524e-02  -6.9580319e+01   4.1948658e+01  -1.2106901e+01  -6.2201375e+02  -4.9373570e+03   7.2272315e+03
   7.4712363e+00   1.7564663e-01   4.3694701e-01  -7.7271254e-02  -6.9585584e+01   4.1906348e+01  -1.2044931e+01  -6.0531755e+02  -4.9245978e+03   7.2173910e+03
   7.4798167e+00   1.7501633e-01   4.3731408e-01  -7.7349714e-02  -6.9590708e+01   4.1864147e+01  -1.1983045e+01  -5.8861464e+02  -4.9118276e+03   7.2075766e+03
   7.4883971e+00   1.7438607e-01   4.3768070e-01  -7.7427884e-02  -6.9595687e+01   4.1822058e+01  -1.1921243e+01  -5.7190507e+02  -4.8990469e+03   7.1977884e+03
   7.4969775e+00   1.7375586e-01   4.3804686e-01  -7.7505774e-02  -6.9600522e+01   4.1780075e+01  -1.1859525e+01  -5.5518883e+02  -4.8862548e+03   7.1880261e+03
   7.5055579e+00   1.7312571e-01   4.3841258e-01  -7.7583394e-02  -6.9605213e+01   4.1738204e+01  -1.1797890e+01  -5.3846594e+02  -4.8734517e+03   7.1782901e+03
   7.5141383e+00   1.7249560e-01   4.3877785e-01  -7.7660724e-02  -6.9609761e+01   4.1696443e+01  -1.1736339e+01  -5.2173635e+02  -4.8606376e+03   7.1685802e+03
   7.5227188e+00   1.7186556e-01   4.3914267e-01  -7.7737774e-02  -6.9614168e+01   4.1654793e+01  -1.1674872e+01  -5.0500019e+02  -4.8478125e+03   7.1588969e+03
   7.5312992e+00   1.7123557e-01   4.3950705e-01  -7.7814554e-02  -6.9618428e+01   4.1613251e+01  -1.1613487e+01  -4.8825748e+02  -4.8349771e+03   7.1492396e+03
   7.5398796e+00   1.7060563e-01   4.3987099e-01  -7.7891044e-02  -6.9622545e+01   4.1571820e+01  -1.1552185e+01  -4.7150818e+02  -4.8221302e+03   7.1396087e+03
   7.5484600e+00   1.6997576e-01   4.4023448e-01  -7.7967264e-02  -6.9626520e+01   4.1530500e+01  -1.1490965e+01  -4.5475234e+02  -4.8092724e+03   7.1300042e+03
   7.5570404e+00   1.6934595e-01   4.4059754e-01  -7.8043194e-02  -6.9630350e+01   4.1489289e+01  -1.1429828e+01  -4.3799003e+02  -4.7964036e+03   7.1204260e+03
   7.5656208e+00   1.6871620e-01   4.4096016e-01  -7.8118844e-02  -6.9634037e+01   4.1448190e+01  -1.1368773e+01  -4.2122116e+02  -4.7835239e+03   7.1108745e+03
   7.5742012e+00   1.6808651e-01   4.4132234e-01  -7.8194224e-02  -6.9637578e+01   4.1407199e+01  -1.1307800e+01  -4.0444588e+02  -4.7706338e+03   7.1013491e+03
   7.5827816e+00   1.6745689e-01   4.4168408e-01  -7.8269314e-02  -6.9640978e+01   4.1366321e+01  -1.1246908e+01  -3.8766416e+02  -4.7577323e+03   7.0918506e+03
   7.5913620e+00   1.6682734e-01   4.4204540e-01  -7.8344124e-02  -6.9644231e+01   4.1325553e+01  -1.1186098e+01  -3.7087605e+02  -4.7448199e+03   7.0823783e+03
   7.5999424e+00   1.6619785e-01   4.4240628e-01  -7.8418664e-02  -6.9647342e+01   4.1284898e+01  -1.1125369e+01  -3.5408143e+02  -4.7318966e+03   7.0729329e+03
   7.6085228e+00   1.6556844e-01   4.4276673e-01  -7.8492914e-02  -6.9650315e+01   4.1244346e+01  -1.1064718e+01  -3.3889755e+02  -4.7199422e+03   7.0641345e+03
   7.6171032e+00   1.6493909e-01   4.4312675e-01  -7.8566884e-02  -6.9653158e+01   4.1203898e+01  -1.1004142e+01  -3.2371885e+02  -4.7079848e+03   7.0553653e+03
   7.6256836e+00   1.6430982e-01   4.4348634e-01  -7.8640584e-02  -6.9655870e+01   4.1163554e+01  -1.0943642e+01  -3.0853447e+02  -4.6960181e+03   7.0466213e+03
   7.6342640e+00   1.6368062e-01   4.4384551e-01  -7.8713994e-02  -6.9658451e+01   4.1123312e+01  -1.0883217e+01  -2.9334443e+02  -4.6840411e+03   7.0379022e+03
   7.6428444e+00   1.6305149e-01   4.4420425e-01  -7.8787124e-02  -6.9660902e+01   4.1083172e+01  -1.0822866e+01  -2.7814878e+02  -4.6720543e+03   7.0292080e+03
   7.6514248e+00   1.6242245e-01   4.4456257e-01  -7.8859984e-02  -6.9663225e+01   4.1043136e+01  -1.0762590e+01  -2.6294753e+02  -4.6600577e+03   7.0205391e+03
   7.6600052e+00   1.6179348e-01   4.4492046e-01  -7.8932554e-02  -6.9665415e+01   4.1003202e+01  -1.0702388e+01  -2.4774068e+02  -4.6480514e+03   7.0118952e+03
   7.6685856e+00   1.6116458e-01   4.4527794e-01  -7.9004844e-02  -6.9667477e+01   4.0963370e+01  -1.0642260e+01  -2.3252828e+02  -4.6360353e+03   7.0032763e+03
   7.6771660e+00   1.6053577e-01   4.4563499e-01  -7.9076854e-02  -6.9669405e+01   4.0923642e+01  -1.0582206e+01  -2.1731024e+02  -4.6240095e+03   6.9946826e+03
   7.6857465e+00   1.5990704e-01   4.4599163e-01  -7.9148584e-02  -6.9671205e+01   4.0884019e+01  -1.0522225e+01  -2.0208676e+02  -4.6119739e+03   6.9861144e+03
   7.6943269e+00   1.5927840e-01   4.4634785e-01  -7.9220034e-02  -6.9672875e+01   4.0844499e+01  -1.0462318e+01  -1.8685775e+02  -4.5999286e+03   6.9775712e+03
   7.7029073e+00   1.5864984e-01   4.4670366e-01  -7.9291204e-02  -6.9674413e+01   4.0805081e+01  -1.0402484e+01  -1.7162327e+02  -4.5878736e+03   6.9690532e+03
   7.7114877e+00   1.5802136e-01   4.4705905e-01  -7.9362084e-02  -6.9675818e+01   4.0765767e+01  -1.0342724e+01  -1.5638330e+02  -4.5758088e+03   6.9605606e+03
   7.7200681e+00   1.5739297e-01   4.4741403e-01  -7.9432694e-02  -6.9677095e+01   4.0726557e+01  -1.0283036e+01  -1.4113783e+02  -4.5637344e+03   6.9520932e+03
   7.7286485e+00   1.5676468e-01   4.4776860e-01  -7.9503024e-02  -6.9678241e+01   4.0687449e+01  -1.0223420e+01  -1.2588700e+02  -4.5516502e+03   6.9436511e+03
   7.7372289e+00   1.5613647e-01   4.4812276e-01  -7.9573064e-02  -6.9679255e+01   4.0648446e+01  -1.0163877e+01  -1.1063077e+02  -4.5395564e+03   6.9352344e+03
   7.7458093e+00   1.5550835e-01   4.4847651e-01  -7.9642824e-02  -6.9680139e+01   4.0609546e+01  -1.0104405e+01  -9.5369131e+01  -4.5274528e+03   6.9268431e+03
   7.7543897e+00   1.5488032e-01   4.4882985e-01  -7.9712314e-02  -6.9680894e+01   4.0570751e+01  -1.0045006e+01  -8.0102103e+01  -4.5153396e+03   6.9184773e+03
   7.7629701e+00   1.5425239e-01   4.4918279e-01  -7.9781514e-02  -6.9681515e+01   4.0532059e+01  -9.9856788e+00  -6.4829718e+01  -4.5032167e+03   6.9101368e+03
   7.7715505e+00   1.5362456e-01   4.4953533e-01  -7.9850434e-02  -6.9682005e+01   4.0493473e+01  -9.9264227e+00  -4.9552046e+01  -4.4910842e+03   6.9018219e+03
   7.7801309e+00   1.5299682e-01   4.4988746e-01  -7.9919074e-02  -6.9682366e+01   4.0454989e+01  -9.8672379e+00  -3.4269043e+01  -4.4789426e+03   6.8935325e+03
   7.7887113e+00   1.5236918e-01   4.5023919e-01  -7.9987424e-02  -6.9682593e+01   4.0416609e+01  -9.8081240e+00  -1.8980793e+01  -4.4667906e+03   6.8852684e+03
   7.7972917e+00   1.5174163e-01   4.5059052e-01  -8.0055504e-02  -6.9682692e+01   4.0378335e+01  -9.7490811e+00  -3.6872387e+00  -4.4546291e+03   6.8770301e+03
   7.8058721e+00   1.5111419e-01   4.5094146e-01  -8.0123294e-02  -6.9682659e+01   4.0340162e+01  -9.6901073e+00   1.0514233e+01  -4.4432230e+03   6.8692263e+03
   7.8144525e+00   1.5048685e-01   4.5129199e-01  -8.0190814e-02  -6.9682511e+01   4.0302086e+01  -9.6311993e+00   2.4214370e+01  -4.4321608e+03   6.8616355e+03
   7.8230329e+00   1.4985962e-01   4.5164213e-01  -8.0258044e-02  -6.9682243e+01   4.0264104e+01  -9.5723561e+00   3.7919031e+01  -4.4210901e+03   6.8540682e+03
   7.8316133e+00   1.4923249e-01   4.5199188e-01  -8.0324994e-02  -6.9681860e+01   4.0226216e+01  -9.5135778e+00   5.1628272e+01  -4.4100108e+03   6.8465247e+03
   7.8401937e+00   1.4860546e-01   4.5234123e-01  -8.0391654e-02  -6.9681359e+01   4.0188424e+01  -9.4548642e+00   6.5342063e+01  -4.3989230e+03   6.8390048e+03
   7.8487742e+00   1.4797855e-01   4.5269019e-01  -8.0458044e-02  -6.9680738e+01   4.0150726e+01  -9.3962148e+00   7.9060401e+01  -4.3878267e+03   6.8315086e+03
   7.8573546e+00   1.4735174e-01   4.5303877e-01  -8.0524144e-02  -6.9680001e+01   4.0113126e+01  -9.3376299e+00   9.2783208e+01  -4.3767217e+03   6.8240363e+03
   7.8659350e+00   1.4672504e-01   4.5338695e-01  -8.0589964e-02  -6.9679147e+01   4.0075620e+01  -9.2791088e+00   1.0651057e+02  -4.3656083e+03   6.8165879e+03
   7.8745154e+00   1.4609845e-01   4.5373474e-01  -8.0655504e-02  -6.9678175e+01   4.0038207e+01  -9.2206516e+00   1.2024238e+02  -4.3544863e+03   6.8091630e+03
   7.8830958e+00   1.4547198e-01   4.5408215e-01  -8.0720764e-02  -6.9677082e+01   4.0000892e+01  -9.1622579e+00   1.3397869e+02  -4.3433559e+03   6.8017620e+03
   7.8916762e+00   1.4484561e-01   4.5442918e-01  -8.0785734e-02  -6.9675874e+01   3.9963673e+01  -9.1039279e+00   1.4771937e+02  -4.3322170e+03   6.7943851e+03
   7.9002566e+00   1.4421936e-01   4.5477582e-01  -8.0850424e-02  -6.9674548e+01   3.9926548e+01  -9.0456607e+00   1.6146455e+02  -4.3210695e+03   6.7870319e+03
   7.9088370e+00   1.4359323e-01   4.5512207e-01  -8.0914834e-02  -6.9673104e+01   3.9889521e+01  -8.9874568e+00   1.7521411e+02  -4.3099135e+03   6.7797027e+03
   7.9174174e+00   1.4296722e-01   4.5546795e-01  -8.0978964e-02  -6.9671542e+01   3.9852586e+01  -8.9293155e+00   1.8896808e+02  -4.2987492e+03   6.7723972e+03
   7.9259978e+00   1.4234132e-01   4.5581345e-01  -8.1042804e-02  -6.9669861e+01   3.9815749e+01  -8.8712368e+00   2.0272635e+02  -4.2875763e+03   6.7651158e+03
   7.9345782e+00   1.4171555e-01   4.5615857e-01  -8.1106364e-02  -6.9668063e+01   3.9779008e+01  -8.8132205e+00   2.1648907e+02  -4.2763950e+03   6.7578582e+03
   7.9431586e+00   1.4108989e-01   4.5650331e-01  -8.1169644e-02  -6.9666146e+01   3.9742362e+01  -8.7552664e+00   2.3025606e+02  -4.2652052e+03   6.7506247e+03
   7.9517390e+00   1.4046436e-01   4.5684767e-01  -8.1232634e-02  -6.9664111e+01   3.9705815e+01  -8.6973744e+00   2.4402747e+02  -4.2540070e+03   6.7434152e+03
   7.9603194e+00   1.3983895e-01   4.5719166e-01  -8.1295344e-02  -6.9661958e+01   3.9669360e+01  -8.6395438e+00   2.5780309e+02  -4.2428004e+03   6.7362296e+03
   7.9688998e+00   1.3921366e-01   4.5753528e-01  -8.1357764e-02  -6.9659687e+01   3.9633004e+01  -8.5817750e+00   2.7158304e+02  -4.2315853e+03   6.7290681e+03
   7.9774802e+00   1.3858851e-01   4.5787853e-01  -8.1419914e-02  -6.9657297e+01   3.9596744e+01  -8.5240676e+00   2.8536721e+02  -4.2203619e+03   6.7219307e+03
   7.9860606e+00   1.3796347e-01   4.5822140e-01  -8.1481774e-02  -6.9654789e+01   3.9560579e+01  -8.4664212e+00   2.9915569e+02  -4.2091301e+03   6.7148173e+03
   7.9946410e+00   1.3733857e-01   4.5856391e-01  -8.1543344e-02  -6.9652162e+01   3.9524511e+01  -8.4088358e+00   3.1294835e+02  -4.1978898e+03   6.7077279e+03
   8.0032214e+00   1.3671380e-01   4.5890605e-01  -8.1604634e-02  -6.9649420e+01   3.9488538e+01  -8.3513107e+00   3.2615747e+02  -4.1871043e+03   6.7008727e+03
   8.0118019e+00   1.3608916e-01   4.5924782e-01  -8.1665644e-02  -6.9646570e+01   3.9452655e+01  -8.2938423e+00   3.3839269e+02  -4.1770815e+03   6.6943896e+03
   8.0203823e+00   1.3546465e-01   4.5958923e-01  -8.1726364e-02  -6.9643613e+01   3.9416857e+01  -8.2364295e+00   3.5063151e+02  -4.1670514e+03   6.6879283e+03
   8.0289627e+00   1.3484027e-01   4.5993027e-01  -8.1786804e-02  -6.9640551e+01   3.9381146e+01  -8.1790721e+00   3.6287394e+02  -4.1570138e+03   6.6814890e+03
   8.0375431e+00   1.3421603e-01   4.6027095e-01  -8.1846964e-02  -6.9637385e+01   3.9345520e+01  -8.1217697e+00   3.7511990e+02  -4.1469689e+03   6.6750718e+03
   8.0461235e+00   1.3359192e-01   4.6061127e-01  -8.1906834e-02  -6.9634116e+01   3.9309981e+01  -8.0645223e+00   3.8736939e+02  -4.1369166e+03   6.6686767e+03
   8.0547039e+00   1.3296795e-01   4.6095123e-01  -8.1966414e-02  -6.9630739e+01   3.9274527e+01  -8.0073299e+00   3.9962248e+02  -4.1268569e+03   6.6623035e+03
   8.0632843e+00   1.3234412e-01   4.6129083e-01  -8.2025714e-02  -6.9627256e+01   3.9239161e+01  -7.9501918e+00   4.1187907e+02  -4.1167899e+03   6.6559523e+03
   8.0718647e+00   1.3172043e-01   4.6163007e-01  -8.2084734e-02  -6.9623670e+01   3.9203880e+01  -7.8931081e+00   4.2413919e+02  -4.1067156e+03   6.6496233e+03
   8.0804451e+00   1.3109688e-01   4.6196895e-01  -8.2143464e-02  -6.9619979e+01   3.9168686e+01  -7.8360788e+00   4.3640284e+02  -4.0966339e+03   6.6433164e+03
   8.0890255e+00   1.3047347e-01   4.6230748e-01  -8.2201904e-02  -6.9616180e+01   3.9133578e+01  -7.7791033e+00   4.4866985e+02  -4.0865449e+03   6.6370314e+03
   8.0976059e+00   1.2985020e-01   4.6264566e-01  -8.2260064e-02  -6.9612279e+01   3.9098557e+01  -7.7221818e+00   4.6094041e+02  -4.0764485e+03   6.6307688e+03
   8.1061863e+00   1.2922708e-01   4.6298348e-01  -8.2317944e-02  -6.9608271e+01   3.9063622e+01  -7.6653140e+00   4.7321443e+02  -4.0663449e+03   6.6245280e+03
   8.1147667e+00   1.2860410e-01   4.6332095e-01  -8.2375524e-02  -6.9604157e+01   3.9028775e+01  -7.6084995e+00   4.8549187e+02  -4.0562340e+03   6.6183096e+03
   8.1233471e+00   1.2798127e-01   4.6365807e-01  -8.2432834e-02  -6.9599939e+01   3.8994015e+01  -7.5517384e+00   4.9777276e+02  -4.0461158e+03   6.6121134e+03
   8.1319275e+00   1.2735859e-01   4.6399484e-01  -8.2489844e-02  -6.9595615e+01   3.8959341e+01  -7.4950302e+00   5.1005696e+02  -4.0359903e+03   6.6059393e+03
   8.1405079e+00   1.2673605e-01   4.6433126e-01  -8.2546574e-02  -6.9591186e+01   3.8924753e+01  -7.4383750e+00   5.2234463e+02  -4.0258575e+03   6.5997873e+03
   8.1490883e+00   1.2611366e-01   4.6466734e-01  -8.2603024e-02  -6.9586652e+01   3.8890253e+01  -7.3817725e+00   5.3463567e+02  -4.0157174e+03   6.5936575e+03
   8.1576687e+00   1.2549143e-01   4.6500307e-01  -8.2659174e-02  -6.9582013e+01   3.8855841e+01  -7.3252225e+00   5.4693006e+02  -4.0055701e+03   6.5875501e+03
   8.1662492e+00   1.2486934e-01   4.6533845e-01  -8.2715044e-02  -6.9577266e+01   3.8821514e+01  -7.2687247e+00   5.5922782e+02  -3.9954156e+03   6.5814647e+03
   8.1748296e+00   1.2424741e-01   4.6567349e-01  -8.2770634e-02  -6.9572416e+01   3.8787276e+01  -7.2122792e+00   5.7152886e+02  -3.9852538e+03   6.5754017e+03
   8.1834100e+00   1.2362564e-01   4.6600819e-01  -8.2825934e-02  -6.9567459e+01   3.8753124e+01  -7.1558854e+00   5.8383322e+02  -3.9750848e+03   6.5693609e+03
   8.1919904e+00   1.2300402e-01   4.6634255e-01  -8.2880944e-02  -6.9562396e+01   3.8719061e+01  -7.0995435e+00   5.9614092e+02  -3.9649086e+03   6.5633423e+03
   8.2005708e+00   1.2238255e-01   4.6667657e-01  -8.2935664e-02  -6.9557228e+01   3.8685083e+01  -7.0432531e+00   6.0835113e+02  -3.9548139e+03   6.5573799e+03
   8.2091512e+00   1.2176124e-01   4.6701025e-01  -8.2990094e-02  -6.9551962e+01   3.8651187e+01  -6.9870116e+00   6.1915037e+02  -3.9459575e+03   6.5519147e+03
   8.2177316e+00   1.2114010e-01   4.6734360e-01  -8.3044244e-02  -6.9546603e+01   3.8617368e+01  -6.9308169e+00   6.2995231e+02  -3.9370947e+03   6.5464695e+03
   8.2263120e+00   1.2051911e-01   4.6767661e-01  -8.3098104e-02  -6.9541151e+01   3.8583624e+01  -6.8746688e+00   6.4075692e+02  -3.9282257e+03   6.5410442e+03
   8.2348924e+00   1.1989828e-01   4.6800928e-01  -8.3151674e-02  -6.9535606e+01   3.8549957e+01  -6.8185672e+00   6.5156431e+02  -3.9193503e+03   6.5356389e+03
   8.2434728e+00   1.1927762e-01   4.6834162e-01  -8.3204964e-02  -6.9529969e+01   3.8516365e+01  -6.7625119e+00   6.6237436e+02  -3.9104687e+03   6.5302536e+03
   8.2520532e+00   1.1865712e-01   4.6867363e-01  -8.3257954e-02  -6.9524240e+01   3.8482850e+01  -6.7065026e+00   6.7318711e+02  -3.9015808e+03   6.5248883e+03
   8.2606336e+00   1.1803678e-01   4.6900531e-01  -8.3310664e-02  -6.9518416e+01   3.8449410e+01  -6.6505394e+00   6.8400248e+02  -3.8926866e+03   6.5195429e+03
   8.2692140e+00   1.1741661e-01   4.6933665e-01  -8.3363084e-02  -6.9512501e+01   3.8416047e+01  -6.5946218e+00   6.9482053e+02  -3.8837862e+03   6.5142177e+03
   8.2777944e+00   1.1679660e-01   4.6966767e-01  -8.3415214e-02  -6.9506494e+01   3.8382762e+01  -6.5387501e+00   7.0564120e+02  -3.8748794e+03   6.5089126e+03
   8.2863748e+00   1.1617676e-01   4.6999836e-01  -8.3467054e-02  -6.9500393e+01   3.8349552e+01  -6.4829238e+00   7.1646444e+02  -3.8659665e+03   6.5036274e+03
   8.2949552e+00   1.1555709e-01   4.7032872e-01  -8.3518604e-02  -6.9494199e+01   3.8316420e+01  -6.4271427e+00   7.2729036e+02  -3.8570472e+03   6.4983624e+03
   8.3035356e+00   1.1493759e-01   4.7065876e-01  -8.3569874e-02  -6.9487912e+01   3.8283362e+01  -6.3714065e+00   7.3811883e+02  -3.8481218e+03   6.4931173e+03
   8.3121160e+00   1.1431826e-01   4.7098847e-01  -8.3620844e-02  -6.9481532e+01   3.8250383e+01  -6.3157154e+00   7.4894992e+02  -3.8391901e+03   6.4878923e+03
   8.3206964e+00   1.1369911e-01   4.7131786e-01  -8.3671524e-02  -6.9475058e+01   3.8217478e+01  -6.2600689e+00   7.5978356e+02  -3.8302523e+03   6.4826873e+03
   8.3292769e+00   1.1308012e-01   4.7164692e-01  -8.3721924e-02  -6.9468494e+01   3.8184652e+01  -6.2044671e+00   7.7061979e+02  -3.8213082e+03   6.4775026e+03
   8.3378573e+00   1.1246131e-01   4.7197567e-01  -8.3772024e-02  -6.9461834e+01   3.8151901e+01  -6.1489097e+00   7.8145852e+02  -3.8123579e+03   6.4723377e+03
   8.3464377e+00   1.1184267e-01   4.7230409e-01  -8.3821834e-02  -6.9455083e+01   3.8119228e+01  -6.0933965e+00   7.9229976e+02  -3.8034013e+03   6.4671931e+03
   8.3550181e+00   1.1122421e-01   4.7263219e-01  -8.3871364e-02  -6.9448239e+01   3.8086632e+01  -6.0379274e+00   8.0314360e+02  -3.7944387e+03   6.4620686e+03
   8.3635985e+00   1.1060593e-01   4.7295998e-01  -8.3920594e-02  -6.9441299e+01   3.8054113e+01  -5.9825021e+00   8.1398989e+02  -3.7854698e+03   6.4569641e+03
   8.3721789e+00   1.0998782e-01   4.7328745e-01  -8.3969534e-02  -6.9434268e+01   3.8021671e+01  -5.9271207e+00   8.2483870e+02  -3.7764948e+03   6.4518799e+03
   8.3807593e+00   1.0936990e-01   4.7361461e-01  -8.4018184e-02  -6.9427145e+01   3.7989305e+01  -5.8717824e+00   8.3568994e+02  -3.7675135e+03   6.4468157e+03
   8.3893397e+00   1.0875215e-01   4.7394145e-01  -8.4066544e-02  -6.9419929e+01   3.7957017e+01  -5.8164879e+00   8.4654368e+02  -3.7585261e+03   6.4417717e+03
   8.3979201e+00   1.0813459e-01   4.7426797e-01  -8.4114614e-02  -6.9412619e+01   3.7924805e+01  -5.7612365e+00   8.5739984e+02  -3.7495326e+03   6.4367478e+03
   8.4065005e+00   1.0751720e-01   4.7459419e-01  -8.4162384e-02  -6.9405219e+01   3.7892669e+01  -5.7060269e+00   8.6715845e+02  -3.7416074e+03   6.4320850e+03
   8.4150809e+00   1.0690001e-01   4.7492009e-01  -8.4209874e-02  -6.9397738e+01   3.7860597e+01  -5.6508566e+00   8.7656719e+02  -3.7340204e+03   6.4275492e+03
   8.4236613e+00   1.0628299e-01   4.7524569e-01  -8.4257064e-02  -6.9390176e+01   3.7828590e+01  -5.5957250e+00   8.8597774e+02  -3.7264282e+03   6.4230310e+03
   8.4322417e+00   1.0566616e-01   4.7557097e-01  -8.4303964e-02  -6.9382533e+01   3.7796647e+01  -5.5406321e+00   8.9539026e+02  -3.7188305e+03   6.4185304e+03
   8.4408221e+00   1.0504952e-01   4.7589595e-01  -8.4350574e-02  -6.9374809e+01   3.7764771e+01  -5.4855776e+00   9.0480473e+02  -3.7112276e+03   6.4140477e+03
   8.4494025e+00   1.0443306e-01   4.7622062e-01  -8.4396884e-02  -6.9367006e+01   3.7732959e+01  -5.4305618e+00   9.1422110e+02  -3.7036193e+03   6.4095827e+03
   8.4579829e+00   1.0381679e-01   4.7654498e-01  -8.4442914e-02  -6.9359122e+01   3.7701214e+01  -5.3755840e+00   9.2363941e+02  -3.6960056e+03   6.4051355e+03
   8.4665633e+00   1.0320072e-01   4.7686904e-01  -8.4488644e-02  -6.9351154e+01   3.7669534e+01  -5.3206445e+00   9.3305954e+02  -3.6883867e+03   6.4007059e+03
   8.4751437e+00   1.0258483e-01   4.7719279e-01  -8.4534074e-02  -6.9343108e+01   3.7637919e+01  -5.2657427e+00   9.4248161e+02  -3.6807624e+03   6.3962940e+03
   8.4837241e+00   1.0196913e-01   4.7751625e-01  -8.4579214e-02  -6.9334983e+01   3.7606368e+01  -5.2108788e+00   9.5190548e+02  -3.6731328e+03   6.3918999e+03
   8.4923046e+00   1.0135363e-01   4.7783940e-01  -8.4624064e-02  -6.9326774e+01   3.7574885e+01  -5.1560523e+00   9.6133127e+02  -3.6654979e+03   6.3875235e+03
   8.5008850e+00   1.0073831e-01   4.7816224e-01  -8.4668624e-02  -6.9318484e+01   3.7543466e+01  -5.1012635e+00   9.7075888e+02  -3.6578577e+03   6.3831649e+03
   8.5094654e+00   1.0012320e-01   4.7848479e-01  -8.4712884e-02  -6.9310114e+01   3.7512112e+01  -5.0465121e+00   9.8018836e+02  -3.6502122e+03   6.3788240e+03
   8.5180458e+00   9.9508274e-02   4.7880704e-01  -8.4756854e-02  -6.9301664e+01   3.7480825e+01  -4.9917977e+00   9.8961960e+02  -3.6425614e+03   6.3745009e+03
   8.5266262e+00   9.8893547e-02   4.7912899e-01  -8.4800524e-02  -6.9293132e+01   3.7449604e+01  -4.9371204e+00   9.9905271e+02  -3.6349053e+03   6.3701956e+03
   8.5352066e+00   9.8279018e-02   4.7945065e-01  -8.4843904e-02  -6.9284519e+01   3.7418447e+01  -4.8824800e+00   1.0084875e+03  -3.6272440e+03   6.3659080e+03
   8.5437870e+00   9.7664686e-02   4.7977201e-01  -8.4886984e-02  -6.9275825e+01   3.7387358e+01  -4.8278762e+00   1.0179243e+03  -3.6195774e+03   6.3616382e+03
   8.5523674e+00   9.7050553e-02   4.8009307e-01  -8.4929764e-02  -6.9267052e+01   3.7356334e+01  -4.7733092e+00   1.0273627e+03  -3.6119055e+03   6.3573862e+03
   8.5609478e+00   9.6436620e-02   4.8041385e-01  -8.4972264e-02  -6.9258195e+01   3.7325374e+01  -4.7187783e+00   1.0368029e+03  -3.6042283e+03   6.3531519e+03
   8.5695282e+00   9.5822889e-02   4.8073432e-01  -8.5014454e-02  -6.9249259e+01   3.7294480e+01  -4.6642837e+00   1.0462449e+03  -3.5965459e+03   6.3489353e+03
   8.5781086e+00   9.5209359e-02   4.8105451e-01  -8.5056354e-02  -6.9240241e+01   3.7263654e+01  -4.6098254e+00   1.0556886e+03  -3.5888583e+03   6.3447366e+03
   8.5866890e+00   9.4596032e-02   4.8137441e-01  -8.5097954e-02  -6.9231142e+01   3.7232893e+01  -4.5554028e+00   1.0651340e+03  -3.5811653e+03   6.3405557e+03
   8.5952694e+00   9.3982909e-02   4.8169401e-01  -8.5139264e-02  -6.9221962e+01   3.7202199e+01  -4.5010163e+00   1.0745813e+03  -3.5734672e+03   6.3363927e+03
   8.6038498e+00   9.3369991e-02   4.8201333e-01  -8.5180274e-02  -6.9212703e+01   3.7171569e+01  -4.4466649e+00   1.0834121e+03  -3.5664306e+03   6.3324189e+03
   8.6124302e+00   9.2757279e-02   4.8233236e-01  -8.5220994e-02  -6.9203371e+01   3.7140995e+01  -4.3923463e+00   1.0914849e+03  -3.5602084e+03   6.3286719e+03
   8.6210106e+00   9.2144773e-02   4.8265111e-01  -8.5261404e-02  -6.9193970e+01   3.7110472e+01  -4.3380598e+00   1.0995590e+03  -3.5539817e+03   6.3249400e+03
   8.6295910e+00   9.1532475e-02   4.8296956e-01  -8.5301524e-02  -6.9184502e+01   3.7080005e+01  -4.2838052e+00   1.1076344e+03  -3.5477505e+03   6.3212236e+03
   8.6381714e+00   9.0920385e-02   4.8328774e-01  -8.5341354e-02  -6.9174963e+01   3.7049590e+01  -4.2295823e+00   1.1157110e+03  -3.5415147e+03   6.3175222e+03
   8.6467518e+00   9.0308505e-02   4.8360563e-01  -8.5380874e-02  -6.9165356e+01   3.7019228e+01  -4.1753913e+00   1.1237889e+03  -3.5352743e+03   6.3138361e+03
   8.6553323e+00   8.9696834e-02   4.8392323e-01  -8.5420104e-02  -6.9155678e+01   3.6988921e+01  -4.1212319e+00   1.1318680e+03  -3.5290294e+03   6.3101653e+03
   8.6639127e+00   8.9085375e-02   4.8424056e-01  -8.5459034e-02  -6.9145933e+01   3.6958668e+01  -4.0671037e+00   1.1399484e+03  -3.5227799e+03   6.3065098e+03
   8.6724931e+00   8.8474128e-02   4.8455760e-01  -8.5497664e-02  -6.9136116e+01   3.6928469e+01  -4.0130069e+00   1.1480300e+03  -3.5165259e+03   6.3028696e+03
   8.6810735e+00   8.7863094e-02   4.8487436e-01  -8.5535994e-02  -6.9126230e+01   3.6898321e+01  -3.9589412e+00   1.1561128e+03  -3.5102674e+03   6.2992444e+03
   8.6896539e+00   8.7252274e-02   4.8519085e-01  -8.5574024e-02  -6.9116277e+01   3.6868230e+01  -3.9049066e+00   1.1641968e+03  -3.5040043e+03   6.2956347e+03
   8.6982343e+00   8.6641668e-02   4.8550705e-01  -8.5611754e-02  -6.9106251e+01   3.6838191e+01  -3.8509031e+00   1.1722820e+03  -3.4977366e+03   6.2920401e+03
   8.7068147e+00   8.6031278e-02   4.8582298e-01  -8.5649184e-02  -6.9096160e+01   3.6808206e+01  -3.7969301e+00   1.1803685e+03  -3.4914645e+03   6.2884609e+03
   8.7153951e+00   8.5421105e-02   4.8613863e-01  -8.5686324e-02  -6.9085996e+01   3.6778275e+01  -3.7429880e+00   1.1884561e+03  -3.4851878e+03   6.2848968e+03
   8.7239755e+00   8.4811149e-02   4.8645400e-01  -8.5723154e-02  -6.9075763e+01   3.6748396e+01  -3.6890762e+00   1.1965449e+03  -3.4789066e+03   6.2813480e+03
   8.7325559e+00   8.4201411e-02   4.8676910e-01  -8.5759684e-02  -6.9065462e+01   3.6718574e+01  -3.6351949e+00   1.2046348e+03  -3.4726209e+03   6.2778146e+03
   8.7411363e+00   8.3591892e-02   4.8708393e-01  -8.5795924e-02  -6.9055091e+01   3.6688803e+01  -3.5813437e+00   1.2127259e+03  -3.4663306e+03   6.2742963e+03
   8.7497167e+00   8.2982593e-02   4.8739848e-01  -8.5831854e-02  -6.9044651e+01   3.6659087e+01  -3.5275228e+00   1.2208181e+03  -3.4600358e+03   6.2707933e+03
   8.7582971e+00   8.2373515e-02   4.8771276e-01  -8.5867484e-02  -6.9034141e+01   3.6629426e+01  -3.4737319e+00   1.2289115e+03  -3.4537365e+03   6.2673056e+03
   8.7668775e+00   8.1764659e-02   4.8802677e-01  -8.5902814e-02  -6.9023562e+01   3.6599819e+01  -3.4199708e+00   1.2370060e+03  -3.4474328e+03   6.2638332e+03
   8.7754579e+00   8.1156025e-02   4.8834052e-01  -8.5937844e-02  -6.9012913e+01   3.6570267e+01  -3.3662393e+00   1.2451016e+03  -3.4411245e+03   6.2603761e+03
   8.7840383e+00   8.0547615e-02   4.8865399e-01  -8.5972564e-02  -6.9002195e+01   3.6540766e+01  -3.3125374e+00   1.2531984e+03  -3.4348117e+03   6.2569341e+03
   8.7926187e+00   7.9939430e-02   4.8896719e-01  -8.6006994e-02  -6.8991407e+01   3.6511323e+01  -3.2588652e+00   1.2612962e+03  -3.4284944e+03   6.2535077e+03
   8.8011991e+00   7.9331470e-02   4.8928012e-01  -8.6041114e-02  -6.8980550e+01   3.6481932e+01  -3.2052221e+00   1.2692145e+03  -3.4223875e+03   6.2501393e+03
   8.8097795e+00   7.8723736e-02   4.8959279e-01  -8.6074934e-02  -6.8969631e+01   3.6452586e+01  -3.1516068e+00   1.2760220e+03  -3.4175991e+03   6.2470494e+03
   8.8183600e+00   7.8116229e-02   4.8990519e-01  -8.6108454e-02  -6.8958652e+01   3.6423281e+01  -3.0980177e+00   1.2828301e+03  -3.4128068e+03   6.2439720e+03
   8.8269404e+00   7.7508951e-02   4.9021733e-01  -8.6141664e-02  -6.8947617e+01   3.6394019e+01  -3.0444551e+00   1.2896390e+03  -3.4080105e+03   6.2409074e+03
   8.8355208e+00   7.6901901e-02   4.9052921e-01  -8.6174574e-02  -6.8936520e+01   3.6364798e+01  -2.9909187e+00   1.2964485e+03  -3.4032103e+03   6.2378554e+03
   8.8441012e+00   7.6295080e-02   4.9084082e-01  -8.6207184e-02  -6.8925368e+01   3.6335617e+01  -2.9374084e+00   1.3032589e+03  -3.3984060e+03   6.2348161e+03
   8.8526816e+00   7.5688489e-02   4.9115216e-01  -8.6239484e-02  -6.8914156e+01   3.6306478e+01  -2.8839241e+00   1.3100699e+03  -3.3935979e+03   6.2317893e+03
   8.8612620e+00   7.5082130e-02   4.9146325e-01  -8.6271484e-02  -6.8902887e+01   3.6277381e+01  -2.8304658e+00   1.3168816e+03  -3.3887857e+03   6.2287754e+03
   8.8698424e+00   7.4476002e-02   4.9177408e-01  -8.6303174e-02  -6.8891557e+01   3.6248323e+01  -2.7770333e+00   1.3236939e+03  -3.3839696e+03   6.2257739e+03
   8.8784228e+00   7.3870108e-02   4.9208464e-01  -8.6334564e-02  -6.8880170e+01   3.6219309e+01  -2.7236265e+00   1.3305070e+03  -3.3791496e+03   6.2227852e+03
   8.8870032e+00   7.3264446e-02   4.9239495e-01  -8.6365654e-02  -6.8868726e+01   3.6190335e+01  -2.6702452e+00   1.3373207e+03  -3.3743256e+03   6.2198092e+03
   8.8955836e+00   7.2659019e-02   4.9270499e-01  -8.6396434e-02  -6.8857221e+01   3.6161402e+01  -2.6168894e+00   1.3441352e+03  -3.3694976e+03   6.2168457e+03
   8.9041640e+00   7.2053827e-02   4.9301478e-01  -8.6426904e-02  -6.8845659e+01   3.6132513e+01  -2.5635590e+00   1.3509502e+03  -3.3646658e+03   6.2138950e+03
   8.9127444e+00   7.1448871e-02   4.9332432e-01  -8.6457074e-02  -6.8834037e+01   3.6103662e+01  -2.5102539e+00   1.3577659e+03  -3.3598299e+03   6.2109568e+03
   8.9213248e+00   7.0844152e-02   4.9363359e-01  -8.6486934e-02  -6.8822359e+01   3.6074855e+01  -2.4569739e+00   1.3645822e+03  -3.3549901e+03   6.2080315e+03
   8.9299052e+00   7.0239670e-02   4.9394262e-01  -8.6516494e-02  -6.8810619e+01   3.6046089e+01  -2.4037189e+00   1.3713991e+03  -3.3501463e+03   6.2051186e+03
   8.9384856e+00   6.9635427e-02   4.9425138e-01  -8.6545734e-02  -6.8798824e+01   3.6017364e+01  -2.3504891e+00   1.3782168e+03  -3.3452986e+03   6.2022185e+03
   8.9470660e+00   6.9031423e-02   4.9455990e-01  -8.6574684e-02  -6.8786969e+01   3.5988680e+01  -2.2972840e+00   1.3850350e+03  -3.3404469e+03   6.1993310e+03
   8.9556464e+00   6.8427659e-02   4.9486816e-01  -8.6603314e-02  -6.8775056e+01   3.5960038e+01  -2.2441036e+00   1.3918538e+03  -3.3355913e+03   6.1964562e+03
   8.9642268e+00   6.7824135e-02   4.9517616e-01  -8.6631644e-02  -6.8763084e+01   3.5931439e+01  -2.1909477e+00   1.3986733e+03  -3.3307317e+03   6.1935940e+03
   8.9728072e+00   6.7220853e-02   4.9548392e-01  -8.6659664e-02  -6.8751053e+01   3.5902881e+01  -2.1378163e+00   1.4054934e+03  -3.3258682e+03   6.1907446e+03
   8.9813877e+00   6.6617814e-02   4.9579143e-01  -8.6687374e-02  -6.8738965e+01   3.5874365e+01  -2.0847095e+00   1.4123139e+03  -3.3210008e+03   6.1879078e+03
   8.9899681e+00   6.6015017e-02   4.9609868e-01  -8.6714774e-02  -6.8726817e+01   3.5845890e+01  -2.0316268e+00   1.4191352e+03  -3.3161293e+03   6.1850836e+03
   8.9985485e+00   6.5412465e-02   4.9640569e-01  -8.6741874e-02  -6.8714611e+01   3.5817456e+01  -1.9785684e+00   1.4259570e+03  -3.3112540e+03   6.1822720e+03
   9.0071289e+00   6.4810158e-02   4.9671245e-01  -8.6768654e-02  -6.8702350e+01   3.5789062e+01  -1.9255332e+00   1.4317843e+03  -3.3076819e+03   6.1796606e+03
   9.0157093e+00   6.4208096e-02   4.9701897e-01  -8.6795134e-02  -6.8690040e+01   3.5760695e+01  -1.8725203e+00   1.4374091e+03  -3.3043725e+03   6.1770973e+03
   9.0242897e+00   6.3606280e-02   4.9732523e-01  -8.6821304e-02  -6.8677683e+01   3.5732355e+01  -1.8195292e+00   1.4430344e+03  -3.3010594e+03   6.1745441e+03
   9.0328701e+00   6.3004711e-02   4.9763125e-01  -8.6847164e-02  -6.8665276e+01   3.5704045e+01  -1.7665601e+00   1.4486598e+03  -3.2977428e+03   6.1720009e+03
   9.0414505e+00   6.2403390e-02   4.9793703e-01  -8.6872704e-02  -6.8652822e+01   3.5675763e+01  -1.7136127e+00   1.4542855e+03  -3.2944226e+03   6.1694676e+03
   9.0500309e+00   6.1802318e-02   4.9824256e-01  -8.6897944e-02  -6.8640321e+01   3.5647511e+01  -1.6606870e+00   1.4599116e+03  -3.2910989e+03   6.1669445e+03
   9.0586113e+00   6.1201494e-02   4.9854784e-01  -8.6922874e-02  -6.8627770e+01   3.5619286e+01  -1.6077828e+00   1.4655378e+03  -3.2877716e+03   6.1644313e+03
   9.0671917e+00   6.0600921e-02   4.9885289e-01  -8.6947484e-02  -6.8615170e+01   3.5591089e+01  -1.5549003e+00   1.4711644e+03  -3.2844407e+03   6.1619280e+03
   9.0757721e+00   6.0000598e-02   4.9915769e-01  -8.6971794e-02  -6.8602522e+01   3.5562922e+01  -1.5020392e+00   1.4767911e+03  -3.2811063e+03   6.1594348e+03
   9.0843525e+00   5.9400527e-02   4.9946225e-01  -8.6995784e-02  -6.8589828e+01   3.5534782e+01  -1.4491994e+00   1.4824182e+03  -3.2777683e+03   6.1569516e+03
   9.0929329e+00   5.8800708e-02   4.9976656e-01  -8.7019464e-02  -6.8577084e+01   3.5506673e+01  -1.3963809e+00   1.4880454e+03  -3.2744267e+03   6.1544785e+03
   9.1015133e+00   5.8201141e-02   5.0007064e-01  -8.7042834e-02  -6.8564290e+01   3.5478591e+01  -1.3435836e+00   1.4936729e+03  -3.2710815e+03   6.1520152e+03
   9.1100937e+00   5.7601829e-02   5.0037448e-01  -8.7065894e-02  -6.8551452e+01   3.5450539e+01  -1.2908073e+00   1.4993006e+03  -3.2677327e+03   6.1495622e+03
   9.1186741e+00   5.7002770e-02   5.0067808e-01  -8.7088634e-02  -6.8538561e+01   3.5422515e+01  -1.2380520e+00   1.5049286e+03  -3.2643804e+03   6.1471189e+03
   9.1272545e+00   5.6403967e-02   5.0098144e-01  -8.7111064e-02  -6.8525624e+01   3.5394519e+01  -1.1853177e+00   1.5105567e+03  -3.2610245e+03   6.1446858e+03
   9.1358349e+00   5.5805419e-02   5.0128456e-01  -8.7133184e-02  -6.8512639e+01   3.5366554e+01  -1.1326042e+00   1.5161850e+03  -3.2576650e+03   6.1422627e+03
   9.1444154e+00   5.5207128e-02   5.0158744e-01  -8.7154984e-02  -6.8499605e+01   3.5338616e+01  -1.0799114e+00   1.5218136e+03  -3.2543019e+03   6.1398495e+03
   9.1529958e+00   5.4609094e-02   5.0189009e-01  -8.7176474e-02  -6.8486524e+01   3.5310706e+01  -1.0272395e+00   1.5274423e+03  -3.2509353e+03   6.1374463e+03
   9.1615762e+00   5.4011318e-02   5.0219250e-01  -8.7197654e-02  -6.8473393e+01   3.5282826e+01  -9.7458801e-01   1.5330713e+03  -3.2475650e+03   6.1350532e+03
   9.1701566e+00   5.3413800e-02   5.0249468e-01  -8.7218514e-02  -6.8460215e+01   3.5254974e+01  -9.2195696e-01   1.5387004e+03  -3.2441912e+03   6.1326701e+03
   9.1787370e+00   5.2816542e-02   5.0279663e-01  -8.7239064e-02  -6.8446987e+01   3.5227153e+01  -8.6934624e-01   1.5443297e+03  -3.2408137e+03   6.1302970e+03
   9.1873174e+00   5.2219545e-02   5.0309834e-01  -8.7259294e-02  -6.8433712e+01   3.5199359e+01  -8.1675605e-01   1.5499592e+03  -3.2374327e+03   6.1279339e+03
   9.1958978e+00   5.1622808e-02   5.0339981e-01  -8.7279214e-02  -6.8420391e+01   3.5171596e+01  -7.6418594e-01   1.5555889e+03  -3.2340481e+03   6.1255810e+03
   9.2044782e+00   5.1026332e-02   5.0370106e-01  -8.7298814e-02  -6.8407019e+01   3.5143859e+01  -7.1163586e-01   1.5606475e+03  -3.2314914e+03   6.1233108e+03
   9.2130586e+00   5.0430119e-02   5.0400207e-01  -8.7318094e-02  -6.8393608e+01   3.5116141e+01  -6.5910474e-01   1.5651831e+03  -3.2296930e+03   6.1211154e+03
   9.2216390e+00   4.9834169e-02   5.0430286e-01  -8.7337064e-02  -6.8380161e+01   3.5088436e+01  -6.0659248e-01   1.5697186e+03  -3.2278913e+03   6.1189274e+03
   9.2302194e+00   4.9238483e-02   5.0460341e-01  -8.7355714e-02  -6.8366671e+01   3.5060746e+01  -5.5409903e-01   1.5742540e+03  -3.2260862e+03   6.1167466e+03
   9.2387998e+00   4.8643060e-02   5.0490373e-01  -8.7374054e-02  -6.8353145e+01   3.5033073e+01  -5.0162418e-01   1.5787894e+03  -3.2242778e+03   6.1145732e+03
   9.2473802e+00   4.8047903e-02   5.0520382e-01  -8.7392064e-02  -6.8339577e+01   3.5005416e+01  -4.4916795e-01   1.5833248e+03  -3.2224659e+03   6.1124072e+03
   9.2559606e+00   4.7453011e-02   5.0550369e-01  -8.7409764e-02  -6.8325973e+01   3.4977773e+01  -3.9673030e-01   1.5878600e+03  -3.2206507e+03   6.1102486e+03
   9.2645410e+00   4.6858386e-02   5.0580332e-01  -8.7427154e-02  -6.8312329e+01   3.4950146e+01  -3.4431114e-01   1.5923952e+03  -3.2188321e+03   6.1080973e+03
   9.2731214e+00   4.6264027e-02   5.0610273e-01  -8.7444214e-02  -6.8298645e+01   3.4922535e+01  -2.9191041e-01   1.5969303e+03  -3.2170101e+03   6.1059533e+03
   9.2817018e+00   4.5669936e-02   5.0640191e-01  -8.7460954e-02  -6.8284925e+01   3.4894939e+01  -2.3952801e-01   1.6014654e+03  -3.2151846e+03   6.1038169e+03
   9.2902822e+00   4.5076113e-02   5.0670087e-01  -8.7477384e-02  -6.8271163e+01   3.4867361e+01  -1.8716389e-01   1.6060003e+03  -3.2133558e+03   6.1016877e+03
   9.2988626e+00   4.4482559e-02   5.0699960e-01  -8.7493494e-02  -6.8257364e+01   3.4839796e+01  -1.3481805e-01   1.6105352e+03  -3.2115236e+03   6.0995659e+03
   9.3074431e+00   4.3889274e-02   5.0729810e-01  -8.7509284e-02  -6.8243526e+01   3.4812247e+01  -8.2490426e-02   1.6150700e+03  -3.2096880e+03   6.0974514e+03
   9.3160235e+00   4.3296260e-02   5.0759638e-01  -8.7524744e-02  -6.8229649e+01   3.4784716e+01  -3.0180797e-02   1.6196047e+03  -3.2078490e+03   6.0953445e+03
   9.3246039e+00   4.2703517e-02   5.0789444e-01  -8.7539894e-02  -6.8215732e+01   3.4757197e+01   2.2110619e-02   1.6241392e+03  -3.2060065e+03   6.0932446e+03
   9.3331843e+00   4.2111044e-02   5.0819227e-01  -8.7554724e-02  -6.8201777e+01   3.4729698e+01   7.4384243e-02   1.6286738e+03  -3.2041606e+03   6.0911524e+03
   9.3417647e+00   4.1518845e-02   5.0848988e-01  -8.7569234e-02  -6.8187782e+01   3.4702213e+01   1.2663984e-01   1.6332081e+03  -3.2023113e+03   6.0890674e+03
   9.3503451e+00   4.0926917e-02   5.0878726e-01  -8.7583414e-02  -6.8173750e+01   3.4674743e+01   1.7887756e-01   1.6377425e+03  -3.2004586e+03   6.0869898e+03
   9.3589255e+00   4.0335264e-02   5.0908443e-01  -8.7597284e-02  -6.8159678e+01   3.4647290e+01   2.3109748e-01   1.6422766e+03  -3.1986025e+03   6.0849197e+03
   9.3675059e+00   3.9743884e-02   5.0938137e-01  -8.7610824e-02  -6.8145568e+01   3.4619853e+01   2.8329977e-01   1.6468106e+03  -3.1967428e+03   6.0828570e+03
   9.3760863e+00   3.9152780e-02   5.0967809e-01  -8.7624044e-02  -6.8131418e+01   3.4592431e+01   3.3548428e-01   1.6513446e+03  -3.1948798e+03   6.0808015e+03
   9.3846667e+00   3.8561950e-02   5.0997459e-01  -8.7636944e-02  -6.8117229e+01   3.4565027e+01   3.8765129e-01   1.6558784e+03  -3.1930133e+03   6.0787535e+03
   9.3932471e+00   3.7971397e-02   5.1027088e-01  -8.7649524e-02  -6.8103001e+01   3.4537637e+01   4.3980066e-01   1.6604121e+03  -3.1911433e+03   6.0767128e+03
   9.4018275e+00   3.7381120e-02   5.1056694e-01  -8.7661774e-02  -6.8088735e+01   3.4510264e+01   4.9193264e-01   1.6647362e+03  -3.1896103e+03   6.0746904e+03
   9.4104079e+00   3.6791121e-02   5.1086279e-01  -8.7673704e-02  -6.8074436e+01   3.4482896e+01   5.4404743e-01   1.6682863e+03  -3.1893315e+03   6.0727131e+03
   9.4189883e+00   3.6201400e-02   5.1115841e-01  -8.7685314e-02  -6.8060105e+01   3.4455532e+01   5.9614529e-01   1.6718362e+03  -3.1890493e+03   6.0707406e+03
   9.4275687e+00   3.5611958e-02   5.1145382e-01  -8.7696594e-02  -6.8045745e+01   3.4428171e+01   6.4822629e-01   1.6753857e+03  -3.1887637e+03   6.0687729e+03
   9.4361491e+00   3.5022794e-02   5.1174901e-01  -8.7707554e-02  -6.8031355e+01   3.4400810e+01   7.0029037e-01   1.6789350e+03  -3.1884748e+03   6.0668100e+03
   9.4447295e+00   3.4433911e-02   5.1204399e-01  -8.7718184e-02  -6.8016934e+01   3.4373453e+01   7.5233763e-01   1.6824840e+03  -3.1881824e+03   6.0648518e+03
   9.4533099e+00   3.3845307e-02   5.1233875e-01  -8.7728494e-02  -6.8002481e+01   3.4346099e+01   8.0436819e-01   1.6860328e+03  -3.1878867e+03   6.0628984e+03
   9.4618904e+00   3.3256985e-02   5.1263329e-01  -8.7738484e-02  -6.7987999e+01   3.4318746e+01   8.5638189e-01   1.6895813e+03  -3.1875875e+03   6.0609498e+03
   9.4704708e+00   3.2668944e-02   5.1292762e-01  -8.7748144e-02  -6.7973487e+01   3.4291396e+01   9.0837892e-01   1.6931294e+03  -3.1872849e+03   6.0590060e+03
   9.4790512e+00   3.2081185e-02   5.1322174e-01  -8.7757474e-02  -6.7958944e+01   3.4264049e+01   9.6035936e-01   1.6966773e+03  -3.1869788e+03   6.0570670e+03
   9.4876316e+00   3.1493709e-02   5.1351563e-01  -8.7766484e-02  -6.7944372e+01   3.4236706e+01   1.0123232e+00   1.7002249e+03  -3.1866694e+03   6.0551329e+03
   9.4962120e+00   3.0906516e-02   5.1380932e-01  -8.7775164e-02  -6.7929768e+01   3.4209364e+01   1.0642704e+00   1.7037722e+03  -3.1863565e+03   6.0532034e+03
   9.5047924e+00   3.0319607e-02   5.1410279e-01  -8.7783514e-02  -6.7915132e+01   3.4182025e+01   1.1162011e+00   1.7073192e+03  -3.1860402e+03   6.0512787e+03
   9.5133728e+00   2.9732983e-02   5.1439605e-01  -8.7791544e-02  -6.7900467e+01   3.4154688e+01   1.1681152e+00   1.7108659e+03  -3.1857204e+03   6.0493587e+03
   9.5219532e+00   2.9146643e-02   5.1468910e-01  -8.7799244e-02  -6.7885773e+01   3.4127356e+01   1.2200130e+00   1.7144124e+03  -3.1853971e+03   6.0474438e+03
   9.5305336e+00   2.8560589e-02   5.1498193e-01  -8.7806614e-02  -6.7871048e+01   3.4100025e+01   1.2718943e+00   1.7179585e+03  -3.1850704e+03   6.0455336e+03
   9.5391140e+00   2.7974822e-02   5.1527455e-01  -8.7813654e-02  -6.7856290e+01   3.4072698e+01   1.3237593e+00   1.7215044e+03  -3.1847402e+03   6.0436282e+03
   9.5476944e+00   2.7389341e-02   5.1556696e-01  -8.7820364e-02  -6.7841504e+01   3.4045372e+01   1.3756079e+00   1.7250499e+03  -3.1844066e+03   6.0417276e+03
   9.5562748e+00   2.6804148e-02   5.1585917e-01  -8.7826754e-02  -6.7826688e+01   3.4018050e+01   1.4274402e+00   1.7285951e+03  -3.1840695e+03   6.0398318e+03
   9.5648552e+00   2.6219242e-02   5.1615116e-01  -8.7832814e-02  -6.7811840e+01   3.3990731e+01   1.4792563e+00   1.7321400e+03  -3.1837288e+03   6.0379409e+03
   9.5734356e+00   2.5634626e-02   5.1644294e-01  -8.7838534e-02  -6.7796964e+01   3.3963416e+01   1.5310562e+00   1.7356846e+03  -3.1833847e+03   6.0360549e+03
   9.5820160e+00   2.5050298e-02   5.1673451e-01  -8.7843934e-02  -6.7782055e+01   3.3936102e+01   1.5828399e+00   1.7392289e+03  -3.1830371e+03   6.0341736e+03
   9.5905964e+00   2.4466260e-02   5.1702587e-01  -8.7849004e-02  -6.7767115e+01   3.3908792e+01   1.6346076e+00   1.7427728e+03  -3.1826860e+03   6.0322971e+03
   9.5991768e+00   2.3882513e-02   5.1731702e-01  -8.7853744e-02  -6.7752149e+01   3.3881483e+01   1.6863590e+00   1.7463165e+03  -3.1823313e+03   6.0304255e+03
   9.6077572e+00   2.3299057e-02   5.1760797e-01  -8.7858144e-02  -6.7737150e+01   3.3854173e+01   1.7380943e+00   1.7490771e+03  -3.1834089e+03   6.0285198e+03
   9.6163376e+00   2.2715892e-02   5.1789871e-01  -8.7862224e-02  -6.7722132e+01   3.3826854e+01   1.7898133e+00   1.7517543e+03  -3.1846353e+03   6.0266126e+03
   9.6249181e+00   2.2133019e-02   5.1818924e-01  -8.7865964e-02  -6.7707090e+01   3.3799524e+01   1.8415159e+00   1.7544311e+03  -3.1858581e+03   6.0247076e+03
   9.6334985e+00   2.1550438e-02   5.1847956e-01  -8.7869384e-02  -6.7692024e+01   3.3772181e+01   1.8932021e+00   1.7571076e+03  -3.1870773e+03   6.0228048e+03
   9.6420789e+00   2.0968151e-02   5.1876968e-01  -8.7872464e-02  -6.7676935e+01   3.3744831e+01   1.9448722e+00   1.7597837e+03  -3.1882928e+03   6.0209044e+03
   9.6506593e+00   2.0386157e-02   5.1905959e-01  -8.7875214e-02  -6.7661825e+01   3.3717468e+01   1.9965258e+00   1.7624594e+03  -3.1895047e+03   6.0190063e+03
   9.6592397e+00   1.9804457e-02   5.1934929e-01  -8.7877624e-02  -6.7646690e+01   3.3690096e+01   2.0481632e+00   1.7651347e+03  -3.1907130e+03   6.0171105e+03
   9.6678201e+00   1.9223053e-02   5.1963879e-01  -8.7879704e-02  -6.7631534e+01   3.3662713e+01   2.0997842e+00   1.7678096e+03  -3.1919176e+03   6.0152170e+03
   9.6764005e+00   1.8641943e-02   5.1992809e-01  -8.7881454e-02  -6.7616355e+01   3.3635320e+01   2.1513892e+00   1.7704841e+03  -3.1931186e+03   6.0133259e+03
   9.6849809e+00   1.8061129e-02   5.2021717e-01  -8.7882874e-02  -6.7601150e+01   3.3607918e+01   2.2029779e+00   1.7731583e+03  -3.1943159e+03   6.0114370e+03
   9.6935613e+00   1.7480611e-02   5.2050606e-01  -8.7883954e-02  -6.7585925e+01   3.3580503e+01   2.2545503e+00   1.7758321e+03  -3.1955096e+03   6.0095505e+03
   9.7021417e+00   1.6900390e-02   5.2079474e-01  -8.7884704e-02  -6.7570676e+01   3.3553080e+01   2.3061067e+00   1.7785054e+03  -3.1966996e+03   6.0076664e+03
   9.7107221e+00   1.6320466e-02   5.2108321e-01  -8.7885114e-02  -6.7555405e+01   3.3525646e+01   2.3576468e+00   1.7811785e+03  -3.1978859e+03   6.0057846e+03
   9.7193025e+00   1.5740840e-02   5.2137149e-01  -8.7885194e-02  -6.7540110e+01   3.3498201e+01   2.4091708e+00   1.7838511e+03  -3.1990684e+03   6.0039051e+03
   9.7278829e+00   1.5161513e-02   5.2165956e-01  -8.7884934e-02  -6.7524793e+01   3.3470747e+01   2.4606786e+00   1.7865233e+03  -3.2002473e+03   6.0020281e+03
   9.7364633e+00   1.4582484e-02   5.2194742e-01  -8.7884344e-02  -6.7509452e+01   3.3443283e+01   2.5121705e+00   1.7891951e+03  -3.2014225e+03   6.0001534e+03
   9.7450437e+00   1.4003755e-02   5.2223509e-01  -8.7883414e-02  -6.7494088e+01   3.3415807e+01   2.5636461e+00   1.7918666e+03  -3.2025939e+03   5.9982809e+03
   9.7536241e+00   1.3425326e-02   5.2252255e-01  -8.7882144e-02  -6.7478701e+01   3.3388323e+01   2.6151058e+00   1.7945376e+03  -3.2037617e+03   5.9964110e+03
   9.7622045e+00   1.2847197e-02   5.2280981e-01  -8.7880544e-02  -6.7463291e+01   3.3360828e+01   2.6665494e+00   1.7972083e+03  -3.2049256e+03   5.9945433e+03
   9.7707849e+00   1.2269369e-02   5.2309686e-01  -8.7878604e-02  -6.7447860e+01   3.3333323e+01   2.7179769e+00   1.7998786e+03  -3.2060859e+03   5.9926782e+03
   9.7793653e+00   1.1691843e-02   5.2338372e-01  -8.7876334e-02  -6.7432404e+01   3.3305810e+01   2.7693887e+00   1.8025485e+03  -3.2072424e+03   5.9908155e+03
   9.7879458e+00   1.1114619e-02   5.2367037e-01  -8.7873714e-02  -6.7416927e+01   3.3278284e+01   2.8207842e+00   1.8052180e+03  -3.2083951e+03   5.9889550e+03
   9.7965262e+00   1.0537697e-02   5.2395683e-01  -8.7870764e-02  -6.7401425e+01   3.3250750e+01   2.8721639e+00   1.8078871e+03  -3.2095441e+03   5.9870971e+03
   9.8051066e+00   9.9610776e-03   5.2424308e-01  -8.7867474e-02  -6.7385904e+01   3.3223204e+01   2.9235275e+00   1.8101136e+03  -3.2116203e+03   5.9851607e+03
   9.8136870e+00   9.3847636e-03   5.2452914e-01  -8.7863844e-02  -6.7370363e+01   3.3195635e+01   2.9748741e+00   1.8120390e+03  -3.2143259e+03   5.9831694e+03
   9.8222674e+00   8.8087526e-03   5.2481499e-01  -8.7859884e-02  -6.7354807e+01   3.3168043e+01   3.0262035e+00   1.8139641e+03  -3.2170276e+03   5.9811781e+03
   9.8308478e+00   8.2330456e-03   5.2510065e-01  -8.7855574e-02  -6.7339234e+01   3.3140430e+01   3.0775160e+00   1.8158886e+03  -3.2197252e+03   5.9791869e+03
   9.8394282e+00   7.6576446e-03   5.2538610e-01  -8.7850924e-02  -6.7323646e+01   3.3112791e+01   3.1288112e+00   1.8178129e+03  -3.2224188e+03   5.9771956e+03
   9.8480086e+00   7.0825496e-03   5.2567136e-01  -8.7845944e-02  -6.7308038e+01   3.3085131e+01   3.1800895e+00   1.8197368e+03  -3.2251083e+03   5.9752043e+03
   9.8565890e+00   6.5077596e-03   5.2595642e-01  -8.7840614e-02  -6.7292418e+01   3.3057445e+01   3.2313506e+00   1.8216603e+03  -3.2277938e+03   5.9732130e+03
   9.8651694e+00   5.9332766e-03   5.2624128e-01  -8.7834944e-02  -6.7276778e+01   3.3029739e+01   3.2825947e+00   1.8235834e+03  -3.2304753e+03   5.9712217e+03
   9.8737498e+00   5.3590996e-03   5.2652594e-01  -8.7828934e-02  -6.7261123e+01   3.3002007e+01   3.3338215e+00   1.8255062e+03  -3.2331526e+03   5.9692303e+03
   9.8823302e+00   4.7852306e-03   5.2681040e-01  -8.7822584e-02  -6.7245451e+01   3.2974254e+01   3.3850315e+00   1.8274286e+03  -3.2358259e+03   5.9672391e+03
   9.8909106e+00   4.2116696e-03   5.2709467e-01  -8.7815894e-02  -6.7229764e+01   3.2946478e+01   3.4362243e+00   1.8293506e+03  -3.2384950e+03   5.9652478e+03
   9.8994910e+00   3.6384176e-03   5.2737873e-01  -8.7808864e-02  -6.7214057e+01   3.2918679e+01   3.4874000e+00   1.8312723e+03  -3.2411601e+03   5.9632566e+03
   9.9080714e+00   3.0654736e-03   5.2766260e-01  -8.7801494e-02  -6.7198336e+01   3.2890857e+01   3.5385586e+00   1.8331936e+03  -3.2438211e+03   5.9612655e+03
   9.9166518e+00   2.4928386e-03   5.2794627e-01  -8.7793774e-02  -6.7182599e+01   3.2863013e+01   3.5897001e+00   1.8351146e+03  -3.2464780e+03   5.9592745e+03
   9.9252322e+00   1.9205136e-03   5.2822975e-01  -8.7785714e-02  -6.7166845e+01   3.2835145e+01   3.6408245e+00   1.8370351e+03  -3.2491307e+03   5.9572834e+03
   9.9338126e+00   1.3484996e-03   5.2851303e-01  -8.7777304e-02  -6.7151074e+01   3.2807254e+01   3.6919318e+00   1.8389554e+03  -3.2517792e+03   5.9552925e+03
   9.9423930e+00   7.7679560e-04   5.2879611e-01  -8.7768564e-02  -6.7135286e+01   3.2779343e+01   3.7430223e+00   1.8408752e+03  -3.2544237e+03   5.9533018e+03
   9.9509735e+00   2.0540260e-04   5.2907899e-01  -8.7759474e-02  -6.7119482e+01   3.2751406e+01   3.7940954e+00   1.8427947e+03  -3.2570639e+03   5.9513110e+03
   9.9595539e+00  -3.6567840e-04   5.2936168e-01  -8.7750034e-02  -6.7103662e+01   3.2723449e+01   3.8451516e+00   1.8447138e+03  -3.2597000e+03   5.9493205e+03
   9.9681343e+00  -9.3644740e-04   5.2964417e-01  -8.7740254e-02  -6.7087827e+01   3.2695467e+01   3.8961906e+00   1.8466326e+03  -3.2623319e+03   5.9473300e+03
   9.9767147e+00  -1.5069034e-03   5.2992647e-01  -8.7730134e-02  -6.7071974e+01   3.2667465e+01   3.9472126e+00   1.8485510e+03  -3.2649597e+03   5.9453397e+03
   9.9852951e+00  -2.0770464e-03   5.3020857e-01  -8.7719664e-02  -6.7056104e+01   3.2639437e+01   3.9982173e+00   1.8504691e+03  -3.2675832e+03   5.9433494e+03
   9.9938755e+00  -2.6468764e-03   5.3049048e-01  -8.7708844e-02  -6.7040217e+01   3.2611389e+01   4.0492052e+00   1.8523867e+03  -3.2702025e+03   5.9413594e+03
   1.0002456e+01  -3.2163924e-03   5.3077219e-01  -8.7697684e-02  -6.7024315e+01   3.2583319e+01   4.1001760e+00   1.8541277e+03  -3.2732549e+03   5.9393039e+03
   1.0011036e+01  -3.7855934e-03   5.3105370e-01  -8.7686174e-02  -6.7008400e+01   3.2555214e+01   4.1511280e+00   1.8554287e+03  -3.2773932e+03   5.9370831e+03
   1.0019617e+01  -4.3544794e-03   5.3133503e-01  -8.7674324e-02  -6.6992474e+01   3.2527076e+01   4.2020610e+00   1.8567293e+03  -3.2815270e+03   5.9348602e+03
   1.0028197e+01  -4.9230504e-03   5.3161615e-01  -8.7662124e-02  -6.6976538e+01   3.2498900e+01   4.2529750e+00   1.8580297e+03  -3.2856562e+03   5.9326351e+03
   1.0036778e+01  -5.4913054e-03   5.3189708e-01  -8.7649574e-02  -6.6960589e+01   3.2470691e+01   4.3038699e+00   1.8593299e+03  -3.2897807e+03   5.9304079e+03
   1.0045358e+01  -6.0592444e-03   5.3217782e-01  -8.7636684e-02  -6.6944631e+01   3.2442446e+01   4.3547456e+00   1.8606298e+03  -3.2939007e+03   5.9281785e+03
   1.0053938e+01  -6.6268664e-03   5.3245836e-01  -8.7623434e-02  -6.6928660e+01   3.2414164e+01   4.4056021e+00   1.8619294e+03  -3.2980159e+03   5.9259470e+03
   1.0062519e+01  -7.1941724e-03   5.3273871e-01  -8.7609844e-02  -6.6912677e+01   3.2385849e+01   4.4564396e+00   1.8632288e+03  -3.3021265e+03   5.9237133e+03
   1.0071099e+01  -7.7611604e-03   5.3301887e-01  -8.7595904e-02  -6.6896685e+01   3.2357497e+01   4.5072578e+00   1.8645279e+03  -3.3062325e+03   5.9214776e+03
   1.0079680e+01  -8.3278304e-03   5.3329883e-01  -8.7581614e-02  -6.6880682e+01   3.2329112e+01   4.5580570e+00   1.8658268e+03  -3.3103337e+03   5.9192399e+03
   1.0088260e+01  -8.8941814e-03   5.3357859e-01  -8.7566984e-02  -6.6864666e+01   3.2300690e+01   4.6088369e+00   1.8671255e+03  -3.3144303e+03   5.9170000e+03
   1.0096840e+01  -9.4602144e-03   5.3385817e-01  -8.7551994e-02  -6.6848640e+01   3.2272232e+01   4.6595974e+00   1.8684239e+03  -3.3185221e+03   5.9147580e+03
   1.0105421e+01  -1.0025928e-02   5.3413755e-01  -8.7536654e-02  -6.6832603e+01   3.2243741e+01   4.7103389e+00   1.8697220e+03  -3.3226093e+03   5.9125141e+03
   1.0114001e+01  -1.0591322e-02   5.3441673e-01  -8.7520974e-02  -6.6816553e+01   3.2215214e+01   4.7610609e+00   1.8710200e+03  -3.3266918e+03   5.9102681e+03
   1.0122582e+01  -1.1156397e-02   5.3469572e-01  -8.7504934e-02  -6.6800494e+01   3.2186653e+01   4.8117639e+00   1.8723177e+03  -3.3307695e+03   5.9080202e+03
   1.0131162e+01  -1.1721150e-02   5.3497452e-01  -8.7488544e-02  -6.6784423e+01   3.2158056e+01   4.8624474e+00   1.8736153e+03  -3.3348425e+03   5.9057702e+03
   1.0139742e+01  -1.2285583e-02   5.3525313e-01  -8.7471814e-02  -6.6768341e+01   3.2129423e+01   4.9131116e+00   1.8749125e+03  -3.3389107e+03   5.9035181e+03
   1.0148323e+01  -1.2849697e-02   5.3553154e-01  -8.7454724e-02  -6.6752248e+01   3.2100757e+01   4.9637566e+00   1.8762095e+03  -3.3429742e+03   5.9012642e+03
   1.0156903e+01  -1.3413487e-02   5.3580976e-01  -8.7437284e-02  -6.6736145e+01   3.2072055e+01   5.0143821e+00   1.8775064e+03  -3.3470329e+03   5.8990083e+03
   1.0165484e+01  -1.3976957e-02   5.3608778e-01  -8.7419484e-02  -6.6720029e+01   3.2043320e+01   5.0649885e+00   1.8788030e+03  -3.3510868e+03   5.8967504e+03
   1.0174064e+01  -1.4540097e-02   5.3636561e-01  -8.7401344e-02  -6.6703902e+01   3.2014549e+01   5.1155751e+00   1.8800994e+03  -3.3551359e+03   5.8944906e+03
   1.0182644e+01  -1.5102917e-02   5.3664325e-01  -8.7382844e-02  -6.6687764e+01   3.1985742e+01   5.1661424e+00   1.8813955e+03  -3.3591802e+03   5.8922289e+03
   1.0191225e+01  -1.5665417e-02   5.3692070e-01  -8.7363994e-02  -6.6671616e+01   3.1956902e+01   5.2166905e+00   1.8826915e+03  -3.3632198e+03   5.8899653e+03
   1.0199805e+01  -1.6227597e-02   5.3719796e-01  -8.7344784e-02  -6.6655457e+01   3.1928026e+01   5.2672191e+00   1.8839872e+03  -3.3672545e+03   5.8876998e+03
   1.0208386e+01  -1.6789447e-02   5.3747502e-01  -8.7325234e-02  -6.6639287e+01   3.1899111e+01   5.3177269e+00   1.8848074e+03  -3.3727294e+03   5.8851165e+03
   1.0216966e+01  -1.7350977e-02   5.3775189e-01  -8.7305324e-02  -6.6623110e+01   3.1870148e+01   5.3682127e+00   1.8856165e+03  -3.3782327e+03   5.8825218e+03
   1.0225546e+01  -1.7912177e-02   5.3802857e-01  -8.7285054e-02  -6.6606929e+01   3.1841139e+01   5.4186759e+00   1.8864256e+03  -3.3837305e+03   5.8799231e+03
   1.0234127e+01  -1.8473047e-02   5.3830505e-01  -8.7264434e-02  -6.6590738e+01   3.1812080e+01   5.4691166e+00   1.8872346e+03  -3.3892229e+03   5.8773202e+03
   1.0242707e+01  -1.9033597e-02   5.3858134e-01  -8.7243464e-02  -6.6574541e+01   3.1782977e+01   5.5195353e+00   1.8880437e+03  -3.3947100e+03   5.8747134e+03
   1.0251288e+01  -1.9593827e-02   5.3885744e-01  -8.7222134e-02  -6.6558339e+01   3.1753825e+01   5.5699318e+00   1.8888526e+03  -3.4001918e+03   5.8721026e+03
   1.0259868e+01  -2.0153717e-02   5.3913335e-01  -8.7200444e-02  -6.6542128e+01   3.1724626e+01   5.6203053e+00   1.8896616e+03  -3.4056680e+03   5.8694877e+03
   1.0268448e+01  -2.0713287e-02   5.3940907e-01  -8.7178404e-02  -6.6525910e+01   3.1695381e+01   5.6706566e+00   1.8904705e+03  -3.4111389e+03   5.8668688e+03
   1.0277029e+01  -2.1272537e-02   5.3968459e-01  -8.7156004e-02  -6.6509686e+01   3.1666089e+01   5.7209856e+00   1.8912795e+03  -3.4166043e+03   5.8642460e+03
   1.0285609e+01  -2.1831447e-02   5.3995992e-01  -8.7133254e-02  -6.6493454e+01   3.1636748e+01   5.7712917e+00   1.8920884e+03  -3.4220643e+03   5.8616191e+03
   1.0294190e+01  -2.2390037e-02   5.4023506e-01  -8.7110144e-02  -6.6477216e+01   3.1607363e+01   5.8215756e+00   1.8928973e+03  -3.4275189e+03   5.8589884e+03
   1.0302770e+01  -2.2948297e-02   5.4051000e-01  -8.7086674e-02  -6.6460971e+01   3.1577929e+01   5.8718368e+00   1.8937063e+03  -3.4329680e+03   5.8563538e+03
   1.0311350e+01  -2.3506227e-02   5.4078476e-01  -8.7062854e-02  -6.6444719e+01   3.1548451e+01   5.9220756e+00   1.8945152e+03  -3.4384116e+03   5.8537154e+03
   1.0319931e+01  -2.4063827e-02   5.4105932e-01  -8.7038674e-02  -6.6428460e+01   3.1518925e+01   5.9722914e+00   1.8953241e+03  -3.4438497e+03   5.8510730e+03
   1.0328511e+01  -2.4621097e-02   5.4133368e-01  -8.7014134e-02  -6.6412192e+01   3.1489352e+01   6.0224845e+00   1.8961331e+03  -3.4492823e+03   5.8484267e+03
   1.0337092e+01  -2.5178037e-02   5.4160786e-01  -8.6989234e-02  -6.6395919e+01   3.1459733e+01   6.0726551e+00   1.8969421e+03  -3.4547095e+03   5.8457767e+03
   1.0345672e+01  -2.5734657e-02   5.4188184e-01  -8.6963974e-02  -6.6379640e+01   3.1430065e+01   6.1228029e+00   1.8977511e+03  -3.4601312e+03   5.8431227e+03
   1.0354253e+01  -2.6290937e-02   5.4215563e-01  -8.6938364e-02  -6.6363354e+01   3.1400353e+01   6.1729281e+00   1.8985601e+03  -3.4655473e+03   5.8404651e+03
   1.0362833e+01  -2.6846887e-02   5.4242923e-01  -8.6912394e-02  -6.6347059e+01   3.1370594e+01   6.2230300e+00   1.8993691e+03  -3.4709578e+03   5.8378035e+03
   1.0371413e+01  -2.7402497e-02   5.4270264e-01  -8.6886054e-02  -6.6330759e+01   3.1340790e+01   6.2731092e+00   1.9001781e+03  -3.4763628e+03   5.8351385e+03
   1.0379994e+01  -2.7957787e-02   5.4297585e-01  -8.6859364e-02  -6.6314450e+01   3.1310938e+01   6.3231658e+00   1.9009873e+03  -3.4817623e+03   5.8324694e+03
   1.0388574e+01  -2.8512737e-02   5.4324887e-01  -8.6832314e-02  -6.6298136e+01   3.1281040e+01   6.3731990e+00   1.9017964e+03  -3.4871562e+03   5.8297968e+03
   1.0397155e+01  -2.9067367e-02   5.4352170e-01  -8.6804894e-02  -6.6281813e+01   3.1251096e+01   6.4232099e+00   1.9026055e+03  -3.4925445e+03   5.8271203e+03
   1.0405735e+01  -2.9621647e-02   5.4379433e-01  -8.6777124e-02  -6.6265486e+01   3.1221101e+01   6.4731963e+00   1.9031775e+03  -3.4988754e+03   5.8241634e+03
   1.0414315e+01  -3.0175607e-02   5.4406678e-01  -8.6748994e-02  -6.6249155e+01   3.1191049e+01   6.5231568e+00   1.9036318e+03  -3.5056708e+03   5.8210639e+03
   1.0422896e+01  -3.0729227e-02   5.4433903e-01  -8.6720494e-02  -6.6232818e+01   3.1160941e+01   6.5730906e+00   1.9040864e+03  -3.5124599e+03   5.8179586e+03
   1.0431476e+01  -3.1282517e-02   5.4461108e-01  -8.6691634e-02  -6.6216478e+01   3.1130773e+01   6.6229978e+00   1.9045414e+03  -3.5192427e+03   5.8148476e+03
   1.0440057e+01  -3.1835467e-02   5.4488295e-01  -8.6662414e-02  -6.6200135e+01   3.1100547e+01   6.6728780e+00   1.9049966e+03  -3.5260192e+03   5.8117310e+03
   1.0448637e+01  -3.2388087e-02   5.4515462e-01  -8.6632834e-02  -6.6183788e+01   3.1070265e+01   6.7227320e+00   1.9054522e+03  -3.5327895e+03   5.8086088e+03
   1.0457217e+01  -3.2940367e-02   5.4542610e-01  -8.6602894e-02  -6.6167435e+01   3.1039922e+01   6.7725585e+00   1.9059081e+03  -3.5395534e+03   5.8054807e+03
   1.0465798e+01  -3.3492317e-02   5.4569738e-01  -8.6572584e-02  -6.6151081e+01   3.1009524e+01   6.8223587e+00   1.9063642e+03  -3.5463111e+03   5.8023473e+03
   1.0474378e+01  -3.4043927e-02   5.4596848e-01  -8.6541914e-02  -6.6134721e+01   3.0979064e+01   6.8721313e+00   1.9068207e+03  -3.5530624e+03   5.7992080e+03
   1.0482959e+01  -3.4595207e-02   5.4623937e-01  -8.6510884e-02  -6.6118358e+01   3.0948550e+01   6.9218779e+00   1.9072776e+03  -3.5598074e+03   5.7960633e+03
   1.0491539e+01  -3.5146137e-02   5.4651008e-01  -8.6479494e-02  -6.6101991e+01   3.0917975e+01   6.9715964e+00   1.9077348e+03  -3.5665460e+03   5.7929130e+03
   1.0500119e+01  -3.5696747e-02   5.4678059e-01  -8.6447734e-02  -6.6085619e+01   3.0887345e+01   7.0212889e+00   1.9081923e+03  -3.5732784e+03   5.7897572e+03
   1.0508700e+01  -3.6247007e-02   5.4705091e-01  -8.6415604e-02  -6.6069245e+01   3.0856657e+01   7.0709535e+00   1.9086502e+03  -3.5800044e+03   5.7865960e+03
   1.0517280e+01  -3.6796937e-02   5.4732103e-01  -8.6383124e-02  -6.6052865e+01   3.0825909e+01   7.1205914e+00   1.9091084e+03  -3.5867240e+03   5.7834292e+03
   1.0525861e+01  -3.7346527e-02   5.4759096e-01  -8.6350264e-02  -6.6036482e+01   3.0795106e+01   7.1702020e+00   1.9095669e+03  -3.5934372e+03   5.7802569e+03
   1.0534441e+01  -3.7895777e-02   5.4786070e-01  -8.6317054e-02  -6.6020096e+01   3.0764243e+01   7.2197852e+00   1.9100259e+03  -3.6001440e+03   5.7770792e+03
   1.0543021e+01  -3.8444697e-02   5.4813024e-01  -8.6283474e-02  -6.6003706e+01   3.0733324e+01   7.2693416e+00   1.9104851e+03  -3.6068445e+03   5.7738962e+03
   1.0551602e+01  -3.8993267e-02   5.4839958e-01  -8.6249524e-02  -6.5987310e+01   3.0702347e+01   7.3188700e+00   1.9109448e+03  -3.6135384e+03   5.7707077e+03
   1.0560182e+01  -3.9541497e-02   5.4866874e-01  -8.6215204e-02  -6.5970911e+01   3.0671311e+01   7.3683709e+00   1.9114048e+03  -3.6202260e+03   5.7675137e+03
   1.0568763e+01  -4.0089397e-02   5.4893769e-01  -8.6180524e-02  -6.5954508e+01   3.0640221e+01   7.4178451e+00   1.9118653e+03  -3.6269072e+03   5.7643147e+03
   1.0577343e+01  -4.0636957e-02   5.4920646e-01  -8.6145484e-02  -6.5938102e+01   3.0609070e+01   7.4672915e+00   1.9123261e+03  -3.6335820e+03   5.7611101e+03
   1.0585923e+01  -4.1184167e-02   5.4947502e-01  -8.6110074e-02  -6.5921692e+01   3.0577866e+01   7.5167104e+00   1.9127873e+03  -3.6402502e+03   5.7579004e+03
   1.0594504e+01  -4.1731047e-02   5.4974340e-01  -8.6074294e-02  -6.5905279e+01   3.0546601e+01   7.5661018e+00   1.9132488e+03  -3.6469121e+03   5.7546853e+03
   1.0603084e+01  -4.2277577e-02   5.5001158e-01  -8.6038144e-02  -6.5888859e+01   3.0515280e+01   7.6154651e+00   1.9136305e+03  -3.6540522e+03   5.7512845e+03
   1.0611665e+01  -4.2823767e-02   5.5027956e-01  -8.6001634e-02  -6.5872437e+01   3.0483892e+01   7.6647973e+00   1.9138696e+03  -3.6620492e+03   5.7475555e+03
   1.0620245e+01  -4.3369627e-02   5.5054735e-01  -8.5964754e-02  -6.5856015e+01   3.0452436e+01   7.7140980e+00   1.9141094e+03  -3.6700390e+03   5.7438195e+03
   1.0628825e+01  -4.3915127e-02   5.5081494e-01  -8.5927504e-02  -6.5839592e+01   3.0420912e+01   7.7633659e+00   1.9143500e+03  -3.6780214e+03   5.7400765e+03
   1.0637406e+01  -4.4460297e-02   5.5108234e-01  -8.5889884e-02  -6.5823164e+01   3.0389318e+01   7.8126021e+00   1.9145912e+03  -3.6859966e+03   5.7363262e+03
   1.0645986e+01  -4.5005127e-02   5.5134954e-01  -8.5851894e-02  -6.5806735e+01   3.0357657e+01   7.8618061e+00   1.9148332e+03  -3.6939645e+03   5.7325690e+03
   1.0654567e+01  -4.5549607e-02   5.5161654e-01  -8.5813544e-02  -6.5790303e+01   3.0325928e+01   7.9109778e+00   1.9150760e+03  -3.7019251e+03   5.7288048e+03
   1.0663147e+01  -4.6093747e-02   5.5188335e-01  -8.5774814e-02  -6.5773871e+01   3.0294129e+01   7.9601171e+00   1.9153195e+03  -3.7098784e+03   5.7250336e+03
   1.0671727e+01  -4.6637537e-02   5.5214996e-01  -8.5735724e-02  -6.5757436e+01   3.0262264e+01   8.0092240e+00   1.9155638e+03  -3.7178244e+03   5.7212556e+03
   1.0680308e+01  -4.7180987e-02   5.5241637e-01  -8.5696264e-02  -6.5740997e+01   3.0230329e+01   8.0582984e+00   1.9158088e+03  -3.7257630e+03   5.7174705e+03
   1.0688888e+01  -4.7724097e-02   5.5268259e-01  -8.5656424e-02  -6.5724559e+01   3.0198326e+01   8.1073404e+00   1.9160546e+03  -3.7336943e+03   5.7136785e+03
   1.0697469e+01  -4.8266857e-02   5.5294861e-01  -8.5616224e-02  -6.5708117e+01   3.0166254e+01   8.1563493e+00   1.9163012e+03  -3.7416182e+03   5.7098796e+03
   1.0706049e+01  -4.8809277e-02   5.5321443e-01  -8.5575654e-02  -6.5691674e+01   3.0134116e+01   8.2053263e+00   1.9165486e+03  -3.7495348e+03   5.7060740e+03
   1.0714630e+01  -4.9351357e-02   5.5348006e-01  -8.5534714e-02  -6.5675227e+01   3.0101911e+01   8.2542708e+00   1.9167967e+03  -3.7574441e+03   5.7022615e+03
   1.0723210e+01  -4.9893077e-02   5.5374548e-01  -8.5493394e-02  -6.5658781e+01   3.0069635e+01   8.3031817e+00   1.9170457e+03  -3.7653459e+03   5.6984423e+03
   1.0731790e+01  -5.0434467e-02   5.5401071e-01  -8.5451714e-02  -6.5642329e+01   3.0037293e+01   8.3520605e+00   1.9172955e+03  -3.7732404e+03   5.6946163e+03
   1.0740371e+01  -5.0975497e-02   5.5427574e-01  -8.5409654e-02  -6.5625877e+01   3.0004885e+01   8.4009061e+00   1.9175460e+03  -3.7811275e+03   5.6907836e+03
   1.0748951e+01  -5.1516187e-02   5.5454058e-01  -8.5367224e-02  -6.5609422e+01   2.9972406e+01   8.4497188e+00   1.9177973e+03  -3.7890072e+03   5.6869441e+03
   1.0757532e+01  -5.2056537e-02   5.5480521e-01  -8.5324424e-02  -6.5592966e+01   2.9939861e+01   8.4984988e+00   1.9180496e+03  -3.7968795e+03   5.6830980e+03
   1.0766112e+01  -5.2596527e-02   5.5506964e-01  -8.5281254e-02  -6.5576508e+01   2.9907248e+01   8.5472453e+00   1.9183026e+03  -3.8047443e+03   5.6792453e+03
   1.0774692e+01  -5.3136177e-02   5.5533388e-01  -8.5237714e-02  -6.5560046e+01   2.9874569e+01   8.5959591e+00   1.9185565e+03  -3.8126017e+03   5.6753859e+03
   1.0783273e+01  -5.3675477e-02   5.5559791e-01  -8.5193794e-02  -6.5543584e+01   2.9841822e+01   8.6446395e+00   1.9188112e+03  -3.8204517e+03   5.6715201e+03
   1.0791853e+01  -5.4214437e-02   5.5586175e-01  -8.5149504e-02  -6.5527118e+01   2.9809007e+01   8.6932869e+00   1.9190668e+03  -3.8282943e+03   5.6676475e+03
   1.0800434e+01  -5.4753047e-02   5.5612538e-01  -8.5104844e-02  -6.5510650e+01   2.9776126e+01   8.7419012e+00   1.9193185e+03  -3.8361935e+03   5.6637388e+03
   1.0809014e+01  -5.5291297e-02   5.5638882e-01  -8.5059804e-02  -6.5494182e+01   2.9743170e+01   8.7904790e+00   1.9194832e+03  -3.8452902e+03   5.6592658e+03
   1.0817594e+01  -5.5829207e-02   5.5665206e-01  -8.5014394e-02  -6.5477711e+01   2.9710138e+01   8.8390186e+00   1.9196491e+03  -3.8543784e+03   5.6547845e+03
   1.0826175e+01  -5.6366767e-02   5.5691509e-01  -8.4968614e-02  -6.5461239e+01   2.9677027e+01   8.8875197e+00   1.9198163e+03  -3.8634584e+03   5.6502950e+03
   1.0834755e+01  -5.6903977e-02   5.5717792e-01  -8.4922454e-02  -6.5444765e+01   2.9643837e+01   8.9359822e+00   1.9199848e+03  -3.8725299e+03   5.6457973e+03
   1.0843336e+01  -5.7440837e-02   5.5744056e-01  -8.4875924e-02  -6.5428290e+01   2.9610570e+01   8.9844061e+00   1.9201545e+03  -3.8815930e+03   5.6412916e+03
   1.0851916e+01  -5.7977347e-02   5.5770299e-01  -8.4829014e-02  -6.5411814e+01   2.9577225e+01   9.0327911e+00   1.9203254e+03  -3.8906478e+03   5.6367778e+03
   1.0860496e+01  -5.8513517e-02   5.5796522e-01  -8.4781734e-02  -6.5395336e+01   2.9543804e+01   9.0811380e+00   1.9204976e+03  -3.8996942e+03   5.6322559e+03
   1.0869077e+01  -5.9049327e-02   5.5822724e-01  -8.4734074e-02  -6.5378857e+01   2.9510304e+01   9.1294456e+00   1.9206712e+03  -3.9087321e+03   5.6277261e+03
   1.0877657e+01  -5.9584787e-02   5.5848907e-01  -8.4686044e-02  -6.5362375e+01   2.9476726e+01   9.1777141e+00   1.9208460e+03  -3.9177617e+03   5.6231881e+03
   1.0886238e+01  -6.0119887e-02   5.5875069e-01  -8.4637644e-02  -6.5345892e+01   2.9443072e+01   9.2259436e+00   1.9210221e+03  -3.9267827e+03   5.6186423e+03
   1.0894818e+01  -6.0654647e-02   5.5901211e-01  -8.4588854e-02  -6.5329409e+01   2.9409339e+01   9.2741344e+00   1.9211996e+03  -3.9357954e+03   5.6140885e+03
   1.0903398e+01  -6.1189057e-02   5.5927332e-01  -8.4539704e-02  -6.5312923e+01   2.9375531e+01   9.3222862e+00   1.9213783e+03  -3.9447996e+03   5.6095270e+03
   1.0911979e+01  -6.1723107e-02   5.5953433e-01  -8.4490164e-02  -6.5296436e+01   2.9341644e+01   9.3703986e+00   1.9215584e+03  -3.9537953e+03   5.6049575e+03
   1.0920559e+01  -6.2256807e-02   5.5979514e-01  -8.4440254e-02  -6.5279949e+01   2.9307679e+01   9.4184715e+00   1.9217398e+03  -3.9627827e+03   5.6003802e+03
   1.0929140e+01  -6.2790157e-02   5.6005574e-01  -8.4389964e-02  -6.5263458e+01   2.9273639e+01   9.4665054e+00   1.9219225e+03  -3.9717615e+03   5.5957952e+03
   1.0937720e+01  -6.3323157e-02   5.6031614e-01  -8.4339304e-02  -6.5246967e+01   2.9239520e+01   9.5144999e+00   1.9221066e+03  -3.9807319e+03   5.5912023e+03
   1.0946300e+01  -6.3855797e-02   5.6057633e-01  -8.4288264e-02  -6.5230473e+01   2.9205327e+01   9.5624550e+00   1.9222920e+03  -3.9896938e+03   5.5866018e+03
   1.0954881e+01  -6.4388087e-02   5.6083632e-01  -8.4236844e-02  -6.5213978e+01   2.9171055e+01   9.6103705e+00   1.9224788e+03  -3.9986472e+03   5.5819936e+03
   1.0963461e+01  -6.4920027e-02   5.6109610e-01  -8.4185054e-02  -6.5197482e+01   2.9136708e+01   9.6582469e+00   1.9226669e+03  -4.0075922e+03   5.5773778e+03
   1.0972042e+01  -6.5451607e-02   5.6135568e-01  -8.4132884e-02  -6.5180983e+01   2.9102281e+01   9.7060828e+00   1.9228565e+03  -4.0165285e+03   5.5727541e+03
   1.0980622e+01  -6.5982837e-02   5.6161505e-01  -8.4080334e-02  -6.5164484e+01   2.9067781e+01   9.7538797e+00   1.9230474e+03  -4.0254564e+03   5.5681231e+03
   1.0989202e+01  -6.6513707e-02   5.6187421e-01  -8.4027404e-02  -6.5147983e+01   2.9033201e+01   9.8016362e+00   1.9232397e+03  -4.0343758e+03   5.5634844e+03
   1.0997783e+01  -6.7044227e-02   5.6213316e-01  -8.3974094e-02  -6.5131480e+01   2.8998546e+01   9.8493533e+00   1.9234335e+03  -4.0432866e+03   5.5588382e+03
   1.1006363e+01  -6.7574397e-02   5.6239191e-01  -8.3920414e-02  -6.5114975e+01   2.8963811e+01   9.8970289e+00   1.9236553e+03  -4.0530654e+03   5.5536893e+03
   1.1014944e+01  -6.8104197e-02   5.6265045e-01  -8.3866344e-02  -6.5098469e+01   2.8928994e+01   9.9446590e+00   1.9238883e+03  -4.0631402e+03   5.5483593e+03
   1.1023524e+01  -6.8633657e-02   5.6290879e-01  -8.3811904e-02  -6.5081960e+01   2.8894085e+01   9.9922432e+00   1.9241232e+03  -4.0732054e+03   5.5430200e+03
   1.1032105e+01  -6.9162747e-02   5.6316691e-01  -8.3757084e-02  -6.5065450e+01   2.8859093e+01   1.0039782e+01   1.9243599e+03  -4.0832611e+03   5.5376720e+03
   1.1040685e+01  -6.9691497e-02   5.6342483e-01  -8.3701884e-02  -6.5048936e+01   2.8824014e+01   1.0087274e+01   1.9245984e+03  -4.0933073e+03   5.5323149e+03
   1.1049265e+01  -7.0219877e-02   5.6368253e-01  -8.3646304e-02  -6.5032421e+01   2.8788849e+01   1.0134721e+01   1.9248390e+03  -4.1033438e+03   5.5269491e+03
   1.1057846e+01  -7.0747907e-02   5.6394003e-01  -8.3590344e-02  -6.5015905e+01   2.8753598e+01   1.0182121e+01   1.9250813e+03  -4.1133708e+03   5.5215745e+03
   1.1066426e+01  -7.1275577e-02   5.6419731e-01  -8.3534004e-02  -6.4999386e+01   2.8718260e+01   1.0229475e+01   1.9253256e+03  -4.1233882e+03   5.5161910e+03
   1.1075007e+01  -7.1802887e-02   5.6445439e-01  -8.3477284e-02  -6.4982865e+01   2.8682836e+01   1.0276783e+01   1.9255717e+03  -4.1333961e+03   5.5107988e+03
   1.1083587e+01  -7.2329847e-02   5.6471126e-01  -8.3420184e-02  -6.4966341e+01   2.8647327e+01   1.0324045e+01   1.9258197e+03  -4.1433944e+03   5.5053979e+03
   1.1092167e+01  -7.2856447e-02   5.6496791e-01  -8.3362704e-02  -6.4949816e+01   2.8611734e+01   1.0371261e+01   1.9260697e+03  -4.1533830e+03   5.4999884e+03
   1.1100748e+01  -7.3382687e-02   5.6522435e-01  -8.3304834e-02  -6.4933289e+01   2.8576052e+01   1.0418429e+01   1.9263216e+03  -4.1633621e+03   5.4945702e+03
   1.1109328e+01  -7.3908567e-02   5.6548058e-01  -8.3246594e-02  -6.4916759e+01   2.8540286e+01   1.0465552e+01   1.9265755e+03  -4.1733316e+03   5.4891434e+03
   1.1117909e+01  -7.4434087e-02   5.6573660e-01  -8.3187974e-02  -6.4900225e+01   2.8504435e+01   1.0512627e+01   1.9268313e+03  -4.1832915e+03   5.4837080e+03
   1.1126489e+01  -7.4959257e-02   5.6599240e-01  -8.3128974e-02  -6.4883693e+01   2.8468497e+01   1.0559657e+01   1.9270890e+03  -4.1932418e+03   5.4782641e+03
   1.1135069e+01  -7.5484067e-02   5.6624800e-01  -8.3069584e-02  -6.4867156e+01   2.8432474e+01   1.0606639e+01   1.9273486e+03  -4.2031825e+03   5.4728117e+03
   1.1143650e+01  -7.6008507e-02   5.6650337e-01  -8.3009824e-02  -6.4850617e+01   2.8396367e+01   1.0653574e+01   1.9276104e+03  -4.2131135e+03   5.4673509e+03
   1.1152230e+01  -7.6532597e-02   5.6675854e-01  -8.2949674e-02  -6.4834075e+01   2.8360175e+01   1.0700463e+01   1.9278740e+03  -4.2230349e+03   5.4618817e+03
   1.1160811e+01  -7.7056327e-02   5.6701349e-01  -8.2889144e-02  -6.4817533e+01   2.8323896e+01   1.0747305e+01   1.9281397e+03  -4.2329467e+03   5.4564041e+03
   1.1169391e+01  -7.7579687e-02   5.6726822e-01  -8.2828234e-02  -6.4800989e+01   2.8287533e+01   1.0794099e+01   1.9284073e+03  -4.2428488e+03   5.4509182e+03
   1.1177971e+01  -7.8102697e-02   5.6752274e-01  -8.2766944e-02  -6.4784442e+01   2.8251086e+01   1.0840847e+01   1.9286770e+03  -4.2527414e+03   5.4454240e+03
   1.1186552e+01  -7.8625337e-02   5.6777704e-01  -8.2705264e-02  -6.4767890e+01   2.8214552e+01   1.0887547e+01   1.9289486e+03  -4.2626242e+03   5.4399214e+03
   1.1195132e+01  -7.9147627e-02   5.6803113e-01  -8.2643204e-02  -6.4751338e+01   2.8177936e+01   1.0934200e+01   1.9292223e+03  -4.2724975e+03   5.4344108e+03
   1.1203713e+01  -7.9669547e-02   5.6828500e-01  -8.2580764e-02  -6.4734783e+01   2.8141232e+01   1.0980805e+01   1.9295679e+03  -4.2828317e+03   5.4285704e+03
   1.1212293e+01  -8.0191117e-02   5.6853866e-01  -8.2517944e-02  -6.4718225e+01   2.8104438e+01   1.1027358e+01   1.9300075e+03  -4.2937725e+03   5.4222995e+03
   1.1220873e+01  -8.0712317e-02   5.6879209e-01  -8.2454734e-02  -6.4701662e+01   2.8067549e+01   1.1073857e+01   1.9304497e+03  -4.3047026e+03   5.4160192e+03
   1.1229454e+01  -8.1233147e-02   5.6904531e-01  -8.2391144e-02  -6.4685097e+01   2.8030565e+01   1.1120301e+01   1.9308944e+03  -4.3156219e+03   5.4097294e+03
   1.1238034e+01  -8.1753627e-02   5.6929831e-01  -8.2327174e-02  -6.4668528e+01   2.7993490e+01   1.1166692e+01   1.9313417e+03  -4.3265304e+03   5.4034303e+03
   1.1246615e+01  -8.2273737e-02   5.6955109e-01  -8.2262814e-02  -6.4651954e+01   2.7956318e+01   1.1213028e+01   1.9317916e+03  -4.3374281e+03   5.3971217e+03
   1.1255195e+01  -8.2793487e-02   5.6980365e-01  -8.2198074e-02  -6.4635375e+01   2.7919056e+01   1.1259311e+01   1.9322440e+03  -4.3483152e+03   5.3908040e+03
   1.1263775e+01  -8.3312877e-02   5.7005599e-01  -8.2132954e-02  -6.4618794e+01   2.7881698e+01   1.1305539e+01   1.9326990e+03  -4.3591914e+03   5.3844769e+03
   1.1272356e+01  -8.3831907e-02   5.7030811e-01  -8.2067444e-02  -6.4602209e+01   2.7844248e+01   1.1351713e+01   1.9331566e+03  -4.3700569e+03   5.3781407e+03
   1.1280936e+01  -8.4350567e-02   5.7056001e-01  -8.2001554e-02  -6.4585621e+01   2.7806704e+01   1.1397832e+01   1.9336167e+03  -4.3809116e+03   5.3717953e+03
   1.1289517e+01  -8.4868857e-02   5.7081169e-01  -8.1935274e-02  -6.4569026e+01   2.7769069e+01   1.1443897e+01   1.9340795e+03  -4.3917554e+03   5.3654408e+03
   1.1298097e+01  -8.5386797e-02   5.7106315e-01  -8.1868624e-02  -6.4552429e+01   2.7731337e+01   1.1489907e+01   1.9345448e+03  -4.4025886e+03   5.3590771e+03
   1.1306677e+01  -8.5904367e-02   5.7131438e-01  -8.1801574e-02  -6.4535827e+01   2.7693515e+01   1.1535863e+01   1.9350129e+03  -4.4134109e+03   5.3527044e+03
   1.1315258e+01  -8.6421567e-02   5.7156539e-01  -8.1734144e-02  -6.4519223e+01   2.7655601e+01   1.1581764e+01   1.9354835e+03  -4.4242225e+03   5.3463229e+03
   1.1323838e+01  -8.6938407e-02   5.7181618e-01  -8.1666334e-02  -6.4502614e+01   2.7617593e+01   1.1627611e+01   1.9359568e+03  -4.4350232e+03   5.3399323e+03
   1.1332419e+01  -8.7454877e-02   5.7206675e-01  -8.1598134e-02  -6.4486001e+01   2.7579493e+01   1.1673402e+01   1.9364327e+03  -4.4458131e+03   5.3335327e+03
   1.1340999e+01  -8.7970987e-02   5.7231709e-01  -8.1529554e-02  -6.4469382e+01   2.7541299e+01   1.1719138e+01   1.9369113e+03  -4.4565923e+03   5.3271242e+03
   1.1349580e+01  -8.8486737e-02   5.7256720e-01  -8.1460584e-02  -6.4452761e+01   2.7503014e+01   1.1764820e+01   1.9373926e+03  -4.4673607e+03   5.3207070e+03
   1.1358160e+01  -8.9002107e-02   5.7281709e-01  -8.1391234e-02  -6.4436135e+01   2.7464636e+01   1.1810446e+01   1.9378766e+03  -4.4781182e+03   5.3142810e+03
   1.1366740e+01  -8.9517127e-02   5.7306675e-01  -8.1321504e-02  -6.4419507e+01   2.7426165e+01   1.1856017e+01   1.9383633e+03  -4.4888650e+03   5.3078461e+03
   1.1375321e+01  -9.0031767e-02   5.7331619e-01  -8.1251374e-02  -6.4402871e+01   2.7387603e+01   1.1901533e+01   1.9388526e+03  -4.4996009e+03   5.3014026e+03
   1.1383901e+01  -9.0546047e-02   5.7356540e-01  -8.1180864e-02  -6.4386233e+01   2.7348949e+01   1.1946993e+01   1.9393447e+03  -4.5103261e+03   5.2949505e+03
   1.1392482e+01  -9.1059957e-02   5.7381438e-01  -8.1109974e-02  -6.4369590e+01   2.7310202e+01   1.1992398e+01   1.9398394e+03  -4.5210404e+03   5.2884897e+03
   1.1401062e+01  -9.1573507e-02   5.7406314e-01  -8.1038694e-02  -6.4352944e+01   2.7271364e+01   1.2037748e+01   1.9403719e+03  -4.5318662e+03   5.2819198e+03
   1.1409642e+01  -9.2086677e-02   5.7431167e-01  -8.0967024e-02  -6.4336292e+01   2.7232428e+01   1.2083037e+01   1.9411550e+03  -4.5435459e+03   5.2746288e+03
   1.1418223e+01  -9.2599487e-02   5.7455996e-01  -8.0894974e-02  -6.4319633e+01   2.7193393e+01   1.2128265e+01   1.9419415e+03  -4.5552136e+03   5.2673283e+03
   1.1426803e+01  -9.3111937e-02   5.7480803e-01  -8.0822544e-02  -6.4302968e+01   2.7154258e+01   1.2173429e+01   1.9427312e+03  -4.5668694e+03   5.2600180e+03
   1.1435384e+01  -9.3624007e-02   5.7505587e-01  -8.0749714e-02  -6.4286294e+01   2.7115022e+01   1.2218531e+01   1.9435242e+03  -4.5785131e+03   5.2526983e+03
   1.1443964e+01  -9.4135717e-02   5.7530348e-01  -8.0676504e-02  -6.4269614e+01   2.7075686e+01   1.2263570e+01   1.9443205e+03  -4.5901449e+03   5.2453689e+03
   1.1452544e+01  -9.4647047e-02   5.7555086e-01  -8.0602914e-02  -6.4252928e+01   2.7036250e+01   1.2308545e+01   1.9451201e+03  -4.6017646e+03   5.2380302e+03
   1.1461125e+01  -9.5158017e-02   5.7579800e-01  -8.0528924e-02  -6.4236236e+01   2.6996716e+01   1.2353458e+01   1.9459231e+03  -4.6133724e+03   5.2306821e+03
   1.1469705e+01  -9.5668617e-02   5.7604491e-01  -8.0454554e-02  -6.4219535e+01   2.6957082e+01   1.2398308e+01   1.9467294e+03  -4.6249681e+03   5.2233245e+03
   1.1478286e+01  -9.6178847e-02   5.7629159e-01  -8.0379804e-02  -6.4202827e+01   2.6917348e+01   1.2443095e+01   1.9475390e+03  -4.6365519e+03   5.2159577e+03
   1.1486866e+01  -9.6688707e-02   5.7653804e-01  -8.0304664e-02  -6.4186114e+01   2.6877514e+01   1.2487818e+01   1.9483520e+03  -4.6481237e+03   5.2085815e+03
   1.1495446e+01  -9.7198197e-02   5.7678425e-01  -8.0229134e-02  -6.4169391e+01   2.6837583e+01   1.2532478e+01   1.9491684e+03  -4.6596835e+03   5.2011961e+03
   1.1504027e+01  -9.7707317e-02   5.7703023e-01  -8.0153214e-02  -6.4152665e+01   2.6797552e+01   1.2577075e+01   1.9499881e+03  -4.6712313e+03   5.1938016e+03
   1.1512607e+01  -9.8216067e-02   5.7727597e-01  -8.0076914e-02  -6.4135929e+01   2.6757419e+01   1.2621608e+01   1.9508112e+03  -4.6827671e+03   5.1863978e+03
   1.1521188e+01  -9.8724447e-02   5.7752147e-01  -8.0000224e-02  -6.4119185e+01   2.6717192e+01   1.2666078e+01   1.9516377e+03  -4.6942910e+03   5.1789850e+03
   1.1529768e+01  -9.9232457e-02   5.7776674e-01  -7.9923144e-02  -6.4102437e+01   2.6676863e+01   1.2710484e+01   1.9524676e+03  -4.7058028e+03   5.1715631e+03
   1.1538348e+01  -9.9740097e-02   5.7801178e-01  -7.9845684e-02  -6.4085680e+01   2.6636437e+01   1.2754826e+01   1.9533009e+03  -4.7173027e+03   5.1641322e+03
   1.1546929e+01  -1.0024737e-01   5.7825657e-01  -7.9767834e-02  -6.4068916e+01   2.6595909e+01   1.2799104e+01   1.9541377e+03  -4.7287906e+03   5.1566923e+03
   1.1555509e+01  -1.0075426e-01   5.7850113e-01  -7.9689594e-02  -6.4052146e+01   2.6555285e+01   1.2843319e+01   1.9549778e+03  -4.7402665e+03   5.1492436e+03
   1.1564090e+01  -1.0126079e-01   5.7874545e-01  -7.9610974e-02  -6.4035366e+01   2.6514562e+01   1.2887469e+01   1.9558214e+03  -4.7517304e+03   5.1417859e+03
   1.1572670e+01  -1.0176694e-01   5.7898952e-01  -7.9531964e-02  -6.4018583e+01   2.6473742e+01   1.2931556e+01   1.9566685e+03  -4.7631824e+03   5.1343196e+03
   1.1581250e+01  -1.0227272e-01   5.7923336e-01  -7.9452564e-02  -6.4001790e+01   2.6432824e+01   1.2975579e+01   1.9575190e+03  -4.7746224e+03   5.1268443e+03
   1.1589831e+01  -1.0277813e-01   5.7947696e-01  -7.9372774e-02  -6.3984988e+01   2.6391805e+01   1.3019537e+01   1.9583731e+03  -4.7860503e+03   5.1193602e+03
   1.1598411e+01  -1.0328316e-01   5.7972032e-01  -7.9292594e-02  -6.3968182e+01   2.6350690e+01   1.3063431e+01   1.9592305e+03  -4.7974663e+03   5.1118676e+03
   1.1606992e+01  -1.0378782e-01   5.7996344e-01  -7.9212034e-02  -6.3951366e+01   2.6309474e+01   1.3107258e+01   1.9604162e+03  -4.8095891e+03   5.1036524e+03
   1.1615572e+01  -1.0429211e-01   5.8020631e-01  -7.9131084e-02  -6.3934539e+01   2.6268154e+01   1.3151014e+01   1.9616797e+03  -4.8218622e+03   5.0952655e+03
   1.1624152e+01  -1.0479602e-01   5.8044894e-01  -7.9049744e-02  -6.3917703e+01   2.6226729e+01   1.3194697e+01   1.9629472e+03  -4.8341221e+03   5.0868693e+03
   1.1632733e+01  -1.0529956e-01   5.8069133e-01  -7.8968024e-02  -6.3900855e+01   2.6185197e+01   1.3238308e+01   1.9642189e+03  -4.8463687e+03   5.0784635e+03
   1.1641313e+01  -1.0580273e-01   5.8093347e-01  -7.8885904e-02  -6.3883995e+01   2.6143561e+01   1.3281848e+01   1.9654946e+03  -4.8586022e+03   5.0700483e+03
   1.1649894e+01  -1.0630552e-01   5.8117537e-01  -7.8803404e-02  -6.3867125e+01   2.6101820e+01   1.3325315e+01   1.9667745e+03  -4.8708224e+03   5.0616237e+03
   1.1658474e+01  -1.0680794e-01   5.8141702e-01  -7.8720514e-02  -6.3850244e+01   2.6059973e+01   1.3368709e+01   1.9680585e+03  -4.8830294e+03   5.0531898e+03
   1.1667055e+01  -1.0730999e-01   5.8165843e-01  -7.8637244e-02  -6.3833352e+01   2.6018022e+01   1.3412032e+01   1.9693466e+03  -4.8952233e+03   5.0447467e+03
   1.1675635e+01  -1.0781165e-01   5.8189959e-01  -7.8553574e-02  -6.3816447e+01   2.5975968e+01   1.3455281e+01   1.9706388e+03  -4.9074038e+03   5.0362945e+03
   1.1684215e+01  -1.0831295e-01   5.8214050e-01  -7.8469524e-02  -6.3799533e+01   2.5933807e+01   1.3498458e+01   1.9719353e+03  -4.9195712e+03   5.0278330e+03
   1.1692796e+01  -1.0881387e-01   5.8238117e-01  -7.8385084e-02  -6.3782608e+01   2.5891542e+01   1.3541563e+01   1.9732358e+03  -4.9317255e+03   5.0193624e+03
   1.1701376e+01  -1.0931441e-01   5.8262158e-01  -7.8300254e-02  -6.3765672e+01   2.5849175e+01   1.3584595e+01   1.9745406e+03  -4.9438666e+03   5.0108829e+03
   1.1709957e+01  -1.0981457e-01   5.8286175e-01  -7.8215034e-02  -6.3748722e+01   2.5806703e+01   1.3627553e+01   1.9758495e+03  -4.9559944e+03   5.0023943e+03
   1.1718537e+01  -1.1031437e-01   5.8310166e-01  -7.8129434e-02  -6.3731764e+01   2.5764125e+01   1.3670440e+01   1.9771627e+03  -4.9681092e+03   4.9938967e+03
   1.1727117e+01  -1.1081378e-01   5.8334133e-01  -7.8043444e-02  -6.3714792e+01   2.5721446e+01   1.3713253e+01   1.9784799e+03  -4.9802107e+03   4.9853902e+03
   1.1735698e+01  -1.1131282e-01   5.8358074e-01  -7.7957064e-02  -6.3697811e+01   2.5678661e+01   1.3755993e+01   1.9798015e+03  -4.9922990e+03   4.9768750e+03
   1.1744278e+01  -1.1181148e-01   5.8381991e-01  -7.7870294e-02  -6.3680817e+01   2.5635774e+01   1.3798660e+01   1.9811271e+03  -5.0043743e+03   4.9683509e+03
   1.1752859e+01  -1.1230976e-01   5.8405882e-01  -7.7783134e-02  -6.3663814e+01   2.5592783e+01   1.3841254e+01   1.9824571e+03  -5.0164363e+03   4.9598181e+03
   1.1761439e+01  -1.1280767e-01   5.8429747e-01  -7.7695594e-02  -6.3646798e+01   2.5549687e+01   1.3883774e+01   1.9837913e+03  -5.0284852e+03   4.9512764e+03
   1.1770019e+01  -1.1330520e-01   5.8453587e-01  -7.7607654e-02  -6.3629769e+01   2.5506489e+01   1.3926222e+01   1.9851298e+03  -5.0405210e+03   4.9427262e+03
   1.1778600e+01  -1.1380235e-01   5.8477402e-01  -7.7519334e-02  -6.3612730e+01   2.5463187e+01   1.3968595e+01   1.9864725e+03  -5.0525435e+03   4.9341673e+03
   1.1787180e+01  -1.1429912e-01   5.8501191e-01  -7.7430634e-02  -6.3595681e+01   2.5419784e+01   1.4010896e+01   1.9878195e+03  -5.0645531e+03   4.9256001e+03
   1.1795761e+01  -1.1479552e-01   5.8524955e-01  -7.7341534e-02  -6.3578619e+01   2.5376276e+01   1.4053123e+01   1.9891706e+03  -5.0765494e+03   4.9170242e+03
   1.1804341e+01  -1.1529153e-01   5.8548693e-01  -7.7252044e-02  -6.3561545e+01   2.5332665e+01   1.4095275e+01   1.9907830e+03  -5.0889239e+03   4.9079682e+03
   1.1812921e+01  -1.1578717e-01   5.8572405e-01  -7.7162174e-02  -6.3544455e+01   2.5288947e+01   1.4137347e+01   1.9926509e+03  -5.1016665e+03   4.8984425e+03
   1.1821502e+01  -1.1628243e-01   5.8596092e-01  -7.7071914e-02  -6.3527350e+01   2.5245117e+01   1.4179336e+01   1.9945237e+03  -5.1143946e+03   4.8889076e+03
   1.1830082e+01  -1.1677731e-01   5.8619752e-01  -7.6981264e-02  -6.3510226e+01   2.5201178e+01   1.4221244e+01   1.9964015e+03  -5.1271084e+03   4.8793637e+03
   1.1838663e+01  -1.1727181e-01   5.8643387e-01  -7.6890234e-02  -6.3493088e+01   2.5157131e+01   1.4263070e+01   1.9982841e+03  -5.1398077e+03   4.8698108e+03
   1.1847243e+01  -1.1776593e-01   5.8666996e-01  -7.6798804e-02  -6.3475935e+01   2.5112975e+01   1.4304814e+01   2.0001717e+03  -5.1524927e+03   4.8602490e+03
   1.1855823e+01  -1.1825967e-01   5.8690578e-01  -7.6706994e-02  -6.3458765e+01   2.5068712e+01   1.4346476e+01   2.0020642e+03  -5.1651632e+03   4.8506785e+03
   1.1864404e+01  -1.1875303e-01   5.8714135e-01  -7.6614794e-02  -6.3441577e+01   2.5024336e+01   1.4388055e+01   2.0039617e+03  -5.1778193e+03   4.8410988e+03
   1.1872984e+01  -1.1924601e-01   5.8737665e-01  -7.6522204e-02  -6.3424376e+01   2.4979854e+01   1.4429553e+01   2.0058643e+03  -5.1904612e+03   4.8315104e+03
   1.1881565e+01  -1.1973861e-01   5.8761169e-01  -7.6429234e-02  -6.3407155e+01   2.4935264e+01   1.4470968e+01   2.0077717e+03  -5.2030886e+03   4.8219133e+03
   1.1890145e+01  -1.2023082e-01   5.8784646e-01  -7.6335864e-02  -6.3389919e+01   2.4890566e+01   1.4512301e+01   2.0096842e+03  -5.2157016e+03   4.8123076e+03
   1.1898725e+01  -1.2072266e-01   5.8808097e-01  -7.6242114e-02  -6.3372666e+01   2.4845760e+01   1.4553551e+01   2.0116016e+03  -5.2283004e+03   4.8026933e+03
   1.1907306e+01  -1.2121412e-01   5.8831522e-01  -7.6147974e-02  -6.3355400e+01   2.4800844e+01   1.4594719e+01   2.0135240e+03  -5.2408848e+03   4.7930702e+03
   1.1915886e+01  -1.2170519e-01   5.8854920e-01  -7.6053454e-02  -6.3338114e+01   2.4755822e+01   1.4635804e+01   2.0154515e+03  -5.2534548e+03   4.7834388e+03
   1.1924467e+01  -1.2219588e-01   5.8878291e-01  -7.5958534e-02  -6.3320813e+01   2.4710690e+01   1.4676807e+01   2.0173840e+03  -5.2660105e+03   4.7737988e+03
   1.1933047e+01  -1.2268619e-01   5.8901635e-01  -7.5863234e-02  -6.3303494e+01   2.4665453e+01   1.4717727e+01   2.0193216e+03  -5.2785520e+03   4.7641504e+03
   1.1941627e+01  -1.2317612e-01   5.8924953e-01  -7.5767544e-02  -6.3286160e+01   2.4620106e+01   1.4758563e+01   2.0212641e+03  -5.2910791e+03   4.7544936e+03
   1.1950208e+01  -1.2366566e-01   5.8948244e-01  -7.5671474e-02  -6.3268806e+01   2.4574653e+01   1.4799317e+01   2.0232118e+03  -5.3035918e+03   4.7448285e+03
   1.1958788e+01  -1.2415482e-01   5.8971508e-01  -7.5575014e-02  -6.3251438e+01   2.4529092e+01   1.4839988e+01   2.0251644e+03  -5.3160904e+03   4.7351552e+03
   1.1967369e+01  -1.2464360e-01   5.8994745e-01  -7.5478164e-02  -6.3234054e+01   2.4483426e+01   1.4880577e+01   2.0271221e+03  -5.3285747e+03   4.7254737e+03
   1.1975949e+01  -1.2513200e-01   5.9017955e-01  -7.5380924e-02  -6.3216651e+01   2.4437651e+01   1.4921082e+01   2.0290850e+03  -5.3410446e+03   4.7157840e+03
   1.1984530e+01  -1.2562001e-01   5.9041137e-01  -7.5283304e-02  -6.3199233e+01   2.4391769e+01   1.4961503e+01   2.0310530e+03  -5.3535003e+03   4.7060862e+03
   1.1993110e+01  -1.2610764e-01   5.9064293e-01  -7.5185294e-02  -6.3181796e+01   2.4345781e+01   1.5001842e+01   2.0330260e+03  -5.3659418e+03   4.6963803e+03
   1.2001690e+01  -1.2659488e-01   5.9087421e-01  -7.5086894e-02  -6.3164345e+01   2.4299684e+01   1.5042097e+01   2.0351241e+03  -5.3784994e+03   4.6864731e+03
   1.2010271e+01  -1.2708174e-01   5.9110521e-01  -7.4988104e-02  -6.3146871e+01   2.4253479e+01   1.5082263e+01   2.0377170e+03  -5.3915735e+03   4.6757697e+03
   1.2018851e+01  -1.2756821e-01   5.9133594e-01  -7.4888934e-02  -6.3129376e+01   2.4207160e+01   1.5122336e+01   2.0403157e+03  -5.4046321e+03   4.6650577e+03
   1.2027432e+01  -1.2805430e-01   5.9156640e-01  -7.4789374e-02  -6.3111857e+01   2.4160730e+01   1.5162318e+01   2.0429200e+03  -5.4176751e+03   4.6543373e+03
   1.2036012e+01  -1.2854001e-01   5.9179658e-01  -7.4689434e-02  -6.3094318e+01   2.4114188e+01   1.5202209e+01   2.0455302e+03  -5.4307026e+03   4.6436087e+03
   1.2044592e+01  -1.2902533e-01   5.9202649e-01  -7.4589094e-02  -6.3076756e+01   2.4067535e+01   1.5242007e+01   2.0481461e+03  -5.4437145e+03   4.6328718e+03
   1.2053173e+01  -1.2951026e-01   5.9225611e-01  -7.4488384e-02  -6.3059169e+01   2.4020772e+01   1.5281713e+01   2.0507679e+03  -5.4567108e+03   4.6221266e+03
   1.2061753e+01  -1.2999481e-01   5.9248546e-01  -7.4387274e-02  -6.3041563e+01   2.3973894e+01   1.5321326e+01   2.0533955e+03  -5.4696918e+03   4.6113732e+03
   1.2070334e+01  -1.3047897e-01   5.9271453e-01  -7.4285784e-02  -6.3023932e+01   2.3926906e+01   1.5360848e+01   2.0560289e+03  -5.4826571e+03   4.6006117e+03
   1.2078914e+01  -1.3096275e-01   5.9294331e-01  -7.4183914e-02  -6.3006280e+01   2.3879808e+01   1.5400277e+01   2.0586681e+03  -5.4956071e+03   4.5898423e+03
   1.2087494e+01  -1.3144614e-01   5.9317182e-01  -7.4081644e-02  -6.2988603e+01   2.3832596e+01   1.5439613e+01   2.0613131e+03  -5.5085414e+03   4.5790646e+03
   1.2096075e+01  -1.3192914e-01   5.9340005e-01  -7.3979004e-02  -6.2970904e+01   2.3785277e+01   1.5478857e+01   2.0639640e+03  -5.5214604e+03   4.5682792e+03
   1.2104655e+01  -1.3241176e-01   5.9362799e-01  -7.3875964e-02  -6.2953184e+01   2.3737845e+01   1.5518008e+01   2.0666207e+03  -5.5343639e+03   4.5574857e+03
   1.2113236e+01  -1.3289399e-01   5.9385565e-01  -7.3772554e-02  -6.2935440e+01   2.3690302e+01   1.5557067e+01   2.0692833e+03  -5.5472520e+03   4.5466845e+03
   1.2121816e+01  -1.3337583e-01   5.9408302e-01  -7.3668744e-02  -6.2917673e+01   2.3642650e+01   1.5596033e+01   2.0719518e+03  -5.5601247e+03   4.5358756e+03
   1.2130396e+01  -1.3385728e-01   5.9431011e-01  -7.3564554e-02  -6.2899883e+01   2.3594886e+01   1.5634906e+01   2.0746261e+03  -5.5729819e+03   4.5250588e+03
   1.2138977e+01  -1.3433835e-01   5.9453692e-01  -7.3459984e-02  -6.2882071e+01   2.3547011e+01   1.5673687e+01   2.0773063e+03  -5.5858237e+03   4.5142343e+03
   1.2147557e+01  -1.3481902e-01   5.9476344e-01  -7.3355024e-02  -6.2864235e+01   2.3499030e+01   1.5712374e+01   2.0799924e+03  -5.5986502e+03   4.5034024e+03
   1.2156138e+01  -1.3529931e-01   5.9498967e-01  -7.3249674e-02  -6.2846375e+01   2.3450934e+01   1.5750968e+01   2.0826844e+03  -5.6114612e+03   4.4925627e+03
   1.2164718e+01  -1.3577921e-01   5.9521561e-01  -7.3143954e-02  -6.2828494e+01   2.3402731e+01   1.5789470e+01   2.0853823e+03  -5.6242570e+03   4.4817156e+03
   1.2173298e+01  -1.3625872e-01   5.9544126e-01  -7.3037834e-02  -6.2810590e+01   2.3354417e+01   1.5827878e+01   2.0880861e+03  -5.6370374e+03   4.4708611e+03
   1.2181879e+01  -1.3673784e-01   5.9566663e-01  -7.2931334e-02  -6.2792661e+01   2.3305996e+01   1.5866194e+01   2.0907958e+03  -5.6498024e+03   4.4599992e+03
   1.2190459e+01  -1.3721657e-01   5.9589170e-01  -7.2824454e-02  -6.2774710e+01   2.3257464e+01   1.5904416e+01   2.0935115e+03  -5.6625521e+03   4.4491300e+03
   1.2199040e+01  -1.3769492e-01   5.9611649e-01  -7.2717184e-02  -6.2756736e+01   2.3208820e+01   1.5942544e+01   2.0962331e+03  -5.6752866e+03   4.4382532e+03
   1.2207620e+01  -1.3817287e-01   5.9634098e-01  -7.2609534e-02  -6.2738734e+01   2.3160069e+01   1.5980576e+01   2.0995847e+03  -5.6884923e+03   4.4264613e+03
   1.2216200e+01  -1.3865043e-01   5.9656518e-01  -7.2501504e-02  -6.2720706e+01   2.3111201e+01   1.6018506e+01   2.1030216e+03  -5.7017428e+03   4.4145473e+03
   1.2224781e+01  -1.3912760e-01   5.9678908e-01  -7.2393084e-02  -6.2702644e+01   2.3062223e+01   1.6056334e+01   2.1064652e+03  -5.7149767e+03   4.4026258e+03
   1.2233361e+01  -1.3960438e-01   5.9701269e-01  -7.2284284e-02  -6.2684557e+01   2.3013128e+01   1.6094058e+01   2.1099153e+03  -5.7281939e+03   4.3906969e+03
   1.2241942e+01  -1.4008077e-01   5.9723601e-01  -7.2175094e-02  -6.2666437e+01   2.2963923e+01   1.6131682e+01   2.1133721e+03  -5.7413945e+03   4.3787606e+03
   1.2250522e+01  -1.4055677e-01   5.9745903e-01  -7.2065524e-02  -6.2648289e+01   2.2914602e+01   1.6169202e+01   2.1168355e+03  -5.7545786e+03   4.3668170e+03
   1.2259102e+01  -1.4103238e-01   5.9768175e-01  -7.1955574e-02  -6.2630111e+01   2.2865168e+01   1.6206619e+01   2.1203056e+03  -5.7677460e+03   4.3548661e+03
   1.2267683e+01  -1.4150759e-01   5.9790418e-01  -7.1845244e-02  -6.2611902e+01   2.2815622e+01   1.6243934e+01   2.1237823e+03  -5.7808969e+03   4.3429080e+03
   1.2276263e+01  -1.4198242e-01   5.9812630e-01  -7.1734524e-02  -6.2593665e+01   2.2765964e+01   1.6281147e+01   2.1272657e+03  -5.7940313e+03   4.3309429e+03
   1.2284844e+01  -1.4245685e-01   5.9834813e-01  -7.1623424e-02  -6.2575397e+01   2.2716192e+01   1.6318257e+01   2.1307558e+03  -5.8071491e+03   4.3189705e+03
   1.2293424e+01  -1.4293089e-01   5.9856966e-01  -7.1511944e-02  -6.2557099e+01   2.2666308e+01   1.6355264e+01   2.1342526e+03  -5.8202505e+03   4.3069911e+03
   1.2302005e+01  -1.4340453e-01   5.9879088e-01  -7.1400084e-02  -6.2538772e+01   2.2616311e+01   1.6392168e+01   2.1377560e+03  -5.8333353e+03   4.2950049e+03
   1.2310585e+01  -1.4387779e-01   5.9901180e-01  -7.1287834e-02  -6.2520415e+01   2.2566203e+01   1.6428970e+01   2.1412662e+03  -5.8464037e+03   4.2830117e+03
   1.2319165e+01  -1.4435065e-01   5.9923242e-01  -7.1175214e-02  -6.2502026e+01   2.2515984e+01   1.6465669e+01   2.1447830e+03  -5.8594557e+03   4.2710117e+03
   1.2327746e+01  -1.4482311e-01   5.9945274e-01  -7.1062204e-02  -6.2483607e+01   2.2465651e+01   1.6502264e+01   2.1483065e+03  -5.8724911e+03   4.2590048e+03
   1.2336326e+01  -1.4529518e-01   5.9967275e-01  -7.0948814e-02  -6.2465159e+01   2.2415207e+01   1.6538757e+01   2.1518368e+03  -5.8855102e+03   4.2469912e+03
   1.2344907e+01  -1.4576686e-01   5.9989246e-01  -7.0835044e-02  -6.2446680e+01   2.2364651e+01   1.6575146e+01   2.1553738e+03  -5.8985129e+03   4.2349709e+03
   1.2353487e+01  -1.4623815e-01   6.0011186e-01  -7.0720894e-02  -6.2428170e+01   2.2313984e+01   1.6611432e+01   2.1589175e+03  -5.9114992e+03   4.2229439e+03
   1.2362067e+01  -1.4670904e-01   6.0033096e-01  -7.0606364e-02  -6.2409631e+01   2.2263205e+01   1.6647615e+01   2.1624679e+03  -5.9244692e+03   4.2109105e+03
   1.2370648e+01  -1.4717953e-01   6.0054974e-01  -7.0491454e-02  -6.2391061e+01   2.2212315e+01   1.6683695e+01   2.1660251e+03  -5.9374228e+03   4.1988705e+03
   1.2379228e+01  -1.4764963e-01   6.0076822e-01  -7.0376164e-02  -6.2372459e+01   2.2161314e+01   1.6719671e+01   2.1695890e+03  -5.9503600e+03   4.1868240e+03
   1.2387809e+01  -1.4811933e-01   6.0098639e-01  -7.0260484e-02  -6.2353829e+01   2.2110203e+01   1.6755544e+01   2.1731597e+03  -5.9632810e+03   4.1747713e+03
   1.2396389e+01  -1.4858864e-01   6.0120424e-01  -7.0144434e-02  -6.2335167e+01   2.2058980e+01   1.6791314e+01   2.1767372e+03  -5.9761857e+03   4.1627121e+03
   1.2404969e+01  -1.4905756e-01   6.0142179e-01  -7.0028004e-02  -6.2316473e+01   2.2007645e+01   1.6826978e+01   2.1807770e+03  -5.9893252e+03   4.1500352e+03
   1.2413550e+01  -1.4952607e-01   6.0163902e-01  -6.9911194e-02  -6.2297743e+01   2.1956197e+01   1.6862530e+01   2.1851553e+03  -6.0026299e+03   4.1369080e+03
   1.2422130e+01  -1.4999419e-01   6.0185594e-01  -6.9794004e-02  -6.2278975e+01   2.1904635e+01   1.6897971e+01   2.1895409e+03  -6.0159171e+03   4.1237744e+03
   1.2430711e+01  -1.5046192e-01   6.0207255e-01  -6.9676444e-02  -6.2260168e+01   2.1852959e+01   1.6933298e+01   2.1939340e+03  -6.0291865e+03   4.1106343e+03
   1.2439291e+01  -1.5092924e-01   6.0228884e-01  -6.9558494e-02  -6.2241324e+01   2.1801170e+01   1.6968512e+01   2.1983346e+03  -6.0424384e+03   4.0974882e+03
   1.2447871e+01  -1.5139617e-01   6.0250482e-01  -6.9440174e-02  -6.2222443e+01   2.1749266e+01   1.7003614e+01   2.2027426e+03  -6.0556727e+03   4.0843359e+03
   1.2456452e+01  -1.5186271e-01   6.0272048e-01  -6.9321464e-02  -6.2203524e+01   2.1697250e+01   1.7038603e+01   2.2071582e+03  -6.0688895e+03   4.0711773e+03
   1.2465032e+01  -1.5232884e-01   6.0293582e-01  -6.9202384e-02  -6.2184566e+01   2.1645119e+01   1.7073479e+01   2.2115812e+03  -6.0820887e+03   4.0580128e+03
   1.2473613e+01  -1.5279458e-01   6.0315085e-01  -6.9082934e-02  -6.2165571e+01   2.1592876e+01   1.7108242e+01   2.2160116e+03  -6.0952705e+03   4.0448422e+03
   1.2482193e+01  -1.5325992e-01   6.0336555e-01  -6.8963094e-02  -6.2146538e+01   2.1540519e+01   1.7142892e+01   2.2204497e+03  -6.1084348e+03   4.0316657e+03
   1.2490773e+01  -1.5372486e-01   6.0357994e-01  -6.8842884e-02  -6.2127467e+01   2.1488050e+01   1.7177428e+01   2.2248951e+03  -6.1215816e+03   4.0184833e+03
   1.2499354e+01  -1.5418940e-01   6.0379400e-01  -6.8722294e-02  -6.2108357e+01   2.1435468e+01   1.7211852e+01   2.2293482e+03  -6.1347110e+03   4.0052950e+03
   1.2507934e+01  -1.5465354e-01   6.0400775e-01  -6.8601334e-02  -6.2089209e+01   2.1382774e+01   1.7246162e+01   2.2338086e+03  -6.1478229e+03   3.9921010e+03
   1.2516515e+01  -1.5511729e-01   6.0422116e-01  -6.8479994e-02  -6.2070023e+01   2.1329966e+01   1.7280360e+01   2.2382766e+03  -6.1609175e+03   3.9789013e+03
   1.2525095e+01  -1.5558063e-01   6.0443426e-01  -6.8358274e-02  -6.2050799e+01   2.1277047e+01   1.7314443e+01   2.2427521e+03  -6.1739947e+03   3.9656960e+03
   1.2533675e+01  -1.5604357e-01   6.0464703e-01  -6.8236184e-02  -6.2031536e+01   2.1224015e+01   1.7348414e+01   2.2472353e+03  -6.1870545e+03   3.9524850e+03
   1.2542256e+01  -1.5650612e-01   6.0485948e-01  -6.8113724e-02  -6.2012234e+01   2.1170872e+01   1.7382271e+01   2.2517258e+03  -6.2000971e+03   3.9392684e+03
   1.2550836e+01  -1.5696826e-01   6.0507160e-01  -6.7990884e-02  -6.1992894e+01   2.1117618e+01   1.7416015e+01   2.2562238e+03  -6.2131224e+03   3.9260466e+03
   1.2559417e+01  -1.5743000e-01   6.0528339e-01  -6.7867664e-02  -6.1973514e+01   2.1064249e+01   1.7449645e+01   2.2607295e+03  -6.2261302e+03   3.9128191e+03
   1.2567997e+01  -1.5789135e-01   6.0549485e-01  -6.7744074e-02  -6.1954099e+01   2.1010772e+01   1.7483162e+01   2.2652426e+03  -6.2391210e+03   3.8995864e+03
   1.2576577e+01  -1.5835229e-01   6.0570599e-01  -6.7620114e-02  -6.1934643e+01   2.0957182e+01   1.7516566e+01   2.2697632e+03  -6.2520945e+03   3.8863484e+03
   1.2585158e+01  -1.5881283e-01   6.0591679e-01  -6.7495774e-02  -6.1915148e+01   2.0903480e+01   1.7549855e+01   2.2742920e+03  -6.2650508e+03   3.8731050e+03
   1.2593738e+01  -1.5927297e-01   6.0612727e-01  -6.7371064e-02  -6.1895613e+01   2.0849668e+01   1.7583031e+01   2.2788278e+03  -6.2779898e+03   3.8598565e+03
   1.2602319e+01  -1.5973270e-01   6.0633741e-01  -6.7245984e-02  -6.1876039e+01   2.0795744e+01   1.7616093e+01   2.2836038e+03  -6.2909980e+03   3.8463112e+03
   1.2610899e+01  -1.6019204e-01   6.0654722e-01  -6.7120534e-02  -6.1856423e+01   2.0741710e+01   1.7649035e+01   2.2890154e+03  -6.3042213e+03   3.8319730e+03
   1.2619480e+01  -1.6065097e-01   6.0675670e-01  -6.6994704e-02  -6.1836758e+01   2.0687559e+01   1.7681852e+01   2.2944359e+03  -6.3174261e+03   3.8176296e+03
   1.2628060e+01  -1.6110950e-01   6.0696584e-01  -6.6868504e-02  -6.1817048e+01   2.0633298e+01   1.7714548e+01   2.2998641e+03  -6.3306124e+03   3.8032814e+03
   1.2636640e+01  -1.6156762e-01   6.0717465e-01  -6.6741934e-02  -6.1797292e+01   2.0578921e+01   1.7747120e+01   2.3053005e+03  -6.3437802e+03   3.7889283e+03
   1.2645221e+01  -1.6202535e-01   6.0738312e-01  -6.6614984e-02  -6.1777487e+01   2.0524433e+01   1.7779569e+01   2.3107457e+03  -6.3569296e+03   3.7745702e+03
   1.2653801e+01  -1.6248266e-01   6.0759125e-01  -6.6487674e-02  -6.1757637e+01   2.0469831e+01   1.7811895e+01   2.3161987e+03  -6.3700605e+03   3.7602074e+03
   1.2662382e+01  -1.6293958e-01   6.0779905e-01  -6.6359984e-02  -6.1737740e+01   2.0415117e+01   1.7844097e+01   2.3216605e+03  -6.3831731e+03   3.7458398e+03
   1.2670962e+01  -1.6339609e-01   6.0800650e-01  -6.6231934e-02  -6.1717796e+01   2.0360291e+01   1.7876176e+01   2.3271299e+03  -6.3962674e+03   3.7314676e+03
   1.2679542e+01  -1.6385220e-01   6.0821362e-01  -6.6103504e-02  -6.1697803e+01   2.0305353e+01   1.7908132e+01   2.3326082e+03  -6.4093432e+03   3.7170907e+03
   1.2688123e+01  -1.6430790e-01   6.0842039e-01  -6.5974714e-02  -6.1677765e+01   2.0250302e+01   1.7939965e+01   2.3380942e+03  -6.4224009e+03   3.7027094e+03
   1.2696703e+01  -1.6476320e-01   6.0862683e-01  -6.5845554e-02  -6.1657680e+01   2.0195139e+01   1.7971674e+01   2.3435885e+03  -6.4354401e+03   3.6883234e+03
   1.2705284e+01  -1.6521809e-01   6.0883292e-01  -6.5716014e-02  -6.1637547e+01   2.0139865e+01   1.8003260e+01   2.3490916e+03  -6.4484612e+03   3.6739331e+03
   1.2713864e+01  -1.6567257e-01   6.0903867e-01  -6.5586114e-02  -6.1617367e+01   2.0084479e+01   1.8034722e+01   2.3546025e+03  -6.4614640e+03   3.6595384e+03
   1.2722444e+01  -1.6612665e-01   6.0924407e-01  -6.5455854e-02  -6.1597142e+01   2.0028980e+01   1.8066060e+01   2.3601222e+03  -6.4744487e+03   3.6451393e+03
   1.2731025e+01  -1.6658033e-01   6.0944912e-01  -6.5325214e-02  -6.1576867e+01   1.9973371e+01   1.8097275e+01   2.3656496e+03  -6.4874151e+03   3.6307360e+03
   1.2739605e+01  -1.6703360e-01   6.0965383e-01  -6.5194214e-02  -6.1556544e+01   1.9917650e+01   1.8128366e+01   2.3711859e+03  -6.5003635e+03   3.6163284e+03
   1.2748186e+01  -1.6748646e-01   6.0985820e-01  -6.5062844e-02  -6.1536174e+01   1.9861819e+01   1.8159334e+01   2.3767299e+03  -6.5132937e+03   3.6019168e+03
   1.2756766e+01  -1.6793891e-01   6.1006221e-01  -6.4931104e-02  -6.1515759e+01   1.9805877e+01   1.8190178e+01   2.3822823e+03  -6.5262058e+03   3.5875011e+03
   1.2765346e+01  -1.6839096e-01   6.1026588e-01  -6.4799004e-02  -6.1495293e+01   1.9749825e+01   1.8220899e+01   2.3878434e+03  -6.5390999e+03   3.5730814e+03
   1.2773927e+01  -1.6884260e-01   6.1046919e-01  -6.4666534e-02  -6.1474780e+01   1.9693662e+01   1.8251495e+01   2.3934123e+03  -6.5519759e+03   3.5586576e+03
   1.2782507e+01  -1.6929383e-01   6.1067215e-01  -6.4533704e-02  -6.1454220e+01   1.9637388e+01   1.8281968e+01   2.3989901e+03  -6.5648340e+03   3.5442300e+03
   1.2791088e+01  -1.6974466e-01   6.1087476e-01  -6.4400504e-02  -6.1433611e+01   1.9581004e+01   1.8312317e+01   2.4045757e+03  -6.5776740e+03   3.5297985e+03
   1.2799668e+01  -1.7019507e-01   6.1107702e-01  -6.4266934e-02  -6.1412956e+01   1.9524510e+01   1.8342542e+01   2.4101695e+03  -6.5904961e+03   3.5153632e+03
   1.2808248e+01  -1.7064508e-01   6.1127893e-01  -6.4133014e-02  -6.1392247e+01   1.9467904e+01   1.8372639e+01   2.4166603e+03  -6.6034976e+03   3.4998719e+03
   1.2816829e+01  -1.7109468e-01   6.1148048e-01  -6.3998714e-02  -6.1371485e+01   1.9411189e+01   1.8402603e+01   2.4231956e+03  -6.6164879e+03   3.4843348e+03
   1.2825409e+01  -1.7154387e-01   6.1168167e-01  -6.3864064e-02  -6.1350663e+01   1.9354361e+01   1.8432433e+01   2.4297398e+03  -6.6294588e+03   3.4687942e+03
   1.2833990e+01  -1.7199265e-01   6.1188250e-01  -6.3729044e-02  -6.1329786e+01   1.9297420e+01   1.8462130e+01   2.4362925e+03  -6.6424106e+03   3.4532501e+03
   1.2842570e+01  -1.7244102e-01   6.1208298e-01  -6.3593664e-02  -6.1308856e+01   1.9240372e+01   1.8491694e+01   2.4428546e+03  -6.6553432e+03   3.4377028e+03
   1.2851150e+01  -1.7288898e-01   6.1228310e-01  -6.3457924e-02  -6.1287866e+01   1.9183210e+01   1.8521124e+01   2.4494258e+03  -6.6682565e+03   3.4221521e+03
   1.2859731e+01  -1.7333653e-01   6.1248286e-01  -6.3321824e-02  -6.1266821e+01   1.9125939e+01   1.8550421e+01   2.4560059e+03  -6.6811508e+03   3.4065981e+03
   1.2868311e+01  -1.7378366e-01   6.1268226e-01  -6.3185354e-02  -6.1245720e+01   1.9068557e+01   1.8579584e+01   2.4625950e+03  -6.6940259e+03   3.3910411e+03
   1.2876892e+01  -1.7423039e-01   6.1288130e-01  -6.3048524e-02  -6.1224561e+01   1.9011064e+01   1.8608614e+01   2.4691931e+03  -6.7068820e+03   3.3754808e+03
   1.2885472e+01  -1.7467671e-01   6.1307997e-01  -6.2911344e-02  -6.1203345e+01   1.8953461e+01   1.8637510e+01   2.4758003e+03  -6.7197191e+03   3.3599174e+03
   1.2894052e+01  -1.7512261e-01   6.1327828e-01  -6.2773794e-02  -6.1182074e+01   1.8895748e+01   1.8666272e+01   2.4824163e+03  -6.7325372e+03   3.3443512e+03
   1.2902633e+01  -1.7556811e-01   6.1347623e-01  -6.2635894e-02  -6.1160745e+01   1.8837925e+01   1.8694902e+01   2.4890414e+03  -6.7453363e+03   3.3287818e+03
   1.2911213e+01  -1.7601319e-01   6.1367381e-01  -6.2497634e-02  -6.1139359e+01   1.8779993e+01   1.8723397e+01   2.4956755e+03  -6.7581164e+03   3.3132097e+03
   1.2919794e+01  -1.7645786e-01   6.1387102e-01  -6.2359004e-02  -6.1117918e+01   1.8721951e+01   1.8751759e+01   2.5023180e+03  -6.7708778e+03   3.2976347e+03
   1.2928374e+01  -1.7690211e-01   6.1406787e-01  -6.2220024e-02  -6.1096417e+01   1.8663799e+01   1.8779987e+01   2.5089700e+03  -6.7836201e+03   3.2820569e+03
   1.2936954e+01  -1.7734596e-01   6.1426435e-01  -6.2080694e-02  -6.1074861e+01   1.8605538e+01   1.8808082e+01   2.5156310e+03  -6.7963437e+03   3.2664764e+03
   1.2945535e+01  -1.7778939e-01   6.1446046e-01  -6.1940994e-02  -6.1053247e+01   1.8547168e+01   1.8836042e+01   2.5223011e+03  -6.8090484e+03   3.2508933e+03
   1.2954115e+01  -1.7823240e-01   6.1465619e-01  -6.1800944e-02  -6.1031577e+01   1.8488689e+01   1.8863870e+01   2.5289801e+03  -6.8217343e+03   3.2353077e+03
   1.2962696e+01  -1.7867500e-01   6.1485156e-01  -6.1660544e-02  -6.1009847e+01   1.8430102e+01   1.8891563e+01   2.5356681e+03  -6.8344015e+03   3.2197193e+03
   1.2971276e+01  -1.7911719e-01   6.1504656e-01  -6.1519784e-02  -6.0988062e+01   1.8371406e+01   1.8919123e+01   2.5423651e+03  -6.8470500e+03   3.2041286e+03
   1.2979857e+01  -1.7955896e-01   6.1524118e-01  -6.1378664e-02  -6.0966218e+01   1.8312601e+01   1.8946548e+01   2.5490711e+03  -6.8596798e+03   3.1885354e+03
   1.2988437e+01  -1.8000032e-01   6.1543542e-01  -6.1237194e-02  -6.0944319e+01   1.8253688e+01   1.8973840e+01   2.5557861e+03  -6.8722910e+03   3.1729399e+03
   1.2997017e+01  -1.8044127e-01   6.1562929e-01  -6.1095364e-02  -6.0922359e+01   1.8194667e+01   1.9000999e+01   2.5625101e+03  -6.8848835e+03   3.1573420e+03
   1.3005598e+01  -1.8088180e-01   6.1582279e-01  -6.0953184e-02  -6.0900342e+01   1.8135538e+01   1.9028021e+01   2.5698789e+03  -6.8975186e+03   3.1410241e+03
   1.3014178e+01  -1.8132191e-01   6.1601591e-01  -6.0810654e-02  -6.0878258e+01   1.8076300e+01   1.9054901e+01   2.5775964e+03  -6.9101664e+03   3.1243218e+03
   1.3022759e+01  -1.8176160e-01   6.1620865e-01  -6.0667764e-02  -6.0856109e+01   1.8016954e+01   1.9081637e+01   2.5853241e+03  -6.9227943e+03   3.1076178e+03
   1.3031339e+01  -1.8220088e-01   6.1640101e-01  -6.0524534e-02  -6.0833891e+01   1.7957499e+01   1.9108230e+01   2.5930609e+03  -6.9354024e+03   3.0909118e+03
   1.3039919e+01  -1.8263975e-01   6.1659299e-01  -6.0380944e-02  -6.0811610e+01   1.7897937e+01   1.9134679e+01   2.6008079e+03  -6.9479908e+03   3.0742041e+03
   1.3048500e+01  -1.8307819e-01   6.1678459e-01  -6.0237004e-02  -6.0789260e+01   1.7838266e+01   1.9160986e+01   2.6085639e+03  -6.9605592e+03   3.0574948e+03
   1.3057080e+01  -1.8351622e-01   6.1697580e-01  -6.0092714e-02  -6.0766844e+01   1.7778488e+01   1.9187149e+01   2.6163302e+03  -6.9731080e+03   3.0407839e+03
   1.3065661e+01  -1.8395384e-01   6.1716664e-01  -5.9948074e-02  -6.0744362e+01   1.7718602e+01   1.9213168e+01   2.6241054e+03  -6.9856372e+03   3.0240713e+03
   1.3074241e+01  -1.8439103e-01   6.1735708e-01  -5.9803084e-02  -6.0721813e+01   1.7658609e+01   1.9239044e+01   2.6318903e+03  -6.9981466e+03   3.0073573e+03
   1.3082821e+01  -1.8482781e-01   6.1754715e-01  -5.9657744e-02  -6.0699197e+01   1.7598508e+01   1.9264777e+01   2.6396854e+03  -7.0106363e+03   2.9906418e+03
   1.3091402e+01  -1.8526416e-01   6.1773683e-01  -5.9512054e-02  -6.0676514e+01   1.7538301e+01   1.9290366e+01   2.6474895e+03  -7.0231065e+03   2.9739249e+03
   1.3099982e+01  -1.8570010e-01   6.1792612e-01  -5.9366024e-02  -6.0653762e+01   1.7477986e+01   1.9315811e+01   2.6553038e+03  -7.0355571e+03   2.9572067e+03
   1.3108563e+01  -1.8613562e-01   6.1811502e-01  -5.9219644e-02  -6.0630945e+01   1.7417565e+01   1.9341114e+01   2.6631272e+03  -7.0479882e+03   2.9404872e+03
   1.3117143e+01  -1.8657072e-01   6.1830353e-01  -5.9072914e-02  -6.0608062e+01   1.7357037e+01   1.9366273e+01   2.6709602e+03  -7.0603999e+03   2.9237666e+03
   1.3125723e+01  -1.8700540e-01   6.1849166e-01  -5.8925844e-02  -6.0585109e+01   1.7296403e+01   1.9391288e+01   2.6788033e+03  -7.0727920e+03   2.9070447e+03
   1.3134304e+01  -1.8743966e-01   6.1867939e-01  -5.8778424e-02  -6.0562090e+01   1.7235662e+01   1.9416160e+01   2.6866555e+03  -7.0851648e+03   2.8903217e+03
   1.3142884e+01  -1.8787350e-01   6.1886673e-01  -5.8630654e-02  -6.0539005e+01   1.7174815e+01   1.9440888e+01   2.6945178e+03  -7.0975182e+03   2.8735977e+03
   1.3151465e+01  -1.8830692e-01   6.1905367e-01  -5.8482544e-02  -6.0515850e+01   1.7113863e+01   1.9465473e+01   2.7023892e+03  -7.1098522e+03   2.8568727e+03
   1.3160045e+01  -1.8873992e-01   6.1924023e-01  -5.8334094e-02  -6.0492631e+01   1.7052805e+01   1.9489915e+01   2.7102701e+03  -7.1221670e+03   2.8401469e+03
   1.3168625e+01  -1.8917249e-01   6.1942638e-01  -5.8185304e-02  -6.0469340e+01   1.6991641e+01   1.9514212e+01   2.7181613e+03  -7.1344625e+03   2.8234201e+03
   1.3177206e+01  -1.8960465e-01   6.1961215e-01  -5.8036164e-02  -6.0445984e+01   1.6930372e+01   1.9538367e+01   2.7260614e+03  -7.1467387e+03   2.8066924e+03
   1.3185786e+01  -1.9003638e-01   6.1979751e-01  -5.7886684e-02  -6.0422559e+01   1.6868997e+01   1.9562378e+01   2.7339717e+03  -7.1589958e+03   2.7899641e+03
   1.3194367e+01  -1.9046769e-01   6.1998248e-01  -5.7736864e-02  -6.0399066e+01   1.6807518e+01   1.9586245e+01   2.7418910e+03  -7.1712337e+03   2.7732350e+03
   1.3202947e+01  -1.9089858e-01   6.2016704e-01  -5.7586694e-02  -6.0375505e+01   1.6745933e+01   1.9609968e+01   2.7501686e+03  -7.1834473e+03   2.7561287e+03
   1.3211527e+01  -1.9132905e-01   6.2035121e-01  -5.7436194e-02  -6.0351870e+01   1.6684244e+01   1.9633540e+01   2.7591226e+03  -7.1956303e+03   2.7383024e+03
   1.3220108e+01  -1.9175909e-01   6.2053497e-01  -5.7285354e-02  -6.0328156e+01   1.6622450e+01   1.9656959e+01   2.7680868e+03  -7.2077930e+03   2.7204760e+03
   1.3228688e+01  -1.9218871e-01   6.2071834e-01  -5.7134164e-02  -6.0304368e+01   1.6560552e+01   1.9680226e+01   2.7770611e+03  -7.2199353e+03   2.7026495e+03
   1.3237269e+01  -1.9261790e-01   6.2090130e-01  -5.6982644e-02  -6.0280499e+01   1.6498550e+01   1.9703339e+01   2.7860451e+03  -7.2320573e+03   2.6848231e+03
   1.3245849e+01  -1.9304667e-01   6.2108385e-01  -5.6830784e-02  -6.0256555e+01   1.6436444e+01   1.9726300e+01   2.7950398e+03  -7.2441591e+03   2.6669967e+03
   1.3254429e+01  -1.9347502e-01   6.2126600e-01  -5.6678594e-02  -6.0232536e+01   1.6374235e+01   1.9749107e+01   2.8040447e+03  -7.2562407e+03   2.6491703e+03
   1.3263010e+01  -1.9390294e-01   6.2144775e-01  -5.6526064e-02  -6.0208435e+01   1.6311921e+01   1.9771761e+01   2.8130597e+03  -7.2683020e+03   2.6313441e+03
   1.3271590e+01  -1.9433044e-01   6.2162909e-01  -5.6373194e-02  -6.0184261e+01   1.6249505e+01   1.9794263e+01   2.8220848e+03  -7.2803434e+03   2.6135181e+03
   1.3280171e+01  -1.9475751e-01   6.2181002e-01  -5.6219984e-02  -6.0160007e+01   1.6186985e+01   1.9816611e+01   2.8311201e+03  -7.2923650e+03   2.5956922e+03
   1.3288751e+01  -1.9518415e-01   6.2199054e-01  -5.6066454e-02  -6.0135676e+01   1.6124362e+01   1.9838807e+01   2.8401650e+03  -7.3043662e+03   2.5778669e+03
   1.3297332e+01  -1.9561037e-01   6.2217064e-01  -5.5912574e-02  -6.0111268e+01   1.6061636e+01   1.9860850e+01   2.8492206e+03  -7.3163473e+03   2.5600419e+03
   1.3305912e+01  -1.9603616e-01   6.2235034e-01  -5.5758374e-02  -6.0086780e+01   1.5998808e+01   1.9882740e+01   2.8582864e+03  -7.3283084e+03   2.5422173e+03
   1.3314492e+01  -1.9646153e-01   6.2252963e-01  -5.5603834e-02  -6.0062218e+01   1.5935876e+01   1.9904476e+01   2.8673622e+03  -7.3402497e+03   2.5243932e+03
   1.3323073e+01  -1.9688646e-01   6.2270850e-01  -5.5448964e-02  -6.0037574e+01   1.5872843e+01   1.9926060e+01   2.8764482e+03  -7.3521711e+03   2.5065697e+03
   1.3331653e+01  -1.9731097e-01   6.2288696e-01  -5.5293764e-02  -6.0012854e+01   1.5809707e+01   1.9947491e+01   2.8855437e+03  -7.3640726e+03   2.4887467e+03
   1.3340234e+01  -1.9773506e-01   6.2306500e-01  -5.5138234e-02  -5.9988057e+01   1.5746470e+01   1.9968769e+01   2.8946499e+03  -7.3759544e+03   2.4709244e+03
   1.3348814e+01  -1.9815871e-01   6.2324263e-01  -5.4982374e-02  -5.9963179e+01   1.5683130e+01   1.9989894e+01   2.9037661e+03  -7.3878163e+03   2.4531028e+03
   1.3357394e+01  -1.9858194e-01   6.2341984e-01  -5.4826174e-02  -5.9938226e+01   1.5619689e+01   2.0010866e+01   2.9128925e+03  -7.3996586e+03   2.4352820e+03
   1.3365975e+01  -1.9900473e-01   6.2359663e-01  -5.4669654e-02  -5.9913192e+01   1.5556146e+01   2.0031686e+01   2.9220289e+03  -7.4114816e+03   2.4174618e+03
   1.3374555e+01  -1.9942710e-01   6.2377300e-01  -5.4512804e-02  -5.9888080e+01   1.5492502e+01   2.0052352e+01   2.9311754e+03  -7.4232846e+03   2.3996427e+03
   1.3383136e+01  -1.9984904e-01   6.2394895e-01  -5.4355634e-02  -5.9862892e+01   1.5428756e+01   2.0072865e+01   2.9403314e+03  -7.4350680e+03   2.3818245e+03
   1.3391716e+01  -2.0027055e-01   6.2412448e-01  -5.4198134e-02  -5.9837624e+01   1.5364910e+01   2.0093226e+01   2.9494981e+03  -7.4468318e+03   2.3640073e+03
   1.3400296e+01  -2.0069162e-01   6.2429958e-01  -5.4040304e-02  -5.9812276e+01   1.5300963e+01   2.0113434e+01   2.9587107e+03  -7.4585718e+03   2.3461538e+03
   1.3408877e+01  -2.0111227e-01   6.2447427e-01  -5.3882144e-02  -5.9786845e+01   1.5236915e+01   2.0133484e+01   2.9689393e+03  -7.4701742e+03   2.3272565e+03
   1.3417457e+01  -2.0153249e-01   6.2464853e-01  -5.3723664e-02  -5.9761325e+01   1.5172769e+01   2.0153371e+01   2.9791785e+03  -7.4817554e+03   2.3083609e+03
   1.3426038e+01  -2.0195227e-01   6.2482236e-01  -5.3564864e-02  -5.9735719e+01   1.5108523e+01   2.0173097e+01   2.9894284e+03  -7.4933165e+03   2.2894671e+03
   1.3434618e+01  -2.0237163e-01   6.2499577e-01  -5.3405734e-02  -5.9710024e+01   1.5044177e+01   2.0192660e+01   2.9996893e+03  -7.5048569e+03   2.2705749e+03
   1.3443198e+01  -2.0279055e-01   6.2516874e-01  -5.3246284e-02  -5.9684242e+01   1.4979733e+01   2.0212062e+01   3.0099604e+03  -7.5163768e+03   2.2516846e+03
   1.3451779e+01  -2.0320904e-01   6.2534129e-01  -5.3086514e-02  -5.9658371e+01   1.4915190e+01   2.0231301e+01   3.0202420e+03  -7.5278756e+03   2.2327964e+03
   1.3460359e+01  -2.0362710e-01   6.2551342e-01  -5.2926424e-02  -5.9632413e+01   1.4850549e+01   2.0250378e+01   3.0305342e+03  -7.5393545e+03   2.2139099e+03
   1.3468940e+01  -2.0404472e-01   6.2568510e-01  -5.2766014e-02  -5.9606365e+01   1.4785809e+01   2.0269294e+01   3.0408370e+03  -7.5508129e+03   2.1950254e+03
   1.3477520e+01  -2.0446191e-01   6.2585636e-01  -5.2605284e-02  -5.9580229e+01   1.4720971e+01   2.0288047e+01   3.0511503e+03  -7.5622509e+03   2.1761430e+03
   1.3486100e+01  -2.0487867e-01   6.2602719e-01  -5.2444234e-02  -5.9554005e+01   1.4656035e+01   2.0306638e+01   3.0614741e+03  -7.5736680e+03   2.1572627e+03
   1.3494681e+01  -2.0529499e-01   6.2619758e-01  -5.2282864e-02  -5.9527692e+01   1.4591000e+01   2.0325067e+01   3.0718085e+03  -7.5850654e+03   2.1383845e+03
   1.3503261e+01  -2.0571088e-01   6.2636754e-01  -5.2121174e-02  -5.9501291e+01   1.4525869e+01   2.0343334e+01   3.0821534e+03  -7.5964425e+03   2.1195085e+03
   1.3511842e+01  -2.0612633e-01   6.2653706e-01  -5.1959174e-02  -5.9474800e+01   1.4460640e+01   2.0361440e+01   3.0925088e+03  -7.6077994e+03   2.1006347e+03
   1.3520422e+01  -2.0654135e-01   6.2670614e-01  -5.1796854e-02  -5.9448220e+01   1.4395313e+01   2.0379383e+01   3.1028753e+03  -7.6191356e+03   2.0817634e+03
   1.3529002e+01  -2.0695593e-01   6.2687479e-01  -5.1634224e-02  -5.9421552e+01   1.4329889e+01   2.0397164e+01   3.1132517e+03  -7.6304522e+03   2.0628943e+03
   1.3537583e+01  -2.0737008e-01   6.2704299e-01  -5.1471274e-02  -5.9394794e+01   1.4264368e+01   2.0414784e+01   3.1236386e+03  -7.6417487e+03   2.0440275e+03
   1.3546163e+01  -2.0778379e-01   6.2721076e-01  -5.1308014e-02  -5.9367948e+01   1.4198750e+01   2.0432242e+01   3.1340360e+03  -7.6530252e+03   2.0251633e+03
   1.3554744e+01  -2.0819707e-01   6.2737809e-01  -5.1144444e-02  -5.9341012e+01   1.4133036e+01   2.0449538e+01   3.1444438e+03  -7.6642812e+03   2.0063016e+03
   1.3563324e+01  -2.0860991e-01   6.2754497e-01  -5.0980554e-02  -5.9313986e+01   1.4067225e+01   2.0466672e+01   3.1548621e+03  -7.6755177e+03   1.9874424e+03
   1.3571904e+01  -2.0902231e-01   6.2771141e-01  -5.0816354e-02  -5.9286871e+01   1.4001318e+01   2.0483644e+01   3.1652907e+03  -7.6867344e+03   1.9685859e+03
   1.3580485e+01  -2.0943427e-01   6.2787741e-01  -5.0651844e-02  -5.9259666e+01   1.3935315e+01   2.0500454e+01   3.1757299e+03  -7.6979312e+03   1.9497319e+03
   1.3589065e+01  -2.0984579e-01   6.2804296e-01  -5.0487034e-02  -5.9232373e+01   1.3869215e+01   2.0517102e+01   3.1861794e+03  -7.7091078e+03   1.9308809e+03
   1.3597646e+01  -2.1025688e-01   6.2820806e-01  -5.0321904e-02  -5.9204989e+01   1.3803020e+01   2.0533589e+01   3.1966394e+03  -7.7202651e+03   1.9120325e+03
   1.3606226e+01  -2.1066753e-01   6.2837272e-01  -5.0156464e-02  -5.9177513e+01   1.3736730e+01   2.0549912e+01   3.2078762e+03  -7.7312395e+03   1.8924190e+03
   1.3614807e+01  -2.1107774e-01   6.2853693e-01  -4.9990724e-02  -5.9149939e+01   1.3670346e+01   2.0566065e+01   3.2194137e+03  -7.7421313e+03   1.8725187e+03
   1.3623387e+01  -2.1148751e-01   6.2870069e-01  -4.9824674e-02  -5.9122266e+01   1.3603869e+01   2.0582046e+01   3.2309616e+03  -7.7530022e+03   1.8526219e+03
   1.3631967e+01  -2.1189684e-01   6.2886400e-01  -4.9658324e-02  -5.9094494e+01   1.3537298e+01   2.0597857e+01   3.2425209e+03  -7.7638524e+03   1.8327287e+03
   1.3640548e+01  -2.1230573e-01   6.2902686e-01  -4.9491664e-02  -5.9066623e+01   1.3470635e+01   2.0613497e+01   3.2540906e+03  -7.7746818e+03   1.8128391e+03
   1.3649128e+01  -2.1271418e-01   6.2918927e-01  -4.9324694e-02  -5.9038651e+01   1.3403879e+01   2.0628967e+01   3.2656711e+03  -7.7854905e+03   1.7929532e+03
   1.3657709e+01  -2.1312219e-01   6.2935122e-01  -4.9157424e-02  -5.9010581e+01   1.3337030e+01   2.0644266e+01   3.2772630e+03  -7.7962786e+03   1.7730711e+03
   1.3666289e+01  -2.1352976e-01   6.2951272e-01  -4.8989854e-02  -5.8982411e+01   1.3270088e+01   2.0659394e+01   3.2888652e+03  -7.8070461e+03   1.7531927e+03
   1.3674869e+01  -2.1393688e-01   6.2967376e-01  -4.8821984e-02  -5.8954140e+01   1.3203054e+01   2.0674352e+01   3.3004787e+03  -7.8177935e+03   1.7333181e+03
   1.3683450e+01  -2.1434357e-01   6.2983435e-01  -4.8653814e-02  -5.8925771e+01   1.3135928e+01   2.0689139e+01   3.3121026e+03  -7.8285199e+03   1.7134474e+03
   1.3692030e+01  -2.1474981e-01   6.2999448e-01  -4.8485344e-02  -5.8897301e+01   1.3068711e+01   2.0703756e+01   3.3237377e+03  -7.8392258e+03   1.6935807e+03
   1.3700611e+01  -2.1515561e-01   6.3015415e-01  -4.8316564e-02  -5.8868733e+01   1.3001401e+01   2.0718203e+01   3.3353831e+03  -7.8499114e+03   1.6737180e+03
   1.3709191e+01  -2.1556096e-01   6.3031336e-01  -4.8147494e-02  -5.8840064e+01   1.2934000e+01   2.0732479e+01   3.3470398e+03  -7.8605766e+03   1.6538593e+03
   1.3717771e+01  -2.1596588e-01   6.3047211e-01  -4.7978134e-02  -5.8811296e+01   1.2866507e+01   2.0746584e+01   3.3587067e+03  -7.8712216e+03   1.6340046e+03
   1.3726352e+01  -2.1637034e-01   6.3063039e-01  -4.7808464e-02  -5.8782426e+01   1.2798924e+01   2.0760519e+01   3.3703849e+03  -7.8818463e+03   1.6141542e+03
   1.3734932e+01  -2.1677437e-01   6.3078822e-01  -4.7638504e-02  -5.8753456e+01   1.2731248e+01   2.0774284e+01   3.3820732e+03  -7.8924507e+03   1.5943078e+03
   1.3743513e+01  -2.1717795e-01   6.3094558e-01  -4.7468254e-02  -5.8724387e+01   1.2663483e+01   2.0787879e+01   3.3937728e+03  -7.9030351e+03   1.5744657e+03
   1.3752093e+01  -2.1758108e-01   6.3110248e-01  -4.7297704e-02  -5.8695217e+01   1.2595626e+01   2.0801303e+01   3.4054825e+03  -7.9135998e+03   1.5546277e+03
   1.3760673e+01  -2.1798377e-01   6.3125891e-01  -4.7126864e-02  -5.8665947e+01   1.2527679e+01   2.0814558e+01   3.4172035e+03  -7.9241440e+03   1.5347942e+03
   1.3769254e+01  -2.1838602e-01   6.3141487e-01  -4.6955724e-02  -5.8636576e+01   1.2459641e+01   2.0827642e+01   3.4289345e+03  -7.9346682e+03   1.5149650e+03
   1.3777834e+01  -2.1878782e-01   6.3157037e-01  -4.6784304e-02  -5.8607103e+01   1.2391513e+01   2.0840556e+01   3.4406767e+03  -7.9451724e+03   1.4951403e+03
   1.3786415e+01  -2.1918917e-01   6.3172540e-01  -4.6612584e-02  -5.8577530e+01   1.2323296e+01   2.0853300e+01   3.4524290e+03  -7.9556567e+03   1.4753200e+03
   1.3794995e+01  -2.1959007e-01   6.3187995e-01  -4.6440584e-02  -5.8547856e+01   1.2254988e+01   2.0865873e+01   3.4641925e+03  -7.9661212e+03   1.4555042e+03
   1.3803575e+01  -2.1999053e-01   6.3203404e-01  -4.6268284e-02  -5.8518082e+01   1.2186591e+01   2.0878277e+01   3.4764066e+03  -7.9764316e+03   1.4352662e+03
   1.3812156e+01  -2.2039054e-01   6.3218765e-01  -4.6095704e-02  -5.8488198e+01   1.2118107e+01   2.0890502e+01   3.4892477e+03  -7.9865330e+03   1.4144361e+03
   1.3820736e+01  -2.2079010e-01   6.3234079e-01  -4.5922834e-02  -5.8458202e+01   1.2049536e+01   2.0902549e+01   3.5021004e+03  -7.9966135e+03   1.3936114e+03
   1.3829317e+01  -2.2118922e-01   6.3249346e-01  -4.5749674e-02  -5.8428098e+01   1.1980878e+01   2.0914418e+01   3.5149642e+03  -8.0066732e+03   1.3727920e+03
   1.3837897e+01  -2.2158788e-01   6.3264565e-01  -4.5576234e-02  -5.8397882e+01   1.1912135e+01   2.0926108e+01   3.5278384e+03  -8.0167122e+03   1.3519782e+03
   1.3846477e+01  -2.2198610e-01   6.3279737e-01  -4.5402504e-02  -5.8367557e+01   1.1843305e+01   2.0937619e+01   3.5407241e+03  -8.0267304e+03   1.3311697e+03
   1.3855058e+01  -2.2238386e-01   6.3294860e-01  -4.5228494e-02  -5.8337121e+01   1.1774390e+01   2.0948952e+01   3.5536203e+03  -8.0367286e+03   1.3103667e+03
   1.3863638e+01  -2.2278118e-01   6.3309936e-01  -4.5054204e-02  -5.8306575e+01   1.1705388e+01   2.0960106e+01   3.5665280e+03  -8.0467056e+03   1.2895694e+03
   1.3872219e+01  -2.2317805e-01   6.3324964e-01  -4.4879634e-02  -5.8275917e+01   1.1636302e+01   2.0971082e+01   3.5794461e+03  -8.0566621e+03   1.2687776e+03
   1.3880799e+01  -2.2357446e-01   6.3339944e-01  -4.4704784e-02  -5.8245148e+01   1.1567130e+01   2.0981879e+01   3.5923756e+03  -8.0665980e+03   1.2479916e+03
   1.3889379e+01  -2.2397043e-01   6.3354876e-01  -4.4529644e-02  -5.8214269e+01   1.1497872e+01   2.0992498e+01   3.6053160e+03  -8.0765136e+03   1.2272112e+03
   1.3897960e+01  -2.2436594e-01   6.3369760e-01  -4.4354234e-02  -5.8183278e+01   1.1428530e+01   2.1002939e+01   3.6182667e+03  -8.0864087e+03   1.2064366e+03
   1.3906540e+01  -2.2476100e-01   6.3384595e-01  -4.4178544e-02  -5.8152177e+01   1.1359103e+01   2.1013202e+01   3.6312288e+03  -8.0962836e+03   1.1856679e+03
   1.3915121e+01  -2.2515561e-01   6.3399382e-01  -4.4002574e-02  -5.8120964e+01   1.1289591e+01   2.1023286e+01   3.6442012e+03  -8.1061381e+03   1.1649049e+03
   1.3923701e+01  -2.2554977e-01   6.3414120e-01  -4.3826334e-02  -5.8089639e+01   1.1219995e+01   2.1033192e+01   3.6571850e+03  -8.1159725e+03   1.1441477e+03
   1.3932282e+01  -2.2594347e-01   6.3428809e-01  -4.3649814e-02  -5.8058203e+01   1.1150315e+01   2.1042921e+01   3.6701795e+03  -8.1257867e+03   1.1233966e+03
   1.3940862e+01  -2.2633672e-01   6.3443450e-01  -4.3473024e-02  -5.8026655e+01   1.1080550e+01   2.1052471e+01   3.6831843e+03  -8.1355812e+03   1.1026512e+03
   1.3949442e+01  -2.2672952e-01   6.3458042e-01  -4.3295964e-02  -5.7994997e+01   1.1010702e+01   2.1061843e+01   3.6962004e+03  -8.1453552e+03   1.0819119e+03
   1.3958023e+01  -2.2712186e-01   6.3472585e-01  -4.3118624e-02  -5.7963226e+01   1.0940769e+01   2.1071037e+01   3.7092266e+03  -8.1551092e+03   1.0611788e+03
   1.3966603e+01  -2.2751375e-01   6.3487079e-01  -4.2941014e-02  -5.7931343e+01   1.0870753e+01   2.1080054e+01   3.7222641e+03  -8.1648432e+03   1.0404517e+03
   1.3975184e+01  -2.2790518e-01   6.3501523e-01  -4.2763144e-02  -5.7899348e+01   1.0800654e+01   2.1088892e+01   3.7353118e+03  -8.1745574e+03   1.0197308e+03
   1.3983764e+01  -2.2829616e-01   6.3515919e-01  -4.2584994e-02  -5.7867242e+01   1.0730471e+01   2.1097553e+01   3.7483706e+03  -8.1842516e+03   9.9901595e+02
   1.3992344e+01  -2.2868668e-01   6.3530265e-01  -4.2406584e-02  -5.7835024e+01   1.0660206e+01   2.1106036e+01   3.7614401e+03  -8.1939261e+03   9.7830743e+02
   1.4000925e+01  -2.2907674e-01   6.3544561e-01  -4.2227894e-02  -5.7802693e+01   1.0589857e+01   2.1114342e+01   3.7746322e+03  -8.2035361e+03   9.5749966e+02
   1.4009505e+01  -2.2946635e-01   6.3558808e-01  -4.2048944e-02  -5.7770244e+01   1.0519428e+01   2.1122465e+01   3.7887674e+03  -8.2127556e+03   9.3582451e+02
   1.4018086e+01  -2.2985550e-01   6.3573005e-01  -4.1869734e-02  -5.7737674e+01   1.0448920e+01   2.1130401e+01   3.8029130e+03  -8.2219538e+03   9.1415671e+02
   1.4026666e+01  -2.3024420e-01   6.3587153e-01  -4.1690254e-02  -5.7704983e+01   1.0378332e+01   2.1138152e+01   3.8170701e+03  -8.2311314e+03   8.9249599e+02
   1.4035246e+01  -2.3063243e-01   6.3601250e-01  -4.1510514e-02  -5.7672170e+01   1.0307667e+01   2.1145717e+01   3.8312377e+03  -8.2402883e+03   8.7084258e+02
   1.4043827e+01  -2.3102021e-01   6.3615298e-01  -4.1330514e-02  -5.7639236e+01   1.0236923e+01   2.1153097e+01   3.8454168e+03  -8.2494248e+03   8.4919632e+02
   1.4052407e+01  -2.3140753e-01   6.3629295e-01  -4.1150244e-02  -5.7606180e+01   1.0166100e+01   2.1160290e+01   3.8596062e+03  -8.2585407e+03   8.2755735e+02
   1.4060988e+01  -2.3179439e-01   6.3643242e-01  -4.0969714e-02  -5.7573003e+01   1.0095199e+01   2.1167298e+01   3.8738066e+03  -8.2676363e+03   8.0592570e+02
   1.4069568e+01  -2.3218079e-01   6.3657139e-01  -4.0788934e-02  -5.7539703e+01   1.0024221e+01   2.1174120e+01   3.8880184e+03  -8.2767114e+03   7.8430134e+02
   1.4078148e+01  -2.3256673e-01   6.3670985e-01  -4.0607894e-02  -5.7506280e+01   9.9531645e+00   2.1180757e+01   3.9022404e+03  -8.2857662e+03   7.6268442e+02
   1.4086729e+01  -2.3295221e-01   6.3684781e-01  -4.0426594e-02  -5.7472736e+01   9.8820305e+00   2.1187209e+01   3.9164738e+03  -8.2948007e+03   7.4107491e+02
   1.4095309e+01  -2.3333723e-01   6.3698527e-01  -4.0245034e-02  -5.7439070e+01   9.8108190e+00   2.1193475e+01   3.9307175e+03  -8.3038150e+03   7.1947284e+02
   1.4103890e+01  -2.3372179e-01   6.3712221e-01  -4.0063224e-02  -5.7405282e+01   9.7395302e+00   2.1199556e+01   3.9449725e+03  -8.3128092e+03   6.9787830e+02
   1.4112470e+01  -2.3410589e-01   6.3725865e-01  -3.9881164e-02  -5.7371371e+01   9.6681645e+00   2.1205451e+01   3.9592376e+03  -8.3217833e+03   6.7629126e+02
   1.4121050e+01  -2.3448953e-01   6.3739458e-01  -3.9698844e-02  -5.7337338e+01   9.5967217e+00   2.1211161e+01   3.9735141e+03  -8.3307373e+03   6.5471179e+02
   1.4129631e+01  -2.3487270e-01   6.3752999e-01  -3.9516274e-02  -5.7303182e+01   9.5252024e+00   2.1216686e+01   3.9878007e+03  -8.3396719e+03   6.3313980e+02
   1.4138211e+01  -2.3525541e-01   6.3766490e-01  -3.9333454e-02  -5.7268903e+01   9.4536064e+00   2.1222027e+01   4.0020985e+03  -8.3485860e+03   6.1157561e+02
   1.4146792e+01  -2.3563766e-01   6.3779929e-01  -3.9150384e-02  -5.7234502e+01   9.3819338e+00   2.1227182e+01   4.0164064e+03  -8.3574803e+03   5.9001910e+02
   1.4155372e+01  -2.3601944e-01   6.3793317e-01  -3.8967064e-02  -5.7199980e+01   9.3101853e+00   2.1232152e+01   4.0307254e+03  -8.3663548e+03   5.6847039e+02
   1.4163952e+01  -2.3640076e-01   6.3806654e-01  -3.8783494e-02  -5.7165333e+01   9.2383605e+00   2.1236937e+01   4.0450545e+03  -8.3752095e+03   5.4692938e+02
   1.4172533e+01  -2.3678162e-01   6.3819939e-01  -3.8599684e-02  -5.7130563e+01   9.1664598e+00   2.1241537e+01   4.0593941e+03  -8.3840445e+03   5.2539613e+02
   1.4181113e+01  -2.3716201e-01   6.3833172e-01  -3.8415624e-02  -5.7095670e+01   9.0944835e+00   2.1245953e+01   4.0737448e+03  -8.3928599e+03   5.0387078e+02
   1.4189694e+01  -2.3754194e-01   6.3846354e-01  -3.8231324e-02  -5.7060654e+01   9.0224315e+00   2.1250184e+01   4.0881055e+03  -8.4016557e+03   4.8235319e+02
   1.4198274e+01  -2.3792140e-01   6.3859483e-01  -3.8046774e-02  -5.7025515e+01   8.9503042e+00   2.1254231e+01   4.1024773e+03  -8.4104320e+03   4.6084363e+02
   1.4206854e+01  -2.3830039e-01   6.3872561e-01  -3.7861984e-02  -5.6990251e+01   8.8781033e+00   2.1258090e+01   4.1176726e+03  -8.4187870e+03   4.3860387e+02
   1.4215435e+01  -2.3867892e-01   6.3885587e-01  -3.7676954e-02  -5.6954852e+01   8.8058313e+00   2.1261757e+01   4.1330829e+03  -8.4270204e+03   4.1618682e+02
   1.4224015e+01  -2.3905698e-01   6.3898560e-01  -3.7491684e-02  -5.6919323e+01   8.7334888e+00   2.1265232e+01   4.1485046e+03  -8.4352330e+03   3.9377888e+02
   1.4232596e+01  -2.3943457e-01   6.3911481e-01  -3.7306174e-02  -5.6883660e+01   8.6610761e+00   2.1268515e+01   4.1639370e+03  -8.4434257e+03   3.7137964e+02
   1.4241176e+01  -2.3981170e-01   6.3924350e-01  -3.7120434e-02  -5.6847866e+01   8.5885929e+00   2.1271606e+01   4.1793802e+03  -8.4515983e+03   3.4898918e+02
   1.4249757e+01  -2.4018836e-01   6.3937166e-01  -3.6934444e-02  -5.6811940e+01   8.5160397e+00   2.1274504e+01   4.1948335e+03  -8.4597507e+03   3.2660773e+02
   1.4258337e+01  -2.4056455e-01   6.3949930e-01  -3.6748224e-02  -5.6775880e+01   8.4434166e+00   2.1277210e+01   4.2102979e+03  -8.4678824e+03   3.0423541e+02
   1.4266917e+01  -2.4094027e-01   6.3962641e-01  -3.6561764e-02  -5.6739686e+01   8.3707240e+00   2.1279725e+01   4.2257730e+03  -8.4759946e+03   2.8187192e+02
   1.4275498e+01  -2.4131552e-01   6.3975300e-01  -3.6375084e-02  -5.6703361e+01   8.2979619e+00   2.1282048e+01   4.2412587e+03  -8.4840868e+03   2.5951741e+02
   1.4284078e+01  -2.4169030e-01   6.3987905e-01  -3.6188164e-02  -5.6666904e+01   8.2251303e+00   2.1284179e+01   4.2567544e+03  -8.4921591e+03   2.3717203e+02
   1.4292659e+01  -2.4206461e-01   6.4000457e-01  -3.6001004e-02  -5.6630312e+01   8.1522295e+00   2.1286118e+01   4.2722612e+03  -8.5002110e+03   2.1483590e+02
   1.4301239e+01  -2.4243845e-01   6.4012957e-01  -3.5813624e-02  -5.6593587e+01   8.0792598e+00   2.1287865e+01   4.2877785e+03  -8.5082435e+03   1.9250865e+02
   1.4309819e+01  -2.4281182e-01   6.4025403e-01  -3.5626014e-02  -5.6556731e+01   8.0062213e+00   2.1289422e+01   4.3033063e+03  -8.5162564e+03   1.7019062e+02
   1.4318400e+01  -2.4318471e-01   6.4037796e-01  -3.5438174e-02  -5.6519739e+01   7.9331141e+00   2.1290786e+01   4.3188439e+03  -8.5242495e+03   1.4788182e+02
   1.4326980e+01  -2.4355714e-01   6.4050135e-01  -3.5250114e-02  -5.6482614e+01   7.8599382e+00   2.1291959e+01   4.3343925e+03  -8.5322224e+03   1.2558233e+02
   1.4335561e+01  -2.4392909e-01   6.4062421e-01  -3.5061824e-02  -5.6445357e+01   7.7866942e+00   2.1292941e+01   4.3499515e+03  -8.5401764e+03   1.0329193e+02
   1.4344141e+01  -2.4430057e-01   6.4074654e-01  -3.4873304e-02  -5.6407965e+01   7.7133819e+00   2.1293732e+01   4.3655208e+03  -8.5481107e+03   8.1010806e+01
   1.4352721e+01  -2.4467158e-01   6.4086832e-01  -3.4684564e-02  -5.6370441e+01   7.6400017e+00   2.1294331e+01   4.3810999e+03  -8.5560257e+03   5.8739002e+01
   1.4361302e+01  -2.4504211e-01   6.4098957e-01  -3.4495604e-02  -5.6332784e+01   7.5665538e+00   2.1294740e+01   4.3966898e+03  -8.5639207e+03   3.6476725e+01
   1.4369882e+01  -2.4541217e-01   6.4111028e-01  -3.4306424e-02  -5.6294990e+01   7.4930379e+00   2.1294957e+01   4.4122899e+03  -8.5717969e+03   1.4223610e+01
   1.4378463e+01  -2.4578175e-01   6.4123045e-01  -3.4117024e-02  -5.6257065e+01   7.4194548e+00   2.1294984e+01   4.4279003e+03  -8.5796539e+03  -8.0200271e+00
   1.4387043e+01  -2.4615086e-01   6.4135008e-01  -3.3927404e-02  -5.6219005e+01   7.3458044e+00   2.1294820e+01   4.4435203e+03  -8.5874916e+03  -3.0254324e+01
   1.4395623e+01  -2.4651949e-01   6.4146917e-01  -3.3737564e-02  -5.6180810e+01   7.2720867e+00   2.1294465e+01   4.4591510e+03  -8.5953096e+03  -5.2478917e+01
   1.4404204e+01  -2.4688765e-01   6.4158771e-01  -3.3547514e-02  -5.6142481e+01   7.1983026e+00   2.1293918e+01   4.4752713e+03  -8.6028227e+03  -7.5114830e+01
   1.4412784e+01  -2.4725533e-01   6.4170571e-01  -3.3357244e-02  -5.6104010e+01   7.1244558e+00   2.1293175e+01   4.4919003e+03  -8.6100184e+03  -9.8178686e+01
   1.4421365e+01  -2.4762254e-01   6.4182316e-01  -3.3166754e-02  -5.6065396e+01   7.0505476e+00   2.1292234e+01   4.5085402e+03  -8.6171936e+03  -1.2123198e+02
   1.4429945e+01  -2.4798927e-01   6.4194007e-01  -3.2976064e-02  -5.6026639e+01   6.9765778e+00   2.1291095e+01   4.5251904e+03  -8.6243491e+03  -1.4427487e+02
   1.4438525e+01  -2.4835551e-01   6.4205643e-01  -3.2785154e-02  -5.5987740e+01   6.9025470e+00   2.1289758e+01   4.5418504e+03  -8.6314848e+03  -1.6730715e+02
   1.4447106e+01  -2.4872129e-01   6.4217225e-01  -3.2594034e-02  -5.5948697e+01   6.8284546e+00   2.1288223e+01   4.5585212e+03  -8.6386008e+03  -1.9032918e+02
   1.4455686e+01  -2.4908658e-01   6.4228751e-01  -3.2402714e-02  -5.5909511e+01   6.7543014e+00   2.1286492e+01   4.5752022e+03  -8.6456977e+03  -2.1334072e+02
   1.4464267e+01  -2.4945139e-01   6.4240222e-01  -3.2211174e-02  -5.5870183e+01   6.6800876e+00   2.1284562e+01   4.5918934e+03  -8.6527745e+03  -2.3634158e+02
   1.4472847e+01  -2.4981573e-01   6.4251639e-01  -3.2019434e-02  -5.5830713e+01   6.6058129e+00   2.1282436e+01   4.6085941e+03  -8.6598318e+03  -2.5933195e+02
   1.4481427e+01  -2.5017958e-01   6.4263000e-01  -3.1827484e-02  -5.5791097e+01   6.5314780e+00   2.1280112e+01   4.6253056e+03  -8.6668696e+03  -2.8231168e+02
   1.4490008e+01  -2.5054296e-01   6.4274305e-01  -3.1635334e-02  -5.5751339e+01   6.4570824e+00   2.1277591e+01   4.6420271e+03  -8.6738885e+03  -3.0528102e+02
   1.4498588e+01  -2.5090585e-01   6.4285556e-01  -3.1442984e-02  -5.5711435e+01   6.3826268e+00   2.1274873e+01   4.6587586e+03  -8.6808876e+03  -3.2823956e+02
   1.4507169e+01  -2.5126826e-01   6.4296751e-01  -3.1250424e-02  -5.5671389e+01   6.3081116e+00   2.1271958e+01   4.6754996e+03  -8.6878674e+03  -3.5118738e+02
   1.4515749e+01  -2.5163019e-01   6.4307890e-01  -3.1057664e-02  -5.5631200e+01   6.2335363e+00   2.1268846e+01   4.6922512e+03  -8.6948281e+03  -3.7412458e+02
   1.4524329e+01  -2.5199164e-01   6.4318973e-01  -3.0864714e-02  -5.5590867e+01   6.1589011e+00   2.1265538e+01   4.7090126e+03  -8.7017696e+03  -3.9705105e+02
   1.4532910e+01  -2.5235261e-01   6.4330001e-01  -3.0671554e-02  -5.5550389e+01   6.0842068e+00   2.1262033e+01   4.7257834e+03  -8.7086925e+03  -4.1996705e+02
   1.4541490e+01  -2.5271309e-01   6.4340973e-01  -3.0478204e-02  -5.5509768e+01   6.0094530e+00   2.1258331e+01   4.7425646e+03  -8.7155960e+03  -4.4287203e+02
   1.4550071e+01  -2.5307309e-01   6.4351889e-01  -3.0284664e-02  -5.5469004e+01   5.9346401e+00   2.1254433e+01   4.7593556e+03  -8.7224804e+03  -4.6576629e+02
   1.4558651e+01  -2.5343260e-01   6.4362748e-01  -3.0090924e-02  -5.5428094e+01   5.8597683e+00   2.1250338e+01   4.7761563e+03  -8.7293460e+03  -4.8864965e+02
   1.4567232e+01  -2.5379163e-01   6.4373552e-01  -2.9896984e-02  -5.5387041e+01   5.7848377e+00   2.1246047e+01   4.7929663e+03  -8.7361932e+03  -5.1152247e+02
   1.4575812e+01  -2.5415018e-01   6.4384299e-01  -2.9702864e-02  -5.5345844e+01   5.7098482e+00   2.1241560e+01   4.8097865e+03  -8.7430212e+03  -5.3438426e+02
   1.4584392e+01  -2.5450824e-01   6.4394990e-01  -2.9508544e-02  -5.5304501e+01   5.6348003e+00   2.1236877e+01   4.8266164e+03  -8.7498305e+03  -5.5723519e+02
   1.4592973e+01  -2.5486582e-01   6.4405624e-01  -2.9314034e-02  -5.5263014e+01   5.5596940e+00   2.1231997e+01   4.8434559e+03  -8.7566211e+03  -5.8007522e+02
   1.4601553e+01  -2.5522291e-01   6.4416202e-01  -2.9119344e-02  -5.5221384e+01   5.4845295e+00   2.1226922e+01   4.8604723e+03  -8.7632740e+03  -6.0304609e+02
   1.4610134e+01  -2.5557951e-01   6.4426723e-01  -2.8924464e-02  -5.5179603e+01   5.4093111e+00   2.1221646e+01   4.8782559e+03  -8.7693683e+03  -6.2664663e+02
   1.4618714e+01  -2.5593562e-01   6.4437187e-01  -2.8729394e-02  -5.5137667e+01   5.3340403e+00   2.1216168e+01   4.8960498e+03  -8.7754434e+03  -6.5023535e+02
   1.4627294e+01  -2.5629125e-01   6.4447594e-01  -2.8534144e-02  -5.5095581e+01   5.2587174e+00   2.1210488e+01   4.9138529e+03  -8.7814992e+03  -6.7381227e+02
   1.4635875e+01  -2.5664639e-01   6.4457945e-01  -2.8338704e-02  -5.5053343e+01   5.1833427e+00   2.1204605e+01   4.9316657e+03  -8.7875360e+03  -6.9737733e+02
   1.4644455e+01  -2.5700104e-01   6.4468238e-01  -2.8143094e-02  -5.5010949e+01   5.1079164e+00   2.1198520e+01   4.9494886e+03  -8.7935536e+03  -7.2093048e+02
   1.4653036e+01  -2.5735521e-01   6.4478474e-01  -2.7947294e-02  -5.4968405e+01   5.0324382e+00   2.1192233e+01   4.9673206e+03  -8.7995523e+03  -7.4447181e+02
   1.4661616e+01  -2.5770888e-01   6.4488653e-01  -2.7751314e-02  -5.4925706e+01   4.9569088e+00   2.1185745e+01   4.9851626e+03  -8.8055320e+03  -7.6800115e+02
   1.4670196e+01  -2.5806206e-01   6.4498774e-01  -2.7555164e-02  -5.4882856e+01   4.8813282e+00   2.1179054e+01   5.0030137e+03  -8.8114929e+03  -7.9151853e+02
   1.4678777e+01  -2.5841476e-01   6.4508838e-01  -2.7358834e-02  -5.4839851e+01   4.8056964e+00   2.1172162e+01   5.0208742e+03  -8.8174349e+03  -8.1502407e+02
   1.4687357e+01  -2.5876696e-01   6.4518844e-01  -2.7162324e-02  -5.4796692e+01   4.7300140e+00   2.1165068e+01   5.0387446e+03  -8.8233581e+03  -8.3851754e+02
   1.4695938e+01  -2.5911867e-01   6.4528793e-01  -2.6965644e-02  -5.4753383e+01   4.6542805e+00   2.1157772e+01   5.0566239e+03  -8.8292627e+03  -8.6199905e+02
   1.4704518e+01  -2.5946989e-01   6.4538683e-01  -2.6768794e-02  -5.4709918e+01   4.5784966e+00   2.1150275e+01   5.0745131e+03  -8.8351487e+03  -8.8546855e+02
   1.4713098e+01  -2.5982062e-01   6.4548516e-01  -2.6571774e-02  -5.4666300e+01   4.5026624e+00   2.1142577e+01   5.0924110e+03  -8.8410161e+03  -9.0892606e+02
   1.4721679e+01  -2.6017085e-01   6.4558291e-01  -2.6374574e-02  -5.4622528e+01   4.4267777e+00   2.1134677e+01   5.1103181e+03  -8.8468645e+03  -9.3237129e+02
   1.4730259e+01  -2.6052059e-01   6.4568008e-01  -2.6177214e-02  -5.4578603e+01   4.3508431e+00   2.1126576e+01   5.1282350e+03  -8.8526950e+03  -9.5580468e+02
   1.4738840e+01  -2.6086984e-01   6.4577667e-01  -2.5979684e-02  -5.4534522e+01   4.2748583e+00   2.1118275e+01   5.1461605e+03  -8.8585071e+03  -9.7922608e+02
   1.4747420e+01  -2.6121860e-01   6.4587268e-01  -2.5781994e-02  -5.4490289e+01   4.1988240e+00   2.1109772e+01   5.1640957e+03  -8.8643009e+03  -1.0026354e+03
   1.4756000e+01  -2.6156686e-01   6.4596810e-01  -2.5584134e-02  -5.4445903e+01   4.1227399e+00   2.1101069e+01   5.1820394e+03  -8.8700765e+03  -1.0260325e+03
   1.4764581e+01  -2.6191462e-01   6.4606293e-01  -2.5386114e-02  -5.4401363e+01   4.0466064e+00   2.1092165e+01   5.1999921e+03  -8.8758339e+03  -1.0494175e+03
   1.4773161e+01  -2.6226189e-01   6.4615719e-01  -2.5187924e-02  -5.4356666e+01   3.9704234e+00   2.1083060e+01   5.2179544e+03  -8.8815732e+03  -1.0727904e+03
   1.4781742e+01  -2.6260867e-01   6.4625085e-01  -2.4989574e-02  -5.4311818e+01   3.8941913e+00   2.1073755e+01   5.2359251e+03  -8.8872944e+03  -1.0961512e+03
   1.4790322e+01  -2.6295494e-01   6.4634393e-01  -2.4791074e-02  -5.4266814e+01   3.8179104e+00   2.1064249e+01   5.2539052e+03  -8.8929977e+03  -1.1194997e+03
   1.4798902e+01  -2.6330072e-01   6.4643642e-01  -2.4592404e-02  -5.4221655e+01   3.7415804e+00   2.1054543e+01   5.2718936e+03  -8.8986831e+03  -1.1428361e+03
   1.4807483e+01  -2.6364601e-01   6.4652832e-01  -2.4393584e-02  -5.4176340e+01   3.6652041e+00   2.1044635e+01   5.2906401e+03  -8.9037167e+03  -1.1667677e+03
   1.4816063e+01  -2.6399079e-01   6.4661963e-01  -2.4194614e-02  -5.4130865e+01   3.5887855e+00   2.1034521e+01   5.3095056e+03  -8.9086392e+03  -1.1907754e+03
   1.4824644e+01  -2.6433508e-01   6.4671034e-01  -2.3995484e-02  -5.4085225e+01   3.5123247e+00   2.1024200e+01   5.3283794e+03  -8.9135426e+03  -1.2147698e+03
   1.4833224e+01  -2.6467887e-01   6.4680047e-01  -2.3796204e-02  -5.4039425e+01   3.4358218e+00   2.1013674e+01   5.3472627e+03  -8.9184282e+03  -1.2387513e+03
   1.4841804e+01  -2.6502216e-01   6.4689000e-01  -2.3596764e-02  -5.3993462e+01   3.3592771e+00   2.1002942e+01   5.3661542e+03  -8.9232955e+03  -1.2627197e+03
   1.4850385e+01  -2.6536495e-01   6.4697894e-01  -2.3397184e-02  -5.3947338e+01   3.2826909e+00   2.0992005e+01   5.3850550e+03  -8.9281442e+03  -1.2866748e+03
   1.4858965e+01  -2.6570724e-01   6.4706729e-01  -2.3197454e-02  -5.3901049e+01   3.2060631e+00   2.0980862e+01   5.4039639e+03  -8.9329750e+03  -1.3106169e+03
   1.4867546e+01  -2.6604903e-01   6.4715503e-01  -2.2997574e-02  -5.3854600e+01   3.1293938e+00   2.0969514e+01   5.4228821e+03  -8.9377879e+03  -1.3345460e+03
   1.4876126e+01  -2.6639032e-01   6.4724218e-01  -2.2797544e-02  -5.3807990e+01   3.0526836e+00   2.0957960e+01   5.4418089e+03  -8.9425822e+03  -1.3584616e+03
   1.4884707e+01  -2.6673111e-01   6.4732874e-01  -2.2597384e-02  -5.3761214e+01   2.9759322e+00   2.0946201e+01   5.4607436e+03  -8.9473590e+03  -1.3823643e+03
   1.4893287e+01  -2.6707139e-01   6.4741469e-01  -2.2397064e-02  -5.3714279e+01   2.8991394e+00   2.0934238e+01   5.4796875e+03  -8.9521180e+03  -1.4062538e+03
   1.4901867e+01  -2.6741118e-01   6.4750005e-01  -2.2196614e-02  -5.3667179e+01   2.8223063e+00   2.0922069e+01   5.4986392e+03  -8.9568585e+03  -1.4301300e+03
   1.4910448e+01  -2.6775046e-01   6.4758480e-01  -2.1996024e-02  -5.3619916e+01   2.7454328e+00   2.0909695e+01   5.5175999e+03  -8.9615818e+03  -1.4539931e+03
   1.4919028e+01  -2.6808923e-01   6.4766895e-01  -2.1795294e-02  -5.3572493e+01   2.6685186e+00   2.0897118e+01   5.5365684e+03  -8.9662875e+03  -1.4778430e+03
   1.4927609e+01  -2.6842751e-01   6.4775250e-01  -2.1594424e-02  -5.3524904e+01   2.5915643e+00   2.0884334e+01   5.5555459e+03  -8.9709749e+03  -1.5016796e+03
   1.4936189e+01  -2.6876527e-01   6.4783545e-01  -2.1393414e-02  -5.3477154e+01   2.5145695e+00   2.0871347e+01   5.5745315e+03  -8.9756453e+03  -1.5255031e+03
   1.4944769e+01  -2.6910254e-01   6.4791779e-01  -2.1192274e-02  -5.3429242e+01   2.4375347e+00   2.0858156e+01   5.5935248e+03  -8.9802983e+03  -1.5493135e+03
   1.4953350e+01  -2.6943930e-01   6.4799953e-01  -2.0991004e-02  -5.3381164e+01   2.3604602e+00   2.0844760e+01   5.6125268e+03  -8.9849332e+03  -1.5731104e+03
   1.4961930e+01  -2.6977555e-01   6.4808066e-01  -2.0789604e-02  -5.3332927e+01   2.2833459e+00   2.0831160e+01   5.6315364e+03  -8.9895513e+03  -1.5968942e+03
   1.4970511e+01  -2.7011130e-01   6.4816118e-01  -2.0588064e-02  -5.3284524e+01   2.2061924e+00   2.0817356e+01   5.6505546e+03  -8.9941521e+03  -1.6206648e+03
   1.4979091e+01  -2.7044654e-01   6.4824110e-01  -2.0386404e-02  -5.3235957e+01   2.1289992e+00   2.0803347e+01   5.6695803e+03  -8.9987351e+03  -1.6444220e+03
   1.4987671e+01  -2.7078127e-01   6.4832040e-01  -2.0184614e-02  -5.3187229e+01   2.0517665e+00   2.0789137e+01   5.6886145e+03  -9.0033015e+03  -1.6681661e+03
   1.4996252e+01  -2.7111549e-01   6.4839910e-01  -1.9982694e-02  -5.3138338e+01   1.9744954e+00   2.0774721e+01   5.7076566e+03  -9.0078508e+03  -1.6918968e+03
   1.5004832e+01  -2.7144921e-01   6.4847718e-01  -1.9780654e-02  -5.3089280e+01   1.8971858e+00   2.0760101e+01   5.7271449e+03  -9.0119394e+03  -1.7159524e+03
   1.5013413e+01  -2.7178242e-01   6.4855465e-01  -1.9578494e-02  -5.3040054e+01   1.8198433e+00   2.0745274e+01   5.7469822e+03  -9.0156672e+03  -1.7402565e+03
   1.5021993e+01  -2.7211512e-01   6.4863151e-01  -1.9376204e-02  -5.2990657e+01   1.7424699e+00   2.0730237e+01   5.7668274e+03  -9.0193770e+03  -1.7645462e+03
   1.5030573e+01  -2.7244731e-01   6.4870776e-01  -1.9173804e-02  -5.2941091e+01   1.6650641e+00   2.0714992e+01   5.7866804e+03  -9.0230699e+03  -1.7888220e+03
   1.5039154e+01  -2.7277899e-01   6.4878339e-01  -1.8971274e-02  -5.2891352e+01   1.5876267e+00   2.0699539e+01   5.8065412e+03  -9.0267449e+03  -1.8130834e+03
   1.5047734e+01  -2.7311016e-01   6.4885841e-01  -1.8768634e-02  -5.2841445e+01   1.5101576e+00   2.0683879e+01   5.8264097e+03  -9.0304031e+03  -1.8373309e+03
   1.5056315e+01  -2.7344082e-01   6.4893281e-01  -1.8565874e-02  -5.2791368e+01   1.4326572e+00   2.0668010e+01   5.8462853e+03  -9.0340436e+03  -1.8615641e+03
   1.5064895e+01  -2.7377096e-01   6.4900659e-01  -1.8363004e-02  -5.2741118e+01   1.3551265e+00   2.0651932e+01   5.8661691e+03  -9.0376673e+03  -1.8857832e+03
   1.5073475e+01  -2.7410060e-01   6.4907976e-01  -1.8160014e-02  -5.2690699e+01   1.2775636e+00   2.0635649e+01   5.8860604e+03  -9.0412735e+03  -1.9099881e+03
   1.5082056e+01  -2.7442972e-01   6.4915230e-01  -1.7956924e-02  -5.2640108e+01   1.1999707e+00   2.0619156e+01   5.9059592e+03  -9.0448631e+03  -1.9341789e+03
   1.5090636e+01  -2.7475833e-01   6.4922423e-01  -1.7753714e-02  -5.2589347e+01   1.1223470e+00   2.0602455e+01   5.9258654e+03  -9.0484352e+03  -1.9583554e+03
   1.5099217e+01  -2.7508642e-01   6.4929553e-01  -1.7550404e-02  -5.2538416e+01   1.0446926e+00   2.0585548e+01   5.9457791e+03  -9.0519910e+03  -1.9825179e+03
   1.5107797e+01  -2.7541401e-01   6.4936621e-01  -1.7346974e-02  -5.2487313e+01   9.6700738e-01   2.0568434e+01   5.9656995e+03  -9.0555294e+03  -2.0066662e+03
   1.5116377e+01  -2.7574107e-01   6.4943627e-01  -1.7143454e-02  -5.2436038e+01   8.8929258e-01   2.0551112e+01   5.9856277e+03  -9.0590515e+03  -2.0308003e+03
   1.5124958e+01  -2.7606763e-01   6.4950571e-01  -1.6939814e-02  -5.2384595e+01   8.1154663e-01   2.0533584e+01   6.0055632e+03  -9.0625564e+03  -2.0549202e+03
   1.5133538e+01  -2.7639366e-01   6.4957452e-01  -1.6736084e-02  -5.2332980e+01   7.3377110e-01   2.0515849e+01   6.0255058e+03  -9.0660452e+03  -2.0790261e+03
   1.5142119e+01  -2.7671918e-01   6.4964271e-01  -1.6532244e-02  -5.2281193e+01   6.5596598e-01   2.0497907e+01   6.0454555e+03  -9.0695169e+03  -2.1031176e+03
   1.5150699e+01  -2.7704419e-01   6.4971027e-01  -1.6328314e-02  -5.2229234e+01   5.7813094e-01   2.0479758e+01   6.0654118e+03  -9.0729726e+03  -2.1271952e+03
   1.5159279e+01  -2.7736868e-01   6.4977720e-01  -1.6124284e-02  -5.2177105e+01   5.0026653e-01   2.0461402e+01   6.0853756e+03  -9.0764113e+03  -2.1512585e+03
   1.5167860e+01  -2.7769265e-01   6.4984350e-01  -1.5920154e-02  -5.2124805e+01   4.2237244e-01   2.0442841e+01   6.1053463e+03  -9.0798342e+03  -2.1753077e+03
   1.5176440e+01  -2.7801610e-01   6.4990918e-01  -1.5715924e-02  -5.2072333e+01   3.4444908e-01   2.0424073e+01   6.1253240e+03  -9.0832402e+03  -2.1993426e+03
   1.5185021e+01  -2.7833904e-01   6.4997423e-01  -1.5511604e-02  -5.2019689e+01   2.6649655e-01   2.0405099e+01   6.1453084e+03  -9.0866305e+03  -2.2233636e+03
   1.5193601e+01  -2.7866145e-01   6.5003864e-01  -1.5307194e-02  -5.1966874e+01   1.8851534e-01   2.0385918e+01   6.1652997e+03  -9.0900042e+03  -2.2473701e+03
   1.5202181e+01  -2.7898335e-01   6.5010243e-01  -1.5102694e-02  -5.1913887e+01   1.1050550e-01   2.0366531e+01   6.1854723e+03  -9.0931487e+03  -2.2714885e+03
   1.5210762e+01  -2.7930473e-01   6.5016558e-01  -1.4898104e-02  -5.1860725e+01   3.2471849e-02   2.0346935e+01   6.2061648e+03  -9.0956506e+03  -2.2959611e+03
   1.5219342e+01  -2.7962558e-01   6.5022809e-01  -1.4693424e-02  -5.1807384e+01  -4.5583296e-02   2.0327130e+01   6.2268635e+03  -9.0981361e+03  -2.3204186e+03
   1.5227923e+01  -2.7994592e-01   6.5028998e-01  -1.4488664e-02  -5.1753867e+01  -1.2365989e-01   2.0307116e+01   6.2475693e+03  -9.1006047e+03  -2.3448610e+03
   1.5236503e+01  -2.8026573e-01   6.5035122e-01  -1.4283814e-02  -5.1700171e+01  -2.0175709e-01   2.0286891e+01   6.2682817e+03  -9.1030575e+03  -2.3692885e+03
   1.5245084e+01  -2.8058503e-01   6.5041184e-01  -1.4078884e-02  -5.1646299e+01  -2.7987569e-01   2.0266457e+01   6.2889999e+03  -9.1054941e+03  -2.3937012e+03
   1.5253664e+01  -2.8090380e-01   6.5047181e-01  -1.3873864e-02  -5.1592245e+01  -3.5801464e-01   2.0245813e+01   6.3097252e+03  -9.1079143e+03  -2.4180989e+03
   1.5262244e+01  -2.8122204e-01   6.5053115e-01  -1.3668774e-02  -5.1538019e+01  -4.3617481e-01   2.0224961e+01   6.3304568e+03  -9.1103186e+03  -2.4424815e+03
   1.5270825e+01  -2.8153977e-01   6.5058985e-01  -1.3463604e-02  -5.1483611e+01  -5.1435541e-01   2.0203899e+01   6.3511941e+03  -9.1127067e+03  -2.4668493e+03
   1.5279405e+01  -2.8185697e-01   6.5064791e-01  -1.3258354e-02  -5.1429026e+01  -5.9255591e-01   2.0182627e+01   6.3719383e+03  -9.1150789e+03  -2.4912021e+03
   1.5287986e+01  -2.8217365e-01   6.5070533e-01  -1.3053024e-02  -5.1374263e+01  -6.7077749e-01   2.0161148e+01   6.3926886e+03  -9.1174351e+03  -2.5155400e+03
   1.5296566e+01  -2.8248980e-01   6.5076210e-01  -1.2847624e-02  -5.1319323e+01  -7.4901876e-01   2.0139459e+01   6.4134444e+03  -9.1197756e+03  -2.5398629e+03
   1.5305146e+01  -2.8280543e-01   6.5081824e-01  -1.2642154e-02  -5.1264205e+01  -8.2728034e-01   2.0117562e+01   6.4342069e+03  -9.1220996e+03  -2.5641708e+03
   1.5313727e+01  -2.8312053e-01   6.5087373e-01  -1.2436614e-02  -5.1208906e+01  -9.0556114e-01   2.0095455e+01   6.4549754e+03  -9.1244085e+03  -2.5884639e+03
   1.5322307e+01  -2.8343510e-01   6.5092858e-01  -1.2231004e-02  -5.1153431e+01  -9.8386184e-01   2.0073141e+01   6.4757493e+03  -9.1267018e+03  -2.6127420e+03
   1.5330888e+01  -2.8374915e-01   6.5098279e-01  -1.2025324e-02  -5.1097778e+01  -1.0621825e+00   2.0050618e+01   6.4965295e+03  -9.1289794e+03  -2.6370054e+03
   1.5339468e+01  -2.8406267e-01   6.5103635e-01  -1.1819584e-02  -5.1041946e+01  -1.1405227e+00   2.0027888e+01   6.5173156e+03  -9.1312416e+03  -2.6612538e+03
   1.5348048e+01  -2.8437567e-01   6.5108926e-01  -1.1613774e-02  -5.0985935e+01  -1.2188822e+00   2.0004949e+01   6.5381069e+03  -9.1334882e+03  -2.6854874e+03
   1.5356629e+01  -2.8468813e-01   6.5114153e-01  -1.1407904e-02  -5.0929747e+01  -1.2972607e+00   1.9981803e+01   6.5589045e+03  -9.1357195e+03  -2.7097061e+03
   1.5365209e+01  -2.8500007e-01   6.5119314e-01  -1.1201974e-02  -5.0873379e+01  -1.3756586e+00   1.9958449e+01   6.5797076e+03  -9.1379355e+03  -2.7339099e+03
   1.5373790e+01  -2.8531148e-01   6.5124411e-01  -1.0995974e-02  -5.0816833e+01  -1.4540749e+00   1.9934886e+01   6.6005158e+03  -9.1401362e+03  -2.7580989e+03
   1.5382370e+01  -2.8562236e-01   6.5129443e-01  -1.0789924e-02  -5.0760108e+01  -1.5325103e+00   1.9911117e+01   6.6213300e+03  -9.1423212e+03  -2.7822729e+03
   1.5390950e+01  -2.8593270e-01   6.5134410e-01  -1.0583824e-02  -5.0703204e+01  -1.6109645e+00   1.9887141e+01   6.6421497e+03  -9.1444917e+03  -2.8064321e+03
   1.5399531e+01  -2.8624252e-01   6.5139312e-01  -1.0377654e-02  -5.0646124e+01  -1.6894377e+00   1.9862957e+01   6.6629742e+03  -9.1466471e+03  -2.8305767e+03
   1.5408111e+01  -2.8655181e-01   6.5144148e-01  -1.0171444e-02  -5.0588860e+01  -1.7679248e+00   1.9838564e+01   6.6843569e+03  -9.1479517e+03  -2.8550647e+03
   1.5416692e+01  -2.8686056e-01   6.5148920e-01  -9.9651744e-03  -5.0531414e+01  -1.8464237e+00   1.9813962e+01   6.7057762e+03  -9.1491922e+03  -2.8795577e+03
   1.5425272e+01  -2.8716879e-01   6.5153625e-01  -9.7588544e-03  -5.0473784e+01  -1.9249330e+00   1.9789149e+01   6.7272013e+03  -9.1504179e+03  -2.9040353e+03
   1.5433852e+01  -2.8747648e-01   6.5158266e-01  -9.5524844e-03  -5.0415971e+01  -2.0034520e+00   1.9764125e+01   6.7486309e+03  -9.1516285e+03  -2.9284973e+03
   1.5442433e+01  -2.8778363e-01   6.5162841e-01  -9.3460644e-03  -5.0357972e+01  -2.0819816e+00   1.9738893e+01   6.7700662e+03  -9.1528235e+03  -2.9529435e+03
   1.5451013e+01  -2.8809026e-01   6.5167350e-01  -9.1396044e-03  -5.0299791e+01  -2.1605219e+00   1.9713451e+01   6.7915058e+03  -9.1540041e+03  -2.9773745e+03
   1.5459594e+01  -2.8839635e-01   6.5171793e-01  -8.9331044e-03  -5.0241424e+01  -2.2390719e+00   1.9687799e+01   6.8129510e+03  -9.1551691e+03  -3.0017896e+03
   1.5468174e+01  -2.8870190e-01   6.5176171e-01  -8.7265544e-03  -5.0182875e+01  -2.3176319e+00   1.9661938e+01   6.8344004e+03  -9.1563198e+03  -3.0261894e+03
   1.5476754e+01  -2.8900692e-01   6.5180483e-01  -8.5199644e-03  -5.0124142e+01  -2.3962021e+00   1.9635868e+01   6.8558552e+03  -9.1574558e+03  -3.0505738e+03
   1.5485335e+01  -2.8931141e-01   6.5184729e-01  -8.3133344e-03  -5.0065224e+01  -2.4747817e+00   1.9609589e+01   6.8773141e+03  -9.1585764e+03  -3.0749425e+03
   1.5493915e+01  -2.8961535e-01   6.5188908e-01  -8.1066744e-03  -5.0006121e+01  -2.5533703e+00   1.9583099e+01   6.8987783e+03  -9.1596829e+03  -3.0992958e+03
   1.5502496e+01  -2.8991877e-01   6.5193022e-01  -7.8999744e-03  -4.9946834e+01  -2.6319688e+00   1.9556401e+01   6.9202464e+03  -9.1607742e+03  -3.1236336e+03
   1.5511076e+01  -2.9022164e-01   6.5197070e-01  -7.6932344e-03  -4.9887364e+01  -2.7105767e+00   1.9529495e+01   6.9417197e+03  -9.1618515e+03  -3.1479561e+03
   1.5519656e+01  -2.9052398e-01   6.5201051e-01  -7.4864644e-03  -4.9827708e+01  -2.7891935e+00   1.9502380e+01   6.9631969e+03  -9.1629143e+03  -3.1722632e+03
   1.5528237e+01  -2.9082578e-01   6.5204966e-01  -7.2796644e-03  -4.9767870e+01  -2.8678197e+00   1.9475056e+01   6.9846784e+03  -9.1639623e+03  -3.1965547e+03
   1.5536817e+01  -2.9112704e-01   6.5208814e-01  -7.0728344e-03  -4.9707845e+01  -2.9464546e+00   1.9447524e+01   7.0061649e+03  -9.1649964e+03  -3.2208310e+03
   1.5545398e+01  -2.9142776e-01   6.5212596e-01  -6.8659744e-03  -4.9647638e+01  -3.0250982e+00   1.9419784e+01   7.0276550e+03  -9.1660162e+03  -3.2450919e+03
   1.5553978e+01  -2.9172794e-01   6.5216312e-01  -6.6590944e-03  -4.9587245e+01  -3.1037508e+00   1.9391836e+01   7.0491499e+03  -9.1670213e+03  -3.2693373e+03
   1.5562559e+01  -2.9202758e-01   6.5219960e-01  -6.4521844e-03  -4.9526668e+01  -3.1824118e+00   1.9363680e+01   7.0706484e+03  -9.1680128e+03  -3.2935676e+03
   1.5571139e+01  -2.9232668e-01   6.5223542e-01  -6.2452544e-03  -4.9465908e+01  -3.2610814e+00   1.9335316e+01   7.0921514e+03  -9.1689898e+03  -3.3177823e+03
   1.5579719e+01  -2.9262524e-01   6.5227057e-01  -6.0383044e-03  -4.9404962e+01  -3.3397591e+00   1.9306744e+01   7.1136580e+03  -9.1699532e+03  -3.3419820e+03
   1.5588300e+01  -2.9292326e-01   6.5230506e-01  -5.8313244e-03  -4.9343832e+01  -3.4184451e+00   1.9277965e+01   7.1351689e+03  -9.1709026e+03  -3.3661664e+03
   1.5596880e+01  -2.9322074e-01   6.5233887e-01  -5.6243344e-03  -4.9282516e+01  -3.4971391e+00   1.9248978e+01   7.1566832e+03  -9.1718377e+03  -3.3903353e+03
   1.5605461e+01  -2.9351767e-01   6.5237201e-01  -5.4173344e-03  -4.9221016e+01  -3.5758399e+00   1.9219784e+01   7.1785006e+03  -9.1721737e+03  -3.4146513e+03
   1.5614041e+01  -2.9381406e-01   6.5240448e-01  -5.2103044e-03  -4.9159328e+01  -3.6545403e+00   1.9190379e+01   7.2004916e+03  -9.1721603e+03  -3.4390439e+03
   1.5622621e+01  -2.9410991e-01   6.5243627e-01  -5.0032744e-03  -4.9097451e+01  -3.7332417e+00   1.9160768e+01   7.2224867e+03  -9.1721335e+03  -3.4634207e+03
   1.5631202e+01  -2.9440521e-01   6.5246740e-01  -4.7962244e-03  -4.9035383e+01  -3.8119418e+00   1.9130945e+01   7.2444854e+03  -9.1720928e+03  -3.4877815e+03
   1.5639782e+01  -2.9469997e-01   6.5249785e-01  -4.5891644e-03  -4.8973128e+01  -3.8906417e+00   1.9100914e+01   7.2664869e+03  -9.1720383e+03  -3.5121264e+03
   1.5648363e+01  -2.9499419e-01   6.5252763e-01  -4.3820944e-03  -4.8910683e+01  -3.9693413e+00   1.9070673e+01   7.2884924e+03  -9.1719701e+03  -3.5364555e+03
   1.5656943e+01  -2.9528785e-01   6.5255673e-01  -4.1750244e-03  -4.8848053e+01  -4.0480401e+00   1.9040225e+01   7.3105006e+03  -9.1718884e+03  -3.5607686e+03
   1.5665523e+01  -2.9558098e-01   6.5258515e-01  -3.9679444e-03  -4.8785231e+01  -4.1267385e+00   1.9009568e+01   7.3325126e+03  -9.1717929e+03  -3.5850659e+03
   1.5674104e+01  -2.9587355e-01   6.5261290e-01  -3.7608644e-03  -4.8722220e+01  -4.2054357e+00   1.8978703e+01   7.3545272e+03  -9.1716835e+03  -3.6093471e+03
   1.5682684e+01  -2.9616558e-01   6.5263997e-01  -3.5537744e-03  -4.8659019e+01  -4.2841315e+00   1.8947628e+01   7.3765455e+03  -9.1715611e+03  -3.6336128e+03
   1.5691265e+01  -2.9645706e-01   6.5266636e-01  -3.3466944e-03  -4.8595631e+01  -4.3628271e+00   1.8916347e+01   7.3985667e+03  -9.1714253e+03  -3.6578627e+03
   1.5699845e+01  -2.9674799e-01   6.5269207e-01  -3.1396144e-03  -4.8532055e+01  -4.4415206e+00   1.8884856e+01   7.4205904e+03  -9.1712763e+03  -3.6820968e+03
   1.5708425e+01  -2.9703838e-01   6.5271711e-01  -2.9325344e-03  -4.8468290e+01  -4.5202136e+00   1.8853160e+01   7.4426175e+03  -9.1711140e+03  -3.7063153e+03
   1.5717006e+01  -2.9732821e-01   6.5274146e-01  -2.7254644e-03  -4.8404334e+01  -4.5989045e+00   1.8821254e+01   7.4646469e+03  -9.1709384e+03  -3.7305180e+03
   1.5725586e+01  -2.9761750e-01   6.5276513e-01  -2.5183944e-03  -4.8340189e+01  -4.6775941e+00   1.8789141e+01   7.4866795e+03  -9.1707498e+03  -3.7547050e+03
   1.5734167e+01  -2.9790624e-01   6.5278812e-01  -2.3113344e-03  -4.8275855e+01  -4.7562821e+00   1.8756820e+01   7.5087149e+03  -9.1705476e+03  -3.7788763e+03
   1.5742747e+01  -2.9819442e-01   6.5281042e-01  -2.1042844e-03  -4.8211335e+01  -4.8349683e+00   1.8724292e+01   7.5307522e+03  -9.1703330e+03  -3.8030320e+03
   1.5751327e+01  -2.9848206e-01   6.5283205e-01  -1.8972444e-03  -4.8146623e+01  -4.9136527e+00   1.8691557e+01   7.5527927e+03  -9.1701054e+03  -3.8271722e+03
   1.5759908e+01  -2.9876914e-01   6.5285299e-01  -1.6902244e-03  -4.8081721e+01  -4.9923344e+00   1.8658614e+01   7.5748350e+03  -9.1698649e+03  -3.8512968e+03
   1.5768488e+01  -2.9905567e-01   6.5287324e-01  -1.4832144e-03  -4.8016632e+01  -5.0710147e+00   1.8625466e+01   7.5968803e+03  -9.1696117e+03  -3.8754059e+03
   1.5777069e+01  -2.9934165e-01   6.5289281e-01  -1.2762144e-03  -4.7951352e+01  -5.1496923e+00   1.8592109e+01   7.6189278e+03  -9.1693458e+03  -3.8994994e+03
   1.5785649e+01  -2.9962707e-01   6.5291169e-01  -1.0692444e-03  -4.7885887e+01  -5.2283682e+00   1.8558547e+01   7.6409771e+03  -9.1690673e+03  -3.9235774e+03
   1.5794229e+01  -2.9991194e-01   6.5292988e-01  -8.6228440e-04  -4.7820229e+01  -5.3070411e+00   1.8524778e+01   7.6630291e+03  -9.1687756e+03  -3.9476398e+03
   1.5802810e+01  -3.0019626e-01   6.5294739e-01  -6.5535440e-04  -4.7754382e+01  -5.3857112e+00   1.8490802e+01   7.6851952e+03  -9.1681616e+03  -3.9717271e+03
   1.5811390e+01  -3.0048002e-01   6.5296421e-01  -4.4844440e-04  -4.7688343e+01  -5.4643721e+00   1.8456619e+01   7.7075955e+03  -9.1668965e+03  -3.9958802e+03
   1.5819971e+01  -3.0076323e-01   6.5298033e-01  -2.4155440e-04  -4.7622112e+01  -5.5430224e+00   1.8422230e+01   7.7299970e+03  -9.1656190e+03  -4.0200173e+03
   1.5828551e+01  -3.0104588e-01   6.5299577e-01  -3.4694402e-05  -4.7555691e+01  -5.6216618e+00   1.8387633e+01   7.7524003e+03  -9.1643296e+03  -4.0441385e+03
   1.5837131e+01  -3.0132798e-01   6.5301052e-01   1.7213560e-04  -4.7489075e+01  -5.7002897e+00   1.8352829e+01   7.7748053e+03  -9.1630272e+03  -4.0682435e+03
   1.5845712e+01  -3.0160952e-01   6.5302457e-01   3.7893560e-04  -4.7422269e+01  -5.7789066e+00   1.8317818e+01   7.7972124e+03  -9.1617126e+03  -4.0923325e+03
   1.5854292e+01  -3.0189050e-01   6.5303794e-01   5.8570560e-04  -4.7355269e+01  -5.8575122e+00   1.8282602e+01   7.8196205e+03  -9.1603857e+03  -4.1164055e+03
   1.5862873e+01  -3.0217093e-01   6.5305061e-01   7.9244560e-04  -4.7288078e+01  -5.9361061e+00   1.8247177e+01   7.8420301e+03  -9.1590465e+03  -4.1404625e+03
   1.5871453e+01  -3.0245079e-01   6.5306258e-01   9.9914560e-04  -4.7220693e+01  -6.0146891e+00   1.8211549e+01   7.8644411e+03  -9.1576959e+03  -4.1645038e+03
   1.5880034e+01  -3.0273010e-01   6.5307387e-01   1.2058056e-03  -4.7153117e+01  -6.0932594e+00   1.8175711e+01   7.8868533e+03  -9.1563326e+03  -4.1885291e+03
   1.5888614e+01  -3.0300885e-01   6.5308445e-01   1.4124356e-03  -4.7085349e+01  -6.1718189e+00   1.8139669e+01   7.9092674e+03  -9.1549573e+03  -4.2125385e+03
   1.5897194e+01  -3.0328704e-01   6.5309434e-01   1.6190156e-03  -4.7017386e+01  -6.2503660e+00   1.8103421e+01   7.9316820e+03  -9.1535701e+03  -4.2365320e+03
   1.5905775e+01  -3.0356467e-01   6.5310354e-01   1.8255556e-03  -4.6949233e+01  -6.3289013e+00   1.8066967e+01   7.9540977e+03  -9.1521715e+03  -4.2605100e+03
   1.5914355e+01  -3.0384174e-01   6.5311204e-01   2.0320556e-03  -4.6880888e+01  -6.4074248e+00   1.8030307e+01   7.9765145e+03  -9.1507607e+03  -4.2844721e+03
   1.5922936e+01  -3.0411825e-01   6.5311984e-01   2.2385156e-03  -4.6812350e+01  -6.4859357e+00   1.7993441e+01   7.9989327e+03  -9.1493382e+03  -4.3084185e+03
   1.5931516e+01  -3.0439420e-01   6.5312694e-01   2.4449156e-03  -4.6743621e+01  -6.5644353e+00   1.7956372e+01   8.0213512e+03  -9.1479040e+03  -4.3323491e+03
   1.5940096e+01  -3.0466958e-01   6.5313335e-01   2.6512756e-03  -4.6674697e+01  -6.6429211e+00   1.7919095e+01   8.0437705e+03  -9.1464587e+03  -4.3562643e+03
   1.5948677e+01  -3.0494440e-01   6.5313905e-01   2.8575856e-03  -4.6605582e+01  -6.7213955e+00   1.7881615e+01   8.0661905e+03  -9.1450014e+03  -4.3801637e+03
   1.5957257e+01  -3.0521866e-01   6.5314405e-01   3.0638456e-03  -4.6536274e+01  -6.7998569e+00   1.7843928e+01   8.0886116e+03  -9.1435325e+03  -4.4040475e+03
   1.5965838e+01  -3.0549236e-01   6.5314835e-01   3.2700456e-03  -4.6466776e+01  -6.8783059e+00   1.7806037e+01   8.1110328e+03  -9.1420524e+03  -4.4279158e+03
   1.5974418e+01  -3.0576549e-01   6.5315195e-01   3.4761856e-03  -4.6397084e+01  -6.9567422e+00   1.7767942e+01   8.1334544e+03  -9.1405614e+03  -4.4517687e+03
   1.5982998e+01  -3.0603806e-01   6.5315485e-01   3.6822756e-03  -4.6327198e+01  -7.0351653e+00   1.7729641e+01   8.1558765e+03  -9.1390586e+03  -4.4756060e+03
   1.5991579e+01  -3.0631006e-01   6.5315705e-01   3.8883056e-03  -4.6257122e+01  -7.1135755e+00   1.7691137e+01   8.1782988e+03  -9.1375446e+03  -4.4994279e+03
   1.6000159e+01  -3.0658150e-01   6.5315854e-01   4.0942756e-03  -4.6186852e+01  -7.1919730e+00   1.7652428e+01   8.2007259e+03  -9.1360019e+03  -4.5232341e+03
   1.6008740e+01  -3.0685237e-01   6.5315932e-01   4.3001856e-03  -4.6116391e+01  -7.2703532e+00   1.7613515e+01   8.2233577e+03  -9.1334980e+03  -4.5470064e+03
   1.6017320e+01  -3.0712267e-01   6.5315940e-01   4.5060256e-03  -4.6045733e+01  -7.3487110e+00   1.7574397e+01   8.2459901e+03  -9.1309825e+03  -4.5707623e+03
   1.6025900e+01  -3.0739241e-01   6.5315878e-01   4.7118056e-03  -4.5974882e+01  -7.4270479e+00   1.7535077e+01   8.2686217e+03  -9.1284565e+03  -4.5945026e+03
   1.6034481e+01  -3.0766158e-01   6.5315745e-01   4.9175156e-03  -4.5903838e+01  -7.5053630e+00   1.7495552e+01   8.2912537e+03  -9.1259197e+03  -4.6182269e+03
   1.6043061e+01  -3.0793018e-01   6.5315541e-01   5.1231556e-03  -4.5832597e+01  -7.5836562e+00   1.7455825e+01   8.3138849e+03  -9.1233720e+03  -4.6419353e+03
   1.6051642e+01  -3.0819821e-01   6.5315266e-01   5.3287156e-03  -4.5761166e+01  -7.6619275e+00   1.7415893e+01   8.3365162e+03  -9.1208136e+03  -4.6656279e+03
   1.6060222e+01  -3.0846568e-01   6.5314921e-01   5.5342156e-03  -4.5689537e+01  -7.7401768e+00   1.7375759e+01   8.3591465e+03  -9.1182445e+03  -4.6893046e+03
   1.6068802e+01  -3.0873257e-01   6.5314504e-01   5.7396356e-03  -4.5617716e+01  -7.8184039e+00   1.7335421e+01   8.3817768e+03  -9.1156648e+03  -4.7129656e+03
   1.6077383e+01  -3.0899890e-01   6.5314017e-01   5.9449856e-03  -4.5545697e+01  -7.8966088e+00   1.7294880e+01   8.4044060e+03  -9.1130739e+03  -4.7366107e+03
   1.6085963e+01  -3.0926465e-01   6.5313459e-01   6.1502456e-03  -4.5473489e+01  -7.9747913e+00   1.7254136e+01   8.4270350e+03  -9.1104731e+03  -4.7602402e+03
   1.6094544e+01  -3.0952983e-01   6.5312829e-01   6.3554356e-03  -4.5401083e+01  -8.0529514e+00   1.7213190e+01   8.4496633e+03  -9.1078619e+03  -4.7838540e+03
   1.6103124e+01  -3.0979444e-01   6.5312129e-01   6.5605456e-03  -4.5328485e+01  -8.1310897e+00   1.7172042e+01   8.4722901e+03  -9.1052404e+03  -4.8074523e+03
   1.6111704e+01  -3.1005848e-01   6.5311357e-01   6.7655656e-03  -4.5255692e+01  -8.2092048e+00   1.7130691e+01   8.4949166e+03  -9.1026084e+03  -4.8310351e+03
   1.6120285e+01  -3.1032195e-01   6.5310514e-01   6.9704956e-03  -4.5182705e+01  -8.2872980e+00   1.7089138e+01   8.5175415e+03  -9.0999663e+03  -4.8546023e+03
   1.6128865e+01  -3.1058485e-01   6.5309600e-01   7.1753456e-03  -4.5109524e+01  -8.3653677e+00   1.7047382e+01   8.5401659e+03  -9.0973139e+03  -4.8781541e+03
   1.6137446e+01  -3.1084717e-01   6.5308614e-01   7.3801156e-03  -4.5036150e+01  -8.4434152e+00   1.7005425e+01   8.5627885e+03  -9.0946515e+03  -4.9016903e+03
   1.6146026e+01  -3.1110891e-01   6.5307557e-01   7.5847856e-03  -4.4962579e+01  -8.5214390e+00   1.6963264e+01   8.5854104e+03  -9.0919786e+03  -4.9252109e+03
   1.6154606e+01  -3.1137009e-01   6.5306428e-01   7.7893656e-03  -4.4888817e+01  -8.5994407e+00   1.6920904e+01   8.6080305e+03  -9.0892961e+03  -4.9487165e+03
   1.6163187e+01  -3.1163068e-01   6.5305228e-01   7.9938456e-03  -4.4814858e+01  -8.6774190e+00   1.6878341e+01   8.6306497e+03  -9.0866038e+03  -4.9722066e+03
   1.6171767e+01  -3.1189071e-01   6.5303956e-01   8.1982356e-03  -4.4740709e+01  -8.7553744e+00   1.6835577e+01   8.6532668e+03  -9.0839016e+03  -4.9956816e+03
   1.6180348e+01  -3.1215015e-01   6.5302613e-01   8.4025356e-03  -4.4666363e+01  -8.8333062e+00   1.6792612e+01   8.6758829e+03  -9.0811896e+03  -5.0191412e+03
   1.6188928e+01  -3.1240902e-01   6.5301197e-01   8.6067256e-03  -4.4591822e+01  -8.9112149e+00   1.6749445e+01   8.6984974e+03  -9.0784679e+03  -5.0425857e+03
   1.6197509e+01  -3.1266732e-01   6.5299710e-01   8.8108256e-03  -4.4517088e+01  -8.9891002e+00   1.6706077e+01   8.7211096e+03  -9.0757365e+03  -5.0660151e+03
   1.6206089e+01  -3.1292503e-01   6.5298151e-01   9.0148156e-03  -4.4442162e+01  -9.0669598e+00   1.6662508e+01   8.7437676e+03  -9.0723006e+03  -5.0893108e+03
   1.6214669e+01  -3.1318217e-01   6.5296520e-01   9.2186956e-03  -4.4367039e+01  -9.1447872e+00   1.6618739e+01   8.7664421e+03  -9.0685717e+03  -5.1125430e+03
   1.6223250e+01  -3.1343873e-01   6.5294817e-01   9.4224756e-03  -4.4291720e+01  -9.2225833e+00   1.6574772e+01   8.7891150e+03  -9.0648329e+03  -5.1357593e+03
   1.6231830e+01  -3.1369471e-01   6.5293042e-01   9.6261556e-03  -4.4216211e+01  -9.3003472e+00   1.6530605e+01   8.8117852e+03  -9.0610849e+03  -5.1589601e+03
   1.6240411e+01  -3.1395011e-01   6.5291195e-01   9.8297156e-03  -4.4140505e+01  -9.3780789e+00   1.6486240e+01   8.8344535e+03  -9.0573281e+03  -5.1821454e+03
   1.6248991e+01  -3.1420493e-01   6.5289275e-01   1.0033176e-02  -4.4064603e+01  -9.4557784e+00   1.6441676e+01   8.8571195e+03  -9.0535616e+03  -5.2053151e+03
   1.6257571e+01  -3.1445917e-01   6.5287284e-01   1.0236506e-02  -4.3988509e+01  -9.5334453e+00   1.6396913e+01   8.8797825e+03  -9.0497861e+03  -5.2284693e+03
   1.6266152e+01  -3.1471283e-01   6.5285220e-01   1.0439736e-02  -4.3912220e+01  -9.6110800e+00   1.6351951e+01   8.9024434e+03  -9.0460019e+03  -5.2516083e+03
   1.6274732e+01  -3.1496591e-01   6.5283084e-01   1.0642846e-02  -4.3835737e+01  -9.6886822e+00   1.6306791e+01   8.9251012e+03  -9.0422083e+03  -5.2747317e+03
   1.6283313e+01  -3.1521841e-01   6.5280875e-01   1.0845836e-02  -4.3759058e+01  -9.7662518e+00   1.6261433e+01   8.9477568e+03  -9.0384058e+03  -5.2978399e+03
   1.6291893e+01  -3.1547033e-01   6.5278594e-01   1.1048706e-02  -4.3682185e+01  -9.8437887e+00   1.6215876e+01   8.9704095e+03  -9.0345948e+03  -5.3209330e+03
   1.6300473e+01  -3.1572166e-01   6.5276241e-01   1.1251456e-02  -4.3605118e+01  -9.9212927e+00   1.6170121e+01   8.9930589e+03  -9.0307747e+03  -5.3440105e+03
   1.6309054e+01  -3.1597241e-01   6.5273815e-01   1.1454076e-02  -4.3527856e+01  -9.9987640e+00   1.6124169e+01   9.0157058e+03  -9.0269457e+03  -5.3670730e+03
   1.6317634e+01  -3.1622257e-01   6.5271316e-01   1.1656576e-02  -4.3450402e+01  -1.0076202e+01   1.6078018e+01   9.0383496e+03  -9.0231087e+03  -5.3901206e+03
   1.6326215e+01  -3.1647215e-01   6.5268745e-01   1.1858956e-02  -4.3372751e+01  -1.0153608e+01   1.6031670e+01   9.0609898e+03  -9.0192625e+03  -5.4131528e+03
   1.6334795e+01  -3.1672115e-01   6.5266101e-01   1.2061196e-02  -4.3294908e+01  -1.0230980e+01   1.5985124e+01   9.0836273e+03  -9.0154082e+03  -5.4361703e+03
   1.6343375e+01  -3.1696956e-01   6.5263384e-01   1.2263306e-02  -4.3216869e+01  -1.0308320e+01   1.5938381e+01   9.1062609e+03  -9.0115450e+03  -5.4591725e+03
   1.6351956e+01  -3.1721739e-01   6.5260595e-01   1.2465286e-02  -4.3138636e+01  -1.0385626e+01   1.5891440e+01   9.1288917e+03  -9.0076733e+03  -5.4821599e+03
   1.6360536e+01  -3.1746463e-01   6.5257732e-01   1.2667136e-02  -4.3060211e+01  -1.0462898e+01   1.5844302e+01   9.1515190e+03  -9.0037939e+03  -5.5051326e+03
   1.6369117e+01  -3.1771128e-01   6.5254797e-01   1.2868846e-02  -4.2981589e+01  -1.0540138e+01   1.5796968e+01   9.1741423e+03  -8.9999056e+03  -5.5280902e+03
   1.6377697e+01  -3.1795735e-01   6.5251788e-01   1.3070426e-02  -4.2902774e+01  -1.0617344e+01   1.5749436e+01   9.1967624e+03  -8.9960091e+03  -5.5510331e+03
   1.6386277e+01  -3.1820282e-01   6.5248707e-01   1.3271856e-02  -4.2823766e+01  -1.0694517e+01   1.5701707e+01   9.2193787e+03  -8.9921050e+03  -5.5739613e+03
   1.6394858e+01  -3.1844771e-01   6.5245552e-01   1.3473146e-02  -4.2744562e+01  -1.0771656e+01   1.5653782e+01   9.2419908e+03  -8.9881922e+03  -5.5968748e+03
   1.6403438e+01  -3.1869202e-01   6.5242325e-01   1.3674296e-02  -4.2665165e+01  -1.0848761e+01   1.5605660e+01   9.2645660e+03  -8.9838783e+03  -5.6196453e+03
   1.6412019e+01  -3.1893573e-01   6.5239024e-01   1.3875306e-02  -4.2585575e+01  -1.0925825e+01   1.5557345e+01   9.2870862e+03  -8.9789691e+03  -5.6422087e+03
   1.6420599e+01  -3.1917885e-01   6.5235650e-01   1.4076166e-02  -4.2505792e+01  -1.1002847e+01   1.5508835e+01   9.3096021e+03  -8.9740522e+03  -5.6647571e+03
   1.6429179e+01  -3.1942138e-01   6.5232202e-01   1.4276876e-02  -4.2425814e+01  -1.1079827e+01   1.5460133e+01   9.3321143e+03  -8.9691276e+03  -5.6872904e+03
   1.6437760e+01  -3.1966333e-01   6.5228681e-01   1.4477436e-02  -4.2345645e+01  -1.1156765e+01   1.5411238e+01   9.3546215e+03  -8.9641954e+03  -5.7098088e+03
   1.6446340e+01  -3.1990468e-01   6.5225087e-01   1.4677846e-02  -4.2265281e+01  -1.1233660e+01   1.5362149e+01   9.3771248e+03  -8.9592557e+03  -5.7323121e+03
   1.6454921e+01  -3.2014544e-01   6.5221419e-01   1.4878106e-02  -4.2184726e+01  -1.1310513e+01   1.5312866e+01   9.3996230e+03  -8.9543086e+03  -5.7548006e+03
   1.6463501e+01  -3.2038561e-01   6.5217678e-01   1.5078206e-02  -4.2103977e+01  -1.1387323e+01   1.5263391e+01   9.4221170e+03  -8.9493541e+03  -5.7772743e+03
   1.6472081e+01  -3.2062518e-01   6.5213864e-01   1.5278146e-02  -4.2023034e+01  -1.1464091e+01   1.5213724e+01   9.4446058e+03  -8.9443917e+03  -5.7997328e+03
   1.6480662e+01  -3.2086416e-01   6.5209975e-01   1.5477936e-02  -4.1941900e+01  -1.1540816e+01   1.5163864e+01   9.4670897e+03  -8.9394226e+03  -5.8221770e+03
   1.6489242e+01  -3.2110255e-01   6.5206013e-01   1.5677556e-02  -4.1860571e+01  -1.1617499e+01   1.5113811e+01   9.4895692e+03  -8.9344462e+03  -5.8446064e+03
   1.6497823e+01  -3.2134035e-01   6.5201978e-01   1.5877016e-02  -4.1779051e+01  -1.1694138e+01   1.5063565e+01   9.5120433e+03  -8.9294627e+03  -5.8670212e+03
   1.6506403e+01  -3.2157755e-01   6.5197869e-01   1.6076316e-02  -4.1697338e+01  -1.1770735e+01   1.5013128e+01   9.5345127e+03  -8.9244721e+03  -5.8894215e+03
   1.6514984e+01  -3.2181416e-01   6.5193686e-01   1.6275446e-02  -4.1615431e+01  -1.1847289e+01   1.4962498e+01   9.5569765e+03  -8.9194745e+03  -5.9118072e+03
   1.6523564e+01  -3.2205017e-01   6.5189429e-01   1.6474416e-02  -4.1533333e+01  -1.1923801e+01   1.4911676e+01   9.5794350e+03  -8.9144699e+03  -5.9341785e+03
   1.6532144e+01  -3.2228559e-01   6.5185098e-01   1.6673206e-02  -4.1451039e+01  -1.2000269e+01   1.4860663e+01   9.6018886e+03  -8.9094584e+03  -5.9565354e+03
   1.6540725e+01  -3.2252041e-01   6.5180693e-01   1.6871826e-02  -4.1368555e+01  -1.2076694e+01   1.4809458e+01   9.6243363e+03  -8.9044400e+03  -5.9788779e+03
   1.6549305e+01  -3.2275463e-01   6.5176215e-01   1.7070286e-02  -4.1285880e+01  -1.2153076e+01   1.4758060e+01   9.6467791e+03  -8.8994145e+03  -6.0012059e+03
   1.6557886e+01  -3.2298825e-01   6.5171662e-01   1.7268556e-02  -4.1203009e+01  -1.2229415e+01   1.4706472e+01   9.6692156e+03  -8.8943827e+03  -6.0235199e+03
   1.6566466e+01  -3.2322128e-01   6.5167035e-01   1.7466656e-02  -4.1119948e+01  -1.2305711e+01   1.4654692e+01   9.6916470e+03  -8.8893442e+03  -6.0458197e+03
   1.6575046e+01  -3.2345371e-01   6.5162334e-01   1.7664576e-02  -4.1036693e+01  -1.2381964e+01   1.4602721e+01   9.7140722e+03  -8.8842991e+03  -6.0681053e+03
   1.6583627e+01  -3.2368554e-01   6.5157559e-01   1.7862316e-02  -4.0953246e+01  -1.2458173e+01   1.4550559e+01   9.7364914e+03  -8.8792475e+03  -6.0903769e+03
   1.6592207e+01  -3.2391678e-01   6.5152710e-01   1.8059876e-02  -4.0869608e+01  -1.2534339e+01   1.4498205e+01   9.7589053e+03  -8.8741894e+03  -6.1126346e+03
   1.6600788e+01  -3.2414741e-01   6.5147787e-01   1.8257256e-02  -4.0785775e+01  -1.2610461e+01   1.4445661e+01   9.7812906e+03  -8.8690351e+03  -6.1348340e+03
   1.6609368e+01  -3.2437744e-01   6.5142789e-01   1.8454446e-02  -4.0701753e+01  -1.2686535e+01   1.4392928e+01   9.8034520e+03  -8.8629904e+03  -6.1565840e+03
   1.6617948e+01  -3.2460687e-01   6.5137717e-01   1.8651446e-02  -4.0617540e+01  -1.2762557e+01   1.4340009e+01   9.8256071e+03  -8.8569393e+03  -6.1783195e+03
   1.6626529e+01  -3.2483571e-01   6.5132570e-01   1.8848266e-02  -4.0533138e+01  -1.2838527e+01   1.4286903e+01   9.8477558e+03  -8.8508826e+03  -6.2000409e+03
   1.6635109e+01  -3.2506394e-01   6.5127349e-01   1.9044886e-02  -4.0448544e+01  -1.2914446e+01   1.4233611e+01   9.8698973e+03  -8.8448197e+03  -6.2217478e+03
   1.6643690e+01  -3.2529157e-01   6.5122054e-01   1.9241316e-02  -4.0363763e+01  -1.2990312e+01   1.4180133e+01   9.8920328e+03  -8.8387509e+03  -6.2434405e+03
   1.6652270e+01  -3.2551859e-01   6.5116684e-01   1.9437556e-02  -4.0278789e+01  -1.3066126e+01   1.4126469e+01   9.9141615e+03  -8.8326769e+03  -6.2651192e+03
   1.6660850e+01  -3.2574501e-01   6.5111240e-01   1.9633596e-02  -4.0193626e+01  -1.3141887e+01   1.4072619e+01   9.9362835e+03  -8.8265968e+03  -6.2867835e+03
   1.6669431e+01  -3.2597084e-01   6.5105721e-01   1.9829446e-02  -4.0108275e+01  -1.3217597e+01   1.4018582e+01   9.9583980e+03  -8.8205109e+03  -6.3084341e+03
   1.6678011e+01  -3.2619605e-01   6.5100128e-01   2.0025086e-02  -4.0022732e+01  -1.3293254e+01   1.3964361e+01   9.9805061e+03  -8.8144201e+03  -6.3300706e+03
   1.6686592e+01  -3.2642066e-01   6.5094459e-01   2.0220536e-02  -3.9937002e+01  -1.3368860e+01   1.3909953e+01   1.0002607e+04  -8.8083233e+03  -6.3516931e+03
   1.6695172e+01  -3.2664467e-01   6.5088716e-01   2.0415776e-02  -3.9851080e+01  -1.3444412e+01   1.3855361e+01   1.0024701e+04  -8.8022209e+03  -6.3733019e+03
   1.6703752e+01  -3.2686807e-01   6.5082899e-01   2.0610806e-02  -3.9764968e+01  -1.3519913e+01   1.3800582e+01   1.0046788e+04  -8.7961137e+03  -6.3948969e+03
   1.6712333e+01  -3.2709087e-01   6.5077006e-01   2.0805636e-02  -3.9678669e+01  -1.3595361e+01   1.3745619e+01   1.0068866e+04  -8.7900007e+03  -6.4164781e+03
   1.6720913e+01  -3.2731306e-01   6.5071039e-01   2.1000256e-02  -3.9592178e+01  -1.3670757e+01   1.3690471e+01   1.0090938e+04  -8.7838824e+03  -6.4380456e+03
   1.6729494e+01  -3.2753465e-01   6.5064997e-01   2.1194666e-02  -3.9505501e+01  -1.3746100e+01   1.3635137e+01   1.0113002e+04  -8.7777594e+03  -6.4595998e+03
   1.6738074e+01  -3.2775563e-01   6.5058880e-01   2.1388866e-02  -3.9418632e+01  -1.3821390e+01   1.3579619e+01   1.0135059e+04  -8.7716308e+03  -6.4811401e+03
   1.6746654e+01  -3.2797600e-01   6.5052688e-01   2.1582856e-02  -3.9331573e+01  -1.3896628e+01   1.3523915e+01   1.0157108e+04  -8.7654971e+03  -6.5026670e+03
   1.6755235e+01  -3.2819576e-01   6.5046422e-01   2.1776626e-02  -3.9244328e+01  -1.3971813e+01   1.3468027e+01   1.0179149e+04  -8.7593589e+03  -6.5241806e+03
   1.6763815e+01  -3.2841492e-01   6.5040080e-01   2.1970176e-02  -3.9156891e+01  -1.4046945e+01   1.3411955e+01   1.0201183e+04  -8.7532151e+03  -6.5456807e+03
   1.6772396e+01  -3.2863346e-01   6.5033663e-01   2.2163516e-02  -3.9069268e+01  -1.4122025e+01   1.3355698e+01   1.0223208e+04  -8.7470666e+03  -6.5671674e+03
   1.6780976e+01  -3.2885140e-01   6.5027171e-01   2.2356626e-02  -3.8981453e+01  -1.4197052e+01   1.3299257e+01   1.0245226e+04  -8.7409137e+03  -6.5886412e+03
   1.6789556e+01  -3.2906873e-01   6.5020604e-01   2.2549516e-02  -3.8893450e+01  -1.4272026e+01   1.3242632e+01   1.0267234e+04  -8.7347554e+03  -6.6101016e+03
   1.6798137e+01  -3.2928544e-01   6.5013961e-01   2.2742186e-02  -3.8805260e+01  -1.4346948e+01   1.3185823e+01   1.0289236e+04  -8.7285930e+03  -6.6315489e+03
   1.6806717e+01  -3.2950155e-01   6.5007244e-01   2.2934626e-02  -3.8716879e+01  -1.4421814e+01   1.3128831e+01   1.0310915e+04  -8.7216744e+03  -6.6524798e+03
   1.6815298e+01  -3.2971704e-01   6.5000451e-01   2.3126846e-02  -3.8628316e+01  -1.4496618e+01   1.3071661e+01   1.0332499e+04  -8.7145440e+03  -6.6732579e+03
   1.6823878e+01  -3.2993193e-01   6.4993583e-01   2.3318826e-02  -3.8539565e+01  -1.4571362e+01   1.3014313e+01   1.0354075e+04  -8.7074090e+03  -6.6940225e+03
   1.6832459e+01  -3.3014620e-01   6.4986640e-01   2.3510586e-02  -3.8450632e+01  -1.4646045e+01   1.2956786e+01   1.0375641e+04  -8.7002699e+03  -6.7147737e+03
   1.6841039e+01  -3.3035986e-01   6.4979621e-01   2.3702106e-02  -3.8361512e+01  -1.4720666e+01   1.2899082e+01   1.0397199e+04  -8.6931268e+03  -6.7355115e+03
   1.6849619e+01  -3.3057291e-01   6.4972527e-01   2.3893386e-02  -3.8272206e+01  -1.4795226e+01   1.2841199e+01   1.0418748e+04  -8.6859802e+03  -6.7562363e+03
   1.6858200e+01  -3.3078534e-01   6.4965358e-01   2.4084436e-02  -3.8182717e+01  -1.4869724e+01   1.2783139e+01   1.0440288e+04  -8.6788292e+03  -6.7769477e+03
   1.6866780e+01  -3.3099716e-01   6.4958113e-01   2.4275246e-02  -3.8093043e+01  -1.4944161e+01   1.2724902e+01   1.0461819e+04  -8.6716743e+03  -6.7976461e+03
   1.6875361e+01  -3.3120837e-01   6.4950793e-01   2.4465826e-02  -3.8003184e+01  -1.5018537e+01   1.2666486e+01   1.0483341e+04  -8.6645162e+03  -6.8183316e+03
   1.6883941e+01  -3.3141896e-01   6.4943397e-01   2.4656156e-02  -3.7913140e+01  -1.5092852e+01   1.2607893e+01   1.0504854e+04  -8.6573538e+03  -6.8390039e+03
   1.6892521e+01  -3.3162894e-01   6.4935926e-01   2.4846236e-02  -3.7822913e+01  -1.5167105e+01   1.2549123e+01   1.0526357e+04  -8.6501877e+03  -6.8596633e+03
   1.6901102e+01  -3.3183830e-01   6.4928379e-01   2.5036076e-02  -3.7732499e+01  -1.5241296e+01   1.2490176e+01   1.0547851e+04  -8.6430185e+03  -6.8803100e+03
   1.6909682e+01  -3.3204704e-01   6.4920757e-01   2.5225676e-02  -3.7641903e+01  -1.5315426e+01   1.2431052e+01   1.0569336e+04  -8.6358452e+03  -6.9009438e+03
   1.6918263e+01  -3.3225517e-01   6.4913059e-01   2.5415026e-02  -3.7551123e+01  -1.5389494e+01   1.2371750e+01   1.0590811e+04  -8.6286685e+03  -6.9215648e+03
   1.6926843e+01  -3.3246268e-01   6.4905285e-01   2.5604116e-02  -3.7460156e+01  -1.5463501e+01   1.2312272e+01   1.0612276e+04  -8.6214882e+03  -6.9421731e+03
   1.6935423e+01  -3.3266958e-01   6.4897436e-01   2.5792966e-02  -3.7369006e+01  -1.5537446e+01   1.2252617e+01   1.0633731e+04  -8.6143050e+03  -6.9627691e+03
   1.6944004e+01  -3.3287585e-01   6.4889511e-01   2.5981556e-02  -3.7277672e+01  -1.5611329e+01   1.2192785e+01   1.0655177e+04  -8.6071181e+03  -6.9833523e+03
   1.6952584e+01  -3.3308151e-01   6.4881510e-01   2.6169886e-02  -3.7186156e+01  -1.5685151e+01   1.2132777e+01   1.0676613e+04  -8.5999279e+03  -7.0039232e+03
   1.6961165e+01  -3.3328655e-01   6.4873434e-01   2.6357966e-02  -3.7094454e+01  -1.5758911e+01   1.2072592e+01   1.0698039e+04  -8.5927349e+03  -7.0244817e+03
   1.6969745e+01  -3.3349098e-01   6.4865281e-01   2.6545786e-02  -3.7002569e+01  -1.5832609e+01   1.2012231e+01   1.0719455e+04  -8.5855382e+03  -7.0450279e+03
   1.6978325e+01  -3.3369478e-01   6.4857053e-01   2.6733336e-02  -3.6910498e+01  -1.5906246e+01   1.1951694e+01   1.0740860e+04  -8.5783385e+03  -7.0655616e+03
   1.6986906e+01  -3.3389796e-01   6.4848749e-01   2.6920636e-02  -3.6818246e+01  -1.5979820e+01   1.1890981e+01   1.0762255e+04  -8.5711357e+03  -7.0860832e+03
   1.6995486e+01  -3.3410052e-01   6.4840369e-01   2.7107666e-02  -3.6725810e+01  -1.6053333e+01   1.1830091e+01   1.0783640e+04  -8.5639305e+03  -7.1065928e+03
   1.7004067e+01  -3.3430247e-01   6.4831913e-01   2.7294426e-02  -3.6633192e+01  -1.6126783e+01   1.1769026e+01   1.0804748e+04  -8.5562785e+03  -7.1267071e+03
   1.7012647e+01  -3.3450379e-01   6.4823382e-01   2.7480926e-02  -3.6540392e+01  -1.6200165e+01   1.1707792e+01   1.0825548e+04  -8.5481318e+03  -7.1463836e+03
   1.7021227e+01  -3.3470448e-01   6.4814774e-01   2.7667156e-02  -3.6447416e+01  -1.6273476e+01   1.1646389e+01   1.0846338e+04  -8.5399829e+03  -7.1660478e+03
   1.7029808e+01  -3.3490456e-01   6.4806090e-01   2.7853106e-02  -3.6354260e+01  -1.6346718e+01   1.1584817e+01   1.0867117e+04  -8.5318315e+03  -7.1856996e+03
   1.7038388e+01  -3.3510402e-01   6.4797330e-01   2.8038796e-02  -3.6260927e+01  -1.6419890e+01   1.1523076e+01   1.0887885e+04  -8.5236780e+03  -7.2053392e+03
   1.7046969e+01  -3.3530285e-01   6.4788495e-01   2.8224196e-02  -3.6167416e+01  -1.6492991e+01   1.1461167e+01   1.0908643e+04  -8.5155224e+03  -7.2249665e+03
   1.7055549e+01  -3.3550106e-01   6.4779583e-01   2.8409336e-02  -3.6073726e+01  -1.6566023e+01   1.1399090e+01   1.0929388e+04  -8.5073646e+03  -7.2445817e+03
   1.7064129e+01  -3.3569864e-01   6.4770595e-01   2.8594186e-02  -3.5979858e+01  -1.6638984e+01   1.1336844e+01   1.0950123e+04  -8.4992048e+03  -7.2641848e+03
   1.7072710e+01  -3.3589560e-01   6.4761531e-01   2.8778766e-02  -3.5885813e+01  -1.6711876e+01   1.1274431e+01   1.0970847e+04  -8.4910430e+03  -7.2837760e+03
   1.7081290e+01  -3.3609194e-01   6.4752391e-01   2.8963056e-02  -3.5791590e+01  -1.6784697e+01   1.1211849e+01   1.0991560e+04  -8.4828792e+03  -7.3033552e+03
   1.7089871e+01  -3.3628765e-01   6.4743174e-01   2.9147066e-02  -3.5697189e+01  -1.6857449e+01   1.1149099e+01   1.1012261e+04  -8.4747136e+03  -7.3229226e+03
   1.7098451e+01  -3.3648273e-01   6.4733882e-01   2.9330786e-02  -3.5602610e+01  -1.6930130e+01   1.1086182e+01   1.1032950e+04  -8.4665462e+03  -7.3424781e+03
   1.7107031e+01  -3.3667719e-01   6.4724513e-01   2.9514226e-02  -3.5507855e+01  -1.7002742e+01   1.1023097e+01   1.1053628e+04  -8.4583769e+03  -7.3620220e+03
   1.7115612e+01  -3.3687103e-01   6.4715068e-01   2.9697376e-02  -3.5412921e+01  -1.7075283e+01   1.0959844e+01   1.1074294e+04  -8.4502060e+03  -7.3815542e+03
   1.7124192e+01  -3.3706423e-01   6.4705547e-01   2.9880236e-02  -3.5317811e+01  -1.7147754e+01   1.0896423e+01   1.1094949e+04  -8.4420334e+03  -7.4010747e+03
   1.7132773e+01  -3.3725681e-01   6.4695950e-01   3.0062806e-02  -3.5222523e+01  -1.7220155e+01   1.0832835e+01   1.1115591e+04  -8.4338592e+03  -7.4205838e+03
   1.7141353e+01  -3.3744877e-01   6.4686276e-01   3.0245086e-02  -3.5127058e+01  -1.7292486e+01   1.0769080e+01   1.1136222e+04  -8.4256833e+03  -7.4400815e+03
   1.7149933e+01  -3.3764009e-01   6.4676526e-01   3.0427056e-02  -3.5031416e+01  -1.7364747e+01   1.0705157e+01   1.1156841e+04  -8.4175061e+03  -7.4595677e+03
   1.7158514e+01  -3.3783079e-01   6.4666700e-01   3.0608746e-02  -3.4935598e+01  -1.7436937e+01   1.0641068e+01   1.1177447e+04  -8.4093274e+03  -7.4790426e+03
   1.7167094e+01  -3.3802085e-01   6.4656797e-01   3.0790126e-02  -3.4839602e+01  -1.7509057e+01   1.0576811e+01   1.1198042e+04  -8.4011473e+03  -7.4985062e+03
   1.7175675e+01  -3.3821029e-01   6.4646818e-01   3.0971216e-02  -3.4743430e+01  -1.7581108e+01   1.0512387e+01   1.1218624e+04  -8.3929659e+03  -7.5179588e+03
   1.7184255e+01  -3.3839910e-01   6.4636762e-01   3.1151996e-02  -3.4647082e+01  -1.7653088e+01   1.0447797e+01   1.1239193e+04  -8.3847837e+03  -7.5374004e+03
   1.7192836e+01  -3.3858728e-01   6.4626631e-01   3.1332476e-02  -3.4550557e+01  -1.7724997e+01   1.0383039e+01   1.1259751e+04  -8.3765998e+03  -7.5568307e+03
   1.7201416e+01  -3.3877483e-01   6.4616422e-01   3.1512646e-02  -3.4453855e+01  -1.7796837e+01   1.0318116e+01   1.1280175e+04  -8.3682652e+03  -7.5760890e+03
   1.7209996e+01  -3.3896175e-01   6.4606137e-01   3.1692506e-02  -3.4356982e+01  -1.7868601e+01   1.0253030e+01   1.1299980e+04  -8.3591754e+03  -7.5945218e+03
   1.7218577e+01  -3.3914803e-01   6.4595776e-01   3.1872066e-02  -3.4259939e+01  -1.7940287e+01   1.0187788e+01   1.1319772e+04  -8.3500848e+03  -7.6129430e+03
   1.7227157e+01  -3.3933369e-01   6.4585338e-01   3.2051316e-02  -3.4162726e+01  -1.8011895e+01   1.0122386e+01   1.1339552e+04  -8.3409940e+03  -7.6313534e+03
   1.7235738e+01  -3.3951871e-01   6.4574824e-01   3.2230246e-02  -3.4065343e+01  -1.8083425e+01   1.0056827e+01   1.1359318e+04  -8.3319030e+03  -7.6497525e+03
   1.7244318e+01  -3.3970310e-01   6.4564233e-01   3.2408866e-02  -3.3967791e+01  -1.8154877e+01   9.9911105e+00   1.1379071e+04  -8.3228116e+03  -7.6681406e+03
   1.7252898e+01  -3.3988686e-01   6.4553566e-01   3.2587176e-02  -3.3870069e+01  -1.8226251e+01   9.9252359e+00   1.1398812e+04  -8.3137195e+03  -7.6865175e+03
   1.7261479e+01  -3.4006999e-01   6.4542822e-01   3.2765156e-02  -3.3772178e+01  -1.8297548e+01   9.8592035e+00   1.1418539e+04  -8.3046276e+03  -7.7048837e+03
   1.7270059e+01  -3.4025248e-01   6.4532002e-01   3.2942826e-02  -3.3674117e+01  -1.8368766e+01   9.7930137e+00   1.1438252e+04  -8.2955355e+03  -7.7232390e+03
   1.7278640e+01  -3.4043433e-01   6.4521105e-01   3.3120176e-02  -3.3575888e+01  -1.8439906e+01   9.7266666e+00   1.1457953e+04  -8.2864430e+03  -7.7415832e+03
   1.7287220e+01  -3.4061556e-01   6.4510131e-01   3.3297206e-02  -3.3477490e+01  -1.8510968e+01   9.6601618e+00   1.1477640e+04  -8.2773507e+03  -7.7599171e+03
   1.7295800e+01  -3.4079614e-01   6.4499081e-01   3.3473906e-02  -3.3378922e+01  -1.8581952e+01   9.5935001e+00   1.1497314e+04  -8.2682585e+03  -7.7782402e+03
   1.7304381e+01  -3.4097610e-01   6.4487955e-01   3.3650286e-02  -3.3280187e+01  -1.8652858e+01   9.5266809e+00   1.1516974e+04  -8.2591658e+03  -7.7965526e+03
   1.7312961e+01  -3.4115541e-01   6.4476751e-01   3.3826336e-02  -3.3181282e+01  -1.8723686e+01   9.4597051e+00   1.1536620e+04  -8.2500738e+03  -7.8148547e+03
   1.7321542e+01  -3.4133409e-01   6.4465471e-01   3.4002056e-02  -3.3082209e+01  -1.8794436e+01   9.3925720e+00   1.1556253e+04  -8.2409819e+03  -7.8331463e+03
   1.7330122e+01  -3.4151214e-01   6.4454114e-01   3.4177446e-02  -3.2982967e+01  -1.8865108e+01   9.3252818e+00   1.1575871e+04  -8.2318897e+03  -7.8514274e+03
   1.7338702e+01  -3.4168955e-01   6.4442681e-01   3.4352506e-02  -3.2883558e+01  -1.8935702e+01   9.2578350e+00   1.1595476e+04  -8.2227982e+03  -7.8696984e+03
   1.7347283e+01  -3.4186632e-01   6.4431171e-01   3.4527226e-02  -3.2783979e+01  -1.9006217e+01   9.1902314e+00   1.1615066e+04  -8.2137071e+03  -7.8879592e+03
   1.7355863e+01  -3.4204245e-01   6.4419584e-01   3.4701616e-02  -3.2684233e+01  -1.9076655e+01   9.1224713e+00   1.1634643e+04  -8.2046163e+03  -7.9062098e+03
   1.7364444e+01  -3.4221795e-01   6.4407921e-01   3.4875666e-02  -3.2584320e+01  -1.9147015e+01   9.0545544e+00   1.1654205e+04  -8.1955254e+03  -7.9244502e+03
   1.7373024e+01  -3.4239280e-01   6.4396181e-01   3.5049386e-02  -3.2484238e+01  -1.9217297e+01   8.9864813e+00   1.1673753e+04  -8.1864356e+03  -7.9426806e+03
   1.7381604e+01  -3.4256702e-01   6.4384364e-01   3.5222756e-02  -3.2383989e+01  -1.9287501e+01   8.9182519e+00   1.1693287e+04  -8.1773462e+03  -7.9609012e+03
   1.7390185e+01  -3.4274060e-01   6.4372471e-01   3.5395786e-02  -3.2283572e+01  -1.9357627e+01   8.8498658e+00   1.1712806e+04  -8.1682569e+03  -7.9791117e+03
   1.7398765e+01  -3.4291354e-01   6.4360500e-01   3.5568476e-02  -3.2182987e+01  -1.9427675e+01   8.7813237e+00   1.1732310e+04  -8.1591688e+03  -7.9973127e+03
   1.7407346e+01  -3.4308584e-01   6.4348453e-01   3.5740816e-02  -3.2082239e+01  -1.9497642e+01   8.7126290e+00   1.1751038e+04  -8.1493412e+03  -8.0145259e+03
   1.7415926e+01  -3.4325750e-01   6.4336329e-01   3.5912816e-02  -3.1981330e+01  -1.9567524e+01   8.6437881e+00   1.1769624e+04  -8.1393903e+03  -8.0315646e+03
   1.7424506e+01  -3.4342852e-01   6.4324129e-01   3.6084456e-02  -3.1880262e+01  -1.9637321e+01   8.5748009e+00   1.1788194e+04  -8.1294408e+03  -8.0485932e+03
   1.7433087e+01  -3.4359890e-01   6.4311851e-01   3.6255756e-02  -3.1779035e+01  -1.9707032e+01   8.5056677e+00   1.1806749e+04  -8.1194928e+03  -8.0656120e+03
   1.7441667e+01  -3.4376864e-01   6.4299497e-01   3.6426696e-02  -3.1677649e+01  -1.9776658e+01   8.4363885e+00   1.1825290e+04  -8.1095462e+03  -8.0826208e+03
   1.7450248e+01  -3.4393773e-01   6.4287066e-01   3.6597286e-02  -3.1576104e+01  -1.9846198e+01   8.3669634e+00   1.1843816e+04  -8.0996018e+03  -8.0996200e+03
   1.7458828e+01  -3.4410618e-01   6.4274558e-01   3.6767526e-02  -3.1474400e+01  -1.9915654e+01   8.2973925e+00   1.1862326e+04  -8.0896586e+03  -8.1166092e+03
   1.7467408e+01  -3.4427399e-01   6.4261973e-01   3.6937406e-02  -3.1372537e+01  -1.9985024e+01   8.2276759e+00   1.1880822e+04  -8.0797169e+03  -8.1335889e+03
   1.7475989e+01  -3.4444116e-01   6.4249312e-01   3.7106926e-02  -3.1270515e+01  -2.0054308e+01   8.1578136e+00   1.1899302e+04  -8.0697770e+03  -8.1505589e+03
   1.7484569e+01  -3.4460768e-01   6.4236574e-01   3.7276086e-02  -3.1168335e+01  -2.0123508e+01   8.0878058e+00   1.1917767e+04  -8.0598390e+03  -8.1675194e+03
   1.7493150e+01  -3.4477357e-01   6.4223759e-01   3.7444886e-02  -3.1065997e+01  -2.0192622e+01   8.0176522e+00   1.1936217e+04  -8.0499026e+03  -8.1844706e+03
   1.7501730e+01  -3.4493880e-01   6.4210867e-01   3.7613316e-02  -3.0963500e+01  -2.0261650e+01   7.9473535e+00   1.1954651e+04  -8.0399687e+03  -8.2014125e+03
   1.7510311e+01  -3.4510339e-01   6.4197898e-01   3.7781386e-02  -3.0860845e+01  -2.0330594e+01   7.8769095e+00   1.1973069e+04  -8.0300362e+03  -8.2183449e+03
   1.7518891e+01  -3.4526734e-01   6.4184853e-01   3.7949096e-02  -3.0758032e+01  -2.0399452e+01   7.8063202e+00   1.1991472e+04  -8.0201057e+03  -8.2352680e+03
   1.7527471e+01  -3.4543064e-01   6.4171730e-01   3.8116426e-02  -3.0655062e+01  -2.0468226e+01   7.7355858e+00   1.2009859e+04  -8.0101772e+03  -8.2521821e+03
   1.7536052e+01  -3.4559330e-01   6.4158531e-01   3.8283396e-02  -3.0551934e+01  -2.0536913e+01   7.6647060e+00   1.2028230e+04  -8.0002508e+03  -8.2690870e+03
   1.7544632e+01  -3.4575531e-01   6.4145255e-01   3.8449996e-02  -3.0448648e+01  -2.0605516e+01   7.5936814e+00   1.2046586e+04  -7.9903271e+03  -8.2859831e+03
   1.7553213e+01  -3.4591668e-01   6.4131902e-01   3.8616216e-02  -3.0345204e+01  -2.0674034e+01   7.5225119e+00   1.2064925e+04  -7.9804049e+03  -8.3028702e+03
   1.7561793e+01  -3.4607740e-01   6.4118473e-01   3.8782066e-02  -3.0241604e+01  -2.0742466e+01   7.4511974e+00   1.2083248e+04  -7.9704851e+03  -8.3197483e+03
   1.7570373e+01  -3.4623747e-01   6.4104966e-01   3.8947546e-02  -3.0137846e+01  -2.0810814e+01   7.3797384e+00   1.2101555e+04  -7.9605675e+03  -8.3366176e+03
   1.7578954e+01  -3.4639689e-01   6.4091383e-01   3.9112636e-02  -3.0033931e+01  -2.0879076e+01   7.3081344e+00   1.2119846e+04  -7.9506523e+03  -8.3534781e+03
   1.7587534e+01  -3.4655567e-01   6.4077722e-01   3.9277356e-02  -2.9929860e+01  -2.0947254e+01   7.2363858e+00   1.2138121e+04  -7.9407399e+03  -8.3703303e+03
   1.7596115e+01  -3.4671380e-01   6.4063985e-01   3.9441686e-02  -2.9825631e+01  -2.1015346e+01   7.1644927e+00   1.2156379e+04  -7.9308294e+03  -8.3871736e+03
   1.7604695e+01  -3.4687128e-01   6.4050171e-01   3.9605646e-02  -2.9721248e+01  -2.1083352e+01   7.0924568e+00   1.2174046e+04  -7.9204739e+03  -8.4032933e+03
   1.7613275e+01  -3.4702811e-01   6.4036281e-01   3.9769216e-02  -2.9616716e+01  -2.1151267e+01   7.0202866e+00   1.2191220e+04  -7.9097510e+03  -8.4188123e+03
   1.7621856e+01  -3.4718430e-01   6.4022313e-01   3.9932396e-02  -2.9512037e+01  -2.1219090e+01   6.9479830e+00   1.2208379e+04  -7.8990318e+03  -8.4343229e+03
   1.7630436e+01  -3.4733983e-01   6.4008268e-01   4.0095196e-02  -2.9407210e+01  -2.1286821e+01   6.8755467e+00   1.2225521e+04  -7.8883154e+03  -8.4498244e+03
   1.7639017e+01  -3.4749471e-01   6.3994147e-01   4.0257606e-02  -2.9302237e+01  -2.1354460e+01   6.8029774e+00   1.2242646e+04  -7.8776025e+03  -8.4653172e+03
   1.7647597e+01  -3.4764895e-01   6.3979949e-01   4.0419626e-02  -2.9197117e+01  -2.1422007e+01   6.7302750e+00   1.2259755e+04  -7.8668934e+03  -8.4808018e+03
   1.7656177e+01  -3.4780253e-01   6.3965674e-01   4.0581256e-02  -2.9091850e+01  -2.1489462e+01   6.6574399e+00   1.2276847e+04  -7.8561873e+03  -8.4962775e+03
   1.7664758e+01  -3.4795546e-01   6.3951322e-01   4.0742486e-02  -2.8986436e+01  -2.1556825e+01   6.5844721e+00   1.2293921e+04  -7.8454848e+03  -8.5117448e+03
   1.7673338e+01  -3.4810774e-01   6.3936893e-01   4.0903326e-02  -2.8880876e+01  -2.1624097e+01   6.5113716e+00   1.2310979e+04  -7.8347863e+03  -8.5272040e+03
   1.7681919e+01  -3.4825937e-01   6.3922387e-01   4.1063776e-02  -2.8775170e+01  -2.1691277e+01   6.4381386e+00   1.2328020e+04  -7.8240909e+03  -8.5426547e+03
   1.7690499e+01  -3.4841035e-01   6.3907805e-01   4.1223816e-02  -2.8669317e+01  -2.1758364e+01   6.3647728e+00   1.2345044e+04  -7.8133991e+03  -8.5580970e+03
   1.7699079e+01  -3.4856068e-01   6.3893146e-01   4.1383466e-02  -2.8563319e+01  -2.1825361e+01   6.2912745e+00   1.2362051e+04  -7.8027115e+03  -8.5735317e+03
   1.7707660e+01  -3.4871035e-01   6.3878410e-01   4.1542716e-02  -2.8457175e+01  -2.1892265e+01   6.2176440e+00   1.2379040e+04  -7.7920272e+03  -8.5889578e+03
   1.7716240e+01  -3.4885938e-01   6.3863597e-01   4.1701556e-02  -2.8350884e+01  -2.1959078e+01   6.1438809e+00   1.2396012e+04  -7.7813467e+03  -8.6043760e+03
   1.7724821e+01  -3.4900774e-01   6.3848708e-01   4.1859996e-02  -2.8244449e+01  -2.2025800e+01   6.0699860e+00   1.2412966e+04  -7.7706706e+03  -8.6197863e+03
   1.7733401e+01  -3.4915546e-01   6.3833741e-01   4.2018036e-02  -2.8137868e+01  -2.2092430e+01   5.9959586e+00   1.2429903e+04  -7.7599979e+03  -8.6351886e+03
   1.7741981e+01  -3.4930252e-01   6.3818698e-01   4.2175666e-02  -2.8031142e+01  -2.2158968e+01   5.9217991e+00   1.2446823e+04  -7.7493291e+03  -8.6505831e+03
   1.7750562e+01  -3.4944893e-01   6.3803578e-01   4.2332886e-02  -2.7924270e+01  -2.2225414e+01   5.8475076e+00   1.2463725e+04  -7.7386646e+03  -8.6659705e+03
   1.7759142e+01  -3.4959468e-01   6.3788382e-01   4.2489696e-02  -2.7817254e+01  -2.2291769e+01   5.7730839e+00   1.2480609e+04  -7.7280038e+03  -8.6813495e+03
   1.7767723e+01  -3.4973978e-01   6.3773108e-01   4.2646096e-02  -2.7710093e+01  -2.2358033e+01   5.6985286e+00   1.2497475e+04  -7.7173476e+03  -8.6967213e+03
   1.7776303e+01  -3.4988422e-01   6.3757758e-01   4.2802076e-02  -2.7602787e+01  -2.2424205e+01   5.6238413e+00   1.2514323e+04  -7.7066951e+03  -8.7120852e+03
   1.7784883e+01  -3.5002801e-01   6.3742331e-01   4.2957656e-02  -2.7495337e+01  -2.2490286e+01   5.5490221e+00   1.2531153e+04  -7.6960467e+03  -8.7274418e+03
   1.7793464e+01  -3.5017114e-01   6.3726827e-01   4.3112806e-02  -2.7387743e+01  -2.2556276e+01   5.4740714e+00   1.2547966e+04  -7.6854031e+03  -8.7427912e+03
   1.7802044e+01  -3.5031361e-01   6.3711247e-01   4.3267546e-02  -2.7280004e+01  -2.2622174e+01   5.3989893e+00   1.2564473e+04  -7.6745807e+03  -8.7577834e+03
   1.7810625e+01  -3.5045543e-01   6.3695590e-01   4.3421866e-02  -2.7172129e+01  -2.2687976e+01   5.3237845e+00   1.2580043e+04  -7.6631812e+03  -8.7716502e+03
   1.7819205e+01  -3.5059660e-01   6.3679856e-01   4.3575766e-02  -2.7064121e+01  -2.2753680e+01   5.2484605e+00   1.2595595e+04  -7.6517868e+03  -8.7855095e+03
   1.7827786e+01  -3.5073710e-01   6.3664045e-01   4.3729246e-02  -2.6955979e+01  -2.2819287e+01   5.1730179e+00   1.2611129e+04  -7.6403974e+03  -8.7993615e+03
   1.7836366e+01  -3.5087695e-01   6.3648158e-01   4.3882296e-02  -2.6847704e+01  -2.2884796e+01   5.0974565e+00   1.2626646e+04  -7.6290129e+03  -8.8132055e+03
   1.7844946e+01  -3.5101614e-01   6.3632194e-01   4.4034926e-02  -2.6739295e+01  -2.2950207e+01   5.0217762e+00   1.2642144e+04  -7.6176342e+03  -8.8270423e+03
   1.7853527e+01  -3.5115467e-01   6.3616153e-01   4.4187136e-02  -2.6630754e+01  -2.3015520e+01   4.9459773e+00   1.2657624e+04  -7.6062605e+03  -8.8408722e+03
   1.7862107e+01  -3.5129255e-01   6.3600036e-01   4.4338906e-02  -2.6522080e+01  -2.3080736e+01   4.8700597e+00   1.2673085e+04  -7.5948923e+03  -8.8546945e+03
   1.7870688e+01  -3.5142976e-01   6.3583842e-01   4.4490256e-02  -2.6413274e+01  -2.3145855e+01   4.7940236e+00   1.2688528e+04  -7.5835296e+03  -8.8685096e+03
   1.7879268e+01  -3.5156632e-01   6.3567571e-01   4.4641176e-02  -2.6304335e+01  -2.3210876e+01   4.7178689e+00   1.2703952e+04  -7.5721717e+03  -8.8823173e+03
   1.7887848e+01  -3.5170222e-01   6.3551224e-01   4.4791656e-02  -2.6195264e+01  -2.3275800e+01   4.6415958e+00   1.2719358e+04  -7.5608196e+03  -8.8961187e+03
   1.7896429e+01  -3.5183746e-01   6.3534801e-01   4.4941706e-02  -2.6086060e+01  -2.3340626e+01   4.5652041e+00   1.2734745e+04  -7.5494732e+03  -8.9099126e+03
   1.7905009e+01  -3.5197203e-01   6.3518300e-01   4.5091326e-02  -2.5976725e+01  -2.3405355e+01   4.4886946e+00   1.2750113e+04  -7.5381324e+03  -8.9236996e+03
   1.7913590e+01  -3.5210595e-01   6.3501724e-01   4.5240506e-02  -2.5867258e+01  -2.3469986e+01   4.4120663e+00   1.2765463e+04  -7.5267965e+03  -8.9374800e+03
   1.7922170e+01  -3.5223921e-01   6.3485070e-01   4.5389246e-02  -2.5757659e+01  -2.3534521e+01   4.3353201e+00   1.2780794e+04  -7.5154668e+03  -8.9512535e+03
   1.7930750e+01  -3.5237181e-01   6.3468340e-01   4.5537556e-02  -2.5647930e+01  -2.3598958e+01   4.2584557e+00   1.2796105e+04  -7.5041429e+03  -8.9650203e+03
   1.7939331e+01  -3.5250375e-01   6.3451534e-01   4.5685416e-02  -2.5538068e+01  -2.3663298e+01   4.1814730e+00   1.2811398e+04  -7.4928247e+03  -8.9787804e+03
   1.7947911e+01  -3.5263502e-01   6.3434651e-01   4.5832836e-02  -2.5428076e+01  -2.3727541e+01   4.1043725e+00   1.2826672e+04  -7.4815116e+03  -8.9925341e+03
   1.7956492e+01  -3.5276563e-01   6.3417692e-01   4.5979816e-02  -2.5317952e+01  -2.3791686e+01   4.0271539e+00   1.2841926e+04  -7.4702050e+03  -9.0062812e+03
   1.7965072e+01  -3.5289559e-01   6.3400656e-01   4.6126356e-02  -2.5207698e+01  -2.3855735e+01   3.9498173e+00   1.2857161e+04  -7.4589042e+03  -9.0200220e+03
   1.7973652e+01  -3.5302488e-01   6.3383543e-01   4.6272436e-02  -2.5097313e+01  -2.3919687e+01   3.8723630e+00   1.2872377e+04  -7.4476092e+03  -9.0337568e+03
   1.7982233e+01  -3.5315350e-01   6.3366355e-01   4.6418076e-02  -2.4986798e+01  -2.3983542e+01   3.7947910e+00   1.2887573e+04  -7.4363199e+03  -9.0474845e+03
   1.7990813e+01  -3.5328147e-01   6.3349090e-01   4.6563276e-02  -2.4876152e+01  -2.4047301e+01   3.7171008e+00   1.2902750e+04  -7.4250369e+03  -9.0612065e+03
   1.7999394e+01  -3.5340877e-01   6.3331748e-01   4.6708016e-02  -2.4765376e+01  -2.4110962e+01   3.6392932e+00   1.2917907e+04  -7.4137601e+03  -9.0749222e+03
   1.8007974e+01  -3.5353541e-01   6.3314330e-01   4.6852296e-02  -2.4654475e+01  -2.4174524e+01   3.5613739e+00   1.2931787e+04  -7.4018341e+03  -9.0871241e+03
   1.8016554e+01  -3.5366138e-01   6.3296836e-01   4.6996136e-02  -2.4543456e+01  -2.4237984e+01   3.4833510e+00   1.2945551e+04  -7.3898653e+03  -9.0992046e+03
   1.8025135e+01  -3.5378669e-01   6.3279265e-01   4.7139516e-02  -2.4432319e+01  -2.4301340e+01   3.4052242e+00   1.2959296e+04  -7.3779033e+03  -9.1112790e+03
   1.8033715e+01  -3.5391134e-01   6.3261618e-01   4.7282446e-02  -2.4321064e+01  -2.4364594e+01   3.3269940e+00   1.2973022e+04  -7.3659479e+03  -9.1233466e+03
   1.8042296e+01  -3.5403532e-01   6.3243895e-01   4.7424906e-02  -2.4209691e+01  -2.4427746e+01   3.2486603e+00   1.2986728e+04  -7.3539998e+03  -9.1354085e+03
   1.8050876e+01  -3.5415864e-01   6.3226095e-01   4.7566916e-02  -2.4098201e+01  -2.4490795e+01   3.1702230e+00   1.3000415e+04  -7.3420590e+03  -9.1474638e+03
   1.8059456e+01  -3.5428129e-01   6.3208220e-01   4.7708466e-02  -2.3986594e+01  -2.4553742e+01   3.0916823e+00   1.3014082e+04  -7.3301252e+03  -9.1595134e+03
   1.8068037e+01  -3.5440328e-01   6.3190268e-01   4.7849556e-02  -2.3874869e+01  -2.4616586e+01   3.0130382e+00   1.3027729e+04  -7.3181986e+03  -9.1715565e+03
   1.8076617e+01  -3.5452460e-01   6.3172240e-01   4.7990186e-02  -2.3763028e+01  -2.4679328e+01   2.9342910e+00   1.3041358e+04  -7.3062791e+03  -9.1835941e+03
   1.8085198e+01  -3.5464526e-01   6.3154135e-01   4.8130346e-02  -2.3651069e+01  -2.4741968e+01   2.8554404e+00   1.3054965e+04  -7.2943669e+03  -9.1956254e+03
   1.8093778e+01  -3.5476525e-01   6.3135955e-01   4.8270036e-02  -2.3538994e+01  -2.4804505e+01   2.7764865e+00   1.3068554e+04  -7.2824618e+03  -9.2076511e+03
   1.8102358e+01  -3.5488457e-01   6.3117698e-01   4.8409266e-02  -2.3426802e+01  -2.4866941e+01   2.6974298e+00   1.3082121e+04  -7.2705638e+03  -9.2196705e+03
   1.8110939e+01  -3.5500323e-01   6.3099366e-01   4.8548036e-02  -2.3314494e+01  -2.4929274e+01   2.6182695e+00   1.3095670e+04  -7.2586736e+03  -9.2316844e+03
   1.8119519e+01  -3.5512122e-01   6.3080957e-01   4.8686326e-02  -2.3202070e+01  -2.4991505e+01   2.5390064e+00   1.3109198e+04  -7.2467906e+03  -9.2436930e+03
   1.8128100e+01  -3.5523854e-01   6.3062472e-01   4.8824146e-02  -2.3089529e+01  -2.5053635e+01   2.4596404e+00   1.3122706e+04  -7.2349152e+03  -9.2556957e+03
   1.8136680e+01  -3.5535520e-01   6.3043911e-01   4.8961496e-02  -2.2976874e+01  -2.5115662e+01   2.3801714e+00   1.3136194e+04  -7.2230470e+03  -9.2676933e+03
   1.8145261e+01  -3.5547118e-01   6.3025275e-01   4.9098376e-02  -2.2864102e+01  -2.5177588e+01   2.3005993e+00   1.3149661e+04  -7.2111867e+03  -9.2796849e+03
   1.8153841e+01  -3.5558651e-01   6.3006562e-01   4.9234776e-02  -2.2751215e+01  -2.5239412e+01   2.2209243e+00   1.3163108e+04  -7.1993336e+03  -9.2916717e+03
   1.8162421e+01  -3.5570116e-01   6.2987773e-01   4.9370706e-02  -2.2638212e+01  -2.5301135e+01   2.1411467e+00   1.3176535e+04  -7.1874883e+03  -9.3036528e+03
   1.8171002e+01  -3.5581514e-01   6.2968909e-01   4.9506156e-02  -2.2525095e+01  -2.5362755e+01   2.0612661e+00   1.3189942e+04  -7.1756506e+03  -9.3156289e+03
   1.8179582e+01  -3.5592846e-01   6.2949968e-01   4.9641126e-02  -2.2411862e+01  -2.5424274e+01   1.9812829e+00   1.3203327e+04  -7.1638201e+03  -9.3275994e+03
   1.8188163e+01  -3.5604110e-01   6.2930952e-01   4.9775616e-02  -2.2298515e+01  -2.5485692e+01   1.9011971e+00   1.3216692e+04  -7.1519979e+03  -9.3395648e+03
   1.8196743e+01  -3.5615308e-01   6.2911860e-01   4.9909626e-02  -2.2185053e+01  -2.5547009e+01   1.8210084e+00   1.3230037e+04  -7.1401832e+03  -9.3515257e+03
   1.8205323e+01  -3.5626439e-01   6.2892692e-01   5.0043156e-02  -2.2071479e+01  -2.5608223e+01   1.7407201e+00   1.3242434e+04  -7.1279796e+03  -9.3623835e+03
   1.8213904e+01  -3.5637502e-01   6.2873448e-01   5.0176206e-02  -2.1957803e+01  -2.5669330e+01   1.6603436e+00   1.3254243e+04  -7.1155414e+03  -9.3725640e+03
   1.8222484e+01  -3.5648499e-01   6.2854128e-01   5.0308766e-02  -2.1844026e+01  -2.5730331e+01   1.5798795e+00   1.3266033e+04  -7.1031112e+03  -9.3827393e+03
   1.8231065e+01  -3.5659429e-01   6.2834733e-01   5.0440836e-02  -2.1730147e+01  -2.5791225e+01   1.4993280e+00   1.3277801e+04  -7.0906903e+03  -9.3929092e+03
   1.8239645e+01  -3.5670292e-01   6.2815262e-01   5.0572426e-02  -2.1616168e+01  -2.5852013e+01   1.4186895e+00   1.3289550e+04  -7.0782780e+03  -9.4030742e+03
   1.8248225e+01  -3.5681087e-01   6.2795716e-01   5.0703516e-02  -2.1502088e+01  -2.5912694e+01   1.3379639e+00   1.3301278e+04  -7.0658747e+03  -9.4132336e+03
   1.8256806e+01  -3.5691816e-01   6.2776094e-01   5.0834126e-02  -2.1387908e+01  -2.5973269e+01   1.2571509e+00   1.3312986e+04  -7.0534800e+03  -9.4233885e+03
   1.8265386e+01  -3.5702478e-01   6.2756396e-01   5.0964246e-02  -2.1273627e+01  -2.6033738e+01   1.1762506e+00   1.3324673e+04  -7.0410942e+03  -9.4335379e+03
   1.8273967e+01  -3.5713072e-01   6.2736623e-01   5.1093866e-02  -2.1159245e+01  -2.6094100e+01   1.0952636e+00   1.3336339e+04  -7.0287175e+03  -9.4436823e+03
   1.8282547e+01  -3.5723599e-01   6.2716774e-01   5.1223006e-02  -2.1044764e+01  -2.6154356e+01   1.0141895e+00   1.3347985e+04  -7.0163495e+03  -9.4538223e+03
   1.8291127e+01  -3.5734059e-01   6.2696849e-01   5.1351636e-02  -2.0930183e+01  -2.6214506e+01   9.3302848e-01   1.3359610e+04  -7.0039906e+03  -9.4639570e+03
   1.8299708e+01  -3.5744452e-01   6.2676850e-01   5.1479776e-02  -2.0815503e+01  -2.6274550e+01   8.5178039e-01   1.3371214e+04  -6.9916405e+03  -9.4740873e+03
   1.8308288e+01  -3.5754778e-01   6.2656775e-01   5.1607426e-02  -2.0700722e+01  -2.6334488e+01   7.7044563e-01   1.3382798e+04  -6.9792996e+03  -9.4842126e+03
   1.8316869e+01  -3.5765036e-01   6.2636624e-01   5.1734566e-02  -2.0585843e+01  -2.6394321e+01   6.8902374e-01   1.3394360e+04  -6.9669673e+03  -9.4943330e+03
   1.8325449e+01  -3.5775227e-01   6.2616398e-01   5.1861216e-02  -2.0470864e+01  -2.6454048e+01   6.0751475e-01   1.3405901e+04  -6.9546445e+03  -9.5044495e+03
   1.8334029e+01  -3.5785351e-01   6.2596097e-01   5.1987366e-02  -2.0355787e+01  -2.6513669e+01   5.2591936e-01   1.3417421e+04  -6.9423309e+03  -9.5145610e+03
   1.8342610e+01  -3.5795407e-01   6.2575721e-01   5.2113006e-02  -2.0240611e+01  -2.6573185e+01   4.4423704e-01   1.3428921e+04  -6.9300264e+03  -9.5246685e+03
   1.8351190e+01  -3.5805397e-01   6.2555269e-01   5.2238146e-02  -2.0125336e+01  -2.6632594e+01   3.6246836e-01   1.3440399e+04  -6.9177312e+03  -9.5347713e+03
   1.8359771e+01  -3.5815318e-01   6.2534743e-01   5.2362786e-02  -2.0009962e+01  -2.6691898e+01   2.8061284e-01   1.3451856e+04  -6.9054453e+03  -9.5448700e+03
   1.8368351e+01  -3.5825173e-01   6.2514141e-01   5.2486916e-02  -1.9894491e+01  -2.6751096e+01   1.9867121e-01   1.3463292e+04  -6.8931687e+03  -9.5549642e+03
   1.8376931e+01  -3.5834960e-01   6.2493463e-01   5.2610546e-02  -1.9778922e+01  -2.6810191e+01   1.1664167e-01   1.3474706e+04  -6.8809014e+03  -9.5650542e+03
   1.8385512e+01  -3.5844679e-01   6.2472711e-01   5.2733666e-02  -1.9663254e+01  -2.6869177e+01   3.4527310e-02   1.3486099e+04  -6.8686434e+03  -9.5751404e+03
   1.8394092e+01  -3.5854332e-01   6.2451884e-01   5.2856266e-02  -1.9547489e+01  -2.6928062e+01  -4.7675329e-02   1.3497471e+04  -6.8563949e+03  -9.5852223e+03
   1.8402673e+01  -3.5863916e-01   6.2430982e-01   5.2978366e-02  -1.9431627e+01  -2.6986840e+01  -1.2996289e-01   1.3508315e+04  -6.8439779e+03  -9.5947062e+03
   1.8411253e+01  -3.5873434e-01   6.2410005e-01   5.3099956e-02  -1.9315679e+01  -2.7045508e+01  -2.1232409e-01   1.3518021e+04  -6.8311783e+03  -9.6028732e+03
   1.8419833e+01  -3.5882883e-01   6.2388953e-01   5.3221026e-02  -1.9199647e+01  -2.7104069e+01  -2.9475604e-01   1.3527705e+04  -6.8183888e+03  -9.6110349e+03
   1.8428414e+01  -3.5892265e-01   6.2367825e-01   5.3341586e-02  -1.9083533e+01  -2.7162518e+01  -3.7725749e-01   1.3537369e+04  -6.8056099e+03  -9.6191931e+03
   1.8436994e+01  -3.5901580e-01   6.2346624e-01   5.3461636e-02  -1.8967335e+01  -2.7220857e+01  -4.5982845e-01   1.3547012e+04  -6.7928414e+03  -9.6273468e+03
   1.8445575e+01  -3.5910827e-01   6.2325347e-01   5.3581166e-02  -1.8851055e+01  -2.7279089e+01  -5.4247041e-01   1.3556634e+04  -6.7800828e+03  -9.6354962e+03
   1.8454155e+01  -3.5920007e-01   6.2303995e-01   5.3700176e-02  -1.8734692e+01  -2.7337210e+01  -6.2518185e-01   1.3566235e+04  -6.7673350e+03  -9.6436416e+03
   1.8462736e+01  -3.5929119e-01   6.2282569e-01   5.3818676e-02  -1.8618248e+01  -2.7395222e+01  -7.0796336e-01   1.3575816e+04  -6.7545978e+03  -9.6517828e+03
   1.8471316e+01  -3.5938163e-01   6.2261068e-01   5.3936656e-02  -1.8501720e+01  -2.7453123e+01  -7.9081399e-01   1.3585374e+04  -6.7418713e+03  -9.6599196e+03
   1.8479896e+01  -3.5947139e-01   6.2239493e-01   5.4054106e-02  -1.8385111e+01  -2.7510916e+01  -8.7373447e-01   1.3594912e+04  -6.7291547e+03  -9.6680525e+03
   1.8488477e+01  -3.5956048e-01   6.2217843e-01   5.4171046e-02  -1.8268421e+01  -2.7568601e+01  -9.5672529e-01   1.3604428e+04  -6.7164491e+03  -9.6761818e+03
   1.8497057e+01  -3.5964890e-01   6.2196118e-01   5.4287456e-02  -1.8151648e+01  -2.7626177e+01  -1.0397863e+00   1.3613923e+04  -6.7037541e+03  -9.6843072e+03
   1.8505638e+01  -3.5973663e-01   6.2174319e-01   5.4403356e-02  -1.8034795e+01  -2.7683643e+01  -1.1229160e+00   1.3623397e+04  -6.6910693e+03  -9.6924285e+03
   1.8514218e+01  -3.5982369e-01   6.2152446e-01   5.4518716e-02  -1.7917860e+01  -2.7741001e+01  -1.2061159e+00   1.3632848e+04  -6.6783957e+03  -9.7005459e+03
   1.8522798e+01  -3.5991007e-01   6.2130498e-01   5.4633556e-02  -1.7800844e+01  -2.7798251e+01  -1.2893856e+00   1.3642279e+04  -6.6657328e+03  -9.7086600e+03
   1.8531379e+01  -3.5999578e-01   6.2108476e-01   5.4747876e-02  -1.7683748e+01  -2.7855390e+01  -1.3727244e+00   1.3651689e+04  -6.6530804e+03  -9.7167705e+03
   1.8539959e+01  -3.6008080e-01   6.2086379e-01   5.4861656e-02  -1.7566570e+01  -2.7912422e+01  -1.4561328e+00   1.3661076e+04  -6.6404385e+03  -9.7248771e+03
   1.8548540e+01  -3.6016515e-01   6.2064208e-01   5.4974916e-02  -1.7449312e+01  -2.7969346e+01  -1.5396112e+00   1.3670442e+04  -6.6278078e+03  -9.7329804e+03
   1.8557120e+01  -3.6024882e-01   6.2041963e-01   5.5087646e-02  -1.7331974e+01  -2.8026160e+01  -1.6231584e+00   1.3679787e+04  -6.6151879e+03  -9.7410803e+03
   1.8565700e+01  -3.6033182e-01   6.2019644e-01   5.5199846e-02  -1.7214556e+01  -2.8082869e+01  -1.7067767e+00   1.3689109e+04  -6.6025785e+03  -9.7491762e+03
   1.8574281e+01  -3.6041413e-01   6.1997250e-01   5.5311516e-02  -1.7097058e+01  -2.8139466e+01  -1.7904622e+00   1.3698410e+04  -6.5899804e+03  -9.7572694e+03
   1.8582861e+01  -3.6049577e-01   6.1974783e-01   5.5422646e-02  -1.6979481e+01  -2.8195958e+01  -1.8742190e+00   1.3707689e+04  -6.5773932e+03  -9.7653593e+03
   1.8591442e+01  -3.6057672e-01   6.1952241e-01   5.5533246e-02  -1.6861823e+01  -2.8252340e+01  -1.9580439e+00   1.3716946e+04  -6.5648170e+03  -9.7734459e+03
   1.8600022e+01  -3.6065700e-01   6.1929626e-01   5.5643316e-02  -1.6744087e+01  -2.8308615e+01  -2.0419390e+00   1.3726177e+04  -6.5522503e+03  -9.7815237e+03
   1.8608602e+01  -3.6073660e-01   6.1906936e-01   5.5752836e-02  -1.6626278e+01  -2.8364780e+01  -2.1258942e+00   1.3733651e+04  -6.5391991e+03  -9.7875718e+03
   1.8617183e+01  -3.6081552e-01   6.1884173e-01   5.5861836e-02  -1.6508406e+01  -2.8420833e+01  -2.2099016e+00   1.3741103e+04  -6.5261599e+03  -9.7936158e+03
   1.8625763e+01  -3.6089376e-01   6.1861336e-01   5.5970286e-02  -1.6390470e+01  -2.8476774e+01  -2.2939610e+00   1.3748535e+04  -6.5131321e+03  -9.7996560e+03
   1.8634344e+01  -3.6097132e-01   6.1838425e-01   5.6078206e-02  -1.6272470e+01  -2.8532603e+01  -2.3780714e+00   1.3755946e+04  -6.5001167e+03  -9.8056928e+03
   1.8642924e+01  -3.6104820e-01   6.1815440e-01   5.6185576e-02  -1.6154407e+01  -2.8588322e+01  -2.4622347e+00   1.3763335e+04  -6.4871132e+03  -9.8117262e+03
   1.8651504e+01  -3.6112440e-01   6.1792382e-01   5.6292406e-02  -1.6036280e+01  -2.8643928e+01  -2.5464489e+00   1.3770703e+04  -6.4741215e+03  -9.8177565e+03
   1.8660085e+01  -3.6119992e-01   6.1769250e-01   5.6398706e-02  -1.5918090e+01  -2.8699423e+01  -2.6307152e+00   1.3778050e+04  -6.4611414e+03  -9.8237828e+03
   1.8668665e+01  -3.6127476e-01   6.1746044e-01   5.6504456e-02  -1.5799838e+01  -2.8754807e+01  -2.7150332e+00   1.3785376e+04  -6.4481738e+03  -9.8298061e+03
   1.8677246e+01  -3.6134892e-01   6.1722765e-01   5.6609666e-02  -1.5681522e+01  -2.8810078e+01  -2.7994022e+00   1.3792680e+04  -6.4352183e+03  -9.8358260e+03
   1.8685826e+01  -3.6142240e-01   6.1699412e-01   5.6714326e-02  -1.5563144e+01  -2.8865241e+01  -2.8838239e+00   1.3799963e+04  -6.4222748e+03  -9.8418428e+03
   1.8694406e+01  -3.6149520e-01   6.1675986e-01   5.6818436e-02  -1.5444704e+01  -2.8920290e+01  -2.9682967e+00   1.3807224e+04  -6.4093432e+03  -9.8478568e+03
   1.8702987e+01  -3.6156732e-01   6.1652487e-01   5.6922016e-02  -1.5326201e+01  -2.8975230e+01  -3.0528212e+00   1.3814464e+04  -6.3964235e+03  -9.8538670e+03
   1.8711567e+01  -3.6163875e-01   6.1628914e-01   5.7025036e-02  -1.5207636e+01  -2.9030059e+01  -3.1373971e+00   1.3821683e+04  -6.3835164e+03  -9.8598744e+03
   1.8720148e+01  -3.6170951e-01   6.1605268e-01   5.7127506e-02  -1.5089010e+01  -2.9084775e+01  -3.2220240e+00   1.3828879e+04  -6.3706214e+03  -9.8658789e+03
   1.8728728e+01  -3.6177959e-01   6.1581549e-01   5.7229436e-02  -1.4970322e+01  -2.9139384e+01  -3.3067038e+00   1.3836055e+04  -6.3577384e+03  -9.8718808e+03
   1.8737308e+01  -3.6184898e-01   6.1557757e-01   5.7330816e-02  -1.4851572e+01  -2.9193880e+01  -3.3914339e+00   1.3843208e+04  -6.3448674e+03  -9.8778791e+03
   1.8745889e+01  -3.6191769e-01   6.1533891e-01   5.7431636e-02  -1.4732761e+01  -2.9248267e+01  -3.4762157e+00   1.3850340e+04  -6.3320091e+03  -9.8838749e+03
   1.8754469e+01  -3.6198572e-01   6.1509953e-01   5.7531916e-02  -1.4613889e+01  -2.9302543e+01  -3.5610492e+00   1.3857451e+04  -6.3191632e+03  -9.8898679e+03
   1.8763050e+01  -3.6205307e-01   6.1485941e-01   5.7631636e-02  -1.4494956e+01  -2.9356708e+01  -3.6459335e+00   1.3864539e+04  -6.3063295e+03  -9.8958582e+03
   1.8771630e+01  -3.6211974e-01   6.1461857e-01   5.7730806e-02  -1.4375963e+01  -2.9410765e+01  -3.7308702e+00   1.3871606e+04  -6.2935074e+03  -9.9018460e+03
   1.8780211e+01  -3.6218573e-01   6.1437700e-01   5.7829416e-02  -1.4256908e+01  -2.9464710e+01  -3.8158577e+00   1.3878650e+04  -6.2806984e+03  -9.9078310e+03
   1.8788791e+01  -3.6225103e-01   6.1413470e-01   5.7927476e-02  -1.4137794e+01  -2.9518546e+01  -3.9008964e+00   1.3885673e+04  -6.2679018e+03  -9.9138134e+03
   1.8797371e+01  -3.6231565e-01   6.1389167e-01   5.8024976e-02  -1.4018619e+01  -2.9572273e+01  -3.9859867e+00   1.3892674e+04  -6.2551177e+03  -9.9197933e+03
   1.8805952e+01  -3.6237959e-01   6.1364792e-01   5.8121916e-02  -1.3899388e+01  -2.9625888e+01  -4.0711234e+00   1.3898376e+04  -6.2420538e+03  -9.9242838e+03
   1.8814532e+01  -3.6244285e-01   6.1340344e-01   5.8218306e-02  -1.3780112e+01  -2.9679391e+01  -4.1562947e+00   1.3903492e+04  -6.2288743e+03  -9.9281143e+03
   1.8823113e+01  -3.6250542e-01   6.1315823e-01   5.8314126e-02  -1.3660793e+01  -2.9732782e+01  -4.2414986e+00   1.3908588e+04  -6.2157080e+03  -9.9319418e+03
   1.8831693e+01  -3.6256731e-01   6.1291230e-01   5.8409396e-02  -1.3541430e+01  -2.9786057e+01  -4.3267344e+00   1.3913662e+04  -6.2025551e+03  -9.9357663e+03
   1.8840273e+01  -3.6262852e-01   6.1266564e-01   5.8504106e-02  -1.3422023e+01  -2.9839222e+01  -4.4120041e+00   1.3918715e+04  -6.1894156e+03  -9.9395876e+03
   1.8848854e+01  -3.6268905e-01   6.1241826e-01   5.8598246e-02  -1.3302573e+01  -2.9892272e+01  -4.4973058e+00   1.3923748e+04  -6.1762891e+03  -9.9434063e+03
   1.8857434e+01  -3.6274889e-01   6.1217016e-01   5.8691826e-02  -1.3183080e+01  -2.9945212e+01  -4.5826409e+00   1.3928759e+04  -6.1631761e+03  -9.9472222e+03
   1.8866015e+01  -3.6280805e-01   6.1192133e-01   5.8784846e-02  -1.3063545e+01  -2.9998037e+01  -4.6680080e+00   1.3933750e+04  -6.1500765e+03  -9.9510354e+03
   1.8874595e+01  -3.6286652e-01   6.1167179e-01   5.8877306e-02  -1.2943966e+01  -3.0050752e+01  -4.7534087e+00   1.3938719e+04  -6.1369902e+03  -9.9548457e+03
   1.8883175e+01  -3.6292432e-01   6.1142152e-01   5.8969196e-02  -1.2824345e+01  -3.0103353e+01  -4.8388413e+00   1.3943667e+04  -6.1239173e+03  -9.9586535e+03
   1.8891756e+01  -3.6298143e-01   6.1117053e-01   5.9060526e-02  -1.2704681e+01  -3.0155844e+01  -4.9243074e+00   1.3948594e+04  -6.1108578e+03  -9.9624586e+03
   1.8900336e+01  -3.6303785e-01   6.1091882e-01   5.9151286e-02  -1.2584976e+01  -3.0208220e+01  -5.0098050e+00   1.3953500e+04  -6.0978119e+03  -9.9662611e+03
   1.8908917e+01  -3.6309359e-01   6.1066639e-01   5.9241486e-02  -1.2465228e+01  -3.0260487e+01  -5.0953363e+00   1.3958385e+04  -6.0847794e+03  -9.9700611e+03
   1.8917497e+01  -3.6314865e-01   6.1041324e-01   5.9331106e-02  -1.2345439e+01  -3.0312640e+01  -5.1808994e+00   1.3963248e+04  -6.0717603e+03  -9.9738587e+03
   1.8926077e+01  -3.6320303e-01   6.1015937e-01   5.9420166e-02  -1.2225607e+01  -3.0364684e+01  -5.2664963e+00   1.3968091e+04  -6.0587547e+03  -9.9776538e+03
   1.8934658e+01  -3.6325672e-01   6.0990479e-01   5.9508656e-02  -1.2105735e+01  -3.0416614e+01  -5.3521245e+00   1.3972912e+04  -6.0457628e+03  -9.9814465e+03
   1.8943238e+01  -3.6330973e-01   6.0964949e-01   5.9596576e-02  -1.1985821e+01  -3.0468433e+01  -5.4377854e+00   1.3977712e+04  -6.0327843e+03  -9.9852369e+03
   1.8951819e+01  -3.6336205e-01   6.0939347e-01   5.9683926e-02  -1.1865866e+01  -3.0520142e+01  -5.5234796e+00   1.3982490e+04  -6.0198197e+03  -9.9890246e+03
   1.8960399e+01  -3.6341369e-01   6.0913674e-01   5.9770706e-02  -1.1745870e+01  -3.0571739e+01  -5.6092054e+00   1.3987246e+04  -6.0068685e+03  -9.9928105e+03
   1.8968979e+01  -3.6346464e-01   6.0887929e-01   5.9856916e-02  -1.1625834e+01  -3.0623224e+01  -5.6949635e+00   1.3991982e+04  -5.9939304e+03  -9.9965939e+03
   1.8977560e+01  -3.6351491e-01   6.0862113e-01   5.9942546e-02  -1.1505757e+01  -3.0674598e+01  -5.7807544e+00   1.3996696e+04  -5.9810065e+03  -1.0000375e+04
   1.8986140e+01  -3.6356450e-01   6.0836226e-01   6.0027606e-02  -1.1385639e+01  -3.0725864e+01  -5.8665788e+00   1.4001389e+04  -5.9680962e+03  -1.0004155e+04
   1.8994721e+01  -3.6361340e-01   6.0810267e-01   6.0112096e-02  -1.1265481e+01  -3.0777017e+01  -5.9524345e+00   1.4006060e+04  -5.9551997e+03  -1.0007932e+04
   1.9003301e+01  -3.6366162e-01   6.0784237e-01   6.0196006e-02  -1.1145285e+01  -3.0828060e+01  -6.0383217e+00   1.4009968e+04  -5.9421852e+03  -1.0010846e+04
   1.9011881e+01  -3.6370915e-01   6.0758136e-01   6.0279336e-02  -1.1025062e+01  -3.0878989e+01  -6.1242253e+00   1.4012668e+04  -5.9289736e+03  -1.0012379e+04
   1.9020462e+01  -3.6375600e-01   6.0731963e-01   6.0362096e-02  -1.0904816e+01  -3.0929805e+01  -6.2101420e+00   1.4015348e+04  -5.9157769e+03  -1.0013910e+04
   1.9029042e+01  -3.6380216e-01   6.0705720e-01   6.0444276e-02  -1.0784548e+01  -3.0980508e+01  -6.2960714e+00   1.4018008e+04  -5.9025943e+03  -1.0015438e+04
   1.9037623e+01  -3.6384764e-01   6.0679406e-01   6.0525886e-02  -1.0664256e+01  -3.1031098e+01  -6.3820148e+00   1.4020648e+04  -5.8894265e+03  -1.0016963e+04
   1.9046203e+01  -3.6389243e-01   6.0653021e-01   6.0606906e-02  -1.0543942e+01  -3.1081576e+01  -6.4679709e+00   1.4023267e+04  -5.8762734e+03  -1.0018486e+04
   1.9054783e+01  -3.6393654e-01   6.0626565e-01   6.0687356e-02  -1.0423606e+01  -3.1131939e+01  -6.5539400e+00   1.4025866e+04  -5.8631344e+03  -1.0020006e+04
   1.9063364e+01  -3.6397996e-01   6.0600038e-01   6.0767226e-02  -1.0303247e+01  -3.1182192e+01  -6.6399226e+00   1.4028444e+04  -5.8500103e+03  -1.0021524e+04
   1.9071944e+01  -3.6402270e-01   6.0573441e-01   6.0846506e-02  -1.0182866e+01  -3.1232332e+01  -6.7259183e+00   1.4031003e+04  -5.8369003e+03  -1.0023040e+04
   1.9080525e+01  -3.6406475e-01   6.0546773e-01   6.0925216e-02  -1.0062464e+01  -3.1282357e+01  -6.8119254e+00   1.4033541e+04  -5.8238053e+03  -1.0024553e+04
   1.9089105e+01  -3.6410611e-01   6.0520034e-01   6.1003346e-02  -9.9420391e+00  -3.1332273e+01  -6.8979472e+00   1.4036059e+04  -5.8107245e+03  -1.0026064e+04
   1.9097686e+01  -3.6414680e-01   6.0493226e-01   6.1080886e-02  -9.8215935e+00  -3.1382074e+01  -6.9839812e+00   1.4038556e+04  -5.7976587e+03  -1.0027573e+04
   1.9106266e+01  -3.6418679e-01   6.0466346e-01   6.1157846e-02  -9.7011261e+00  -3.1431765e+01  -7.0700284e+00   1.4041033e+04  -5.7846071e+03  -1.0029079e+04
   1.9114846e+01  -3.6422610e-01   6.0439397e-01   6.1234226e-02  -9.5806381e+00  -3.1481344e+01  -7.1560883e+00   1.4043489e+04  -5.7715707e+03  -1.0030583e+04
   1.9123427e+01  -3.6426473e-01   6.0412377e-01   6.1310016e-02  -9.4601288e+00  -3.1530810e+01  -7.2421611e+00   1.4045925e+04  -5.7585488e+03  -1.0032086e+04
   1.9132007e+01  -3.6430267e-01   6.0385287e-01   6.1385226e-02  -9.3395987e+00  -3.1580166e+01  -7.3282474e+00   1.4048340e+04  -5.7455412e+03  -1.0033586e+04
   1.9140588e+01  -3.6433993e-01   6.0358128e-01   6.1459856e-02  -9.2190478e+00  -3.1629407e+01  -7.4143455e+00   1.4050735e+04  -5.7325487e+03  -1.0035084e+04
   1.9149168e+01  -3.6437649e-01   6.0330898e-01   6.1533896e-02  -9.0984766e+00  -3.1678539e+01  -7.5004568e+00   1.4053109e+04  -5.7195707e+03  -1.0036579e+04
   1.9157748e+01  -3.6441238e-01   6.0303598e-01   6.1607346e-02  -8.9778852e+00  -3.1727560e+01  -7.5865812e+00   1.4055463e+04  -5.7066076e+03  -1.0038074e+04
   1.9166329e+01  -3.6444758e-01   6.0276228e-01   6.1680216e-02  -8.8572735e+00  -3.1776470e+01  -7.6727189e+00   1.4057796e+04  -5.6936588e+03  -1.0039566e+04
   1.9174909e+01  -3.6448209e-01   6.0248789e-01   6.1752496e-02  -8.7366420e+00  -3.1825269e+01  -7.7588690e+00   1.4060109e+04  -5.6807254e+03  -1.0041056e+04
   1.9183490e+01  -3.6451592e-01   6.0221280e-01   6.1824186e-02  -8.6159909e+00  -3.1873957e+01  -7.8450318e+00   1.4062401e+04  -5.6678061e+03  -1.0042545e+04
   1.9192070e+01  -3.6454906e-01   6.0193701e-01   6.1895296e-02  -8.4953200e+00  -3.1922533e+01  -7.9312071e+00   1.4064672e+04  -5.6549022e+03  -1.0044031e+04
   1.9200650e+01  -3.6458151e-01   6.0166053e-01   6.1965806e-02  -8.3746297e+00  -3.1970998e+01  -8.0173946e+00   1.4066771e+04  -5.6419927e+03  -1.0045341e+04
   1.9209231e+01  -3.6461328e-01   6.0138335e-01   6.2035736e-02  -8.2539301e+00  -3.2019352e+01  -8.1035841e+00   1.4067004e+04  -5.6288548e+03  -1.0044506e+04
   1.9217811e+01  -3.6464437e-01   6.0110548e-01   6.2105066e-02  -8.1332286e+00  -3.2067594e+01  -8.1897670e+00   1.4067217e+04  -5.6157324e+03  -1.0043668e+04
   1.9226392e+01  -3.6467476e-01   6.0082691e-01   6.2173816e-02  -8.0125254e+00  -3.2115723e+01  -8.2759414e+00   1.4067412e+04  -5.6026254e+03  -1.0042828e+04
   1.9234972e+01  -3.6470447e-01   6.0054766e-01   6.2241966e-02  -7.8918204e+00  -3.2163739e+01  -8.3621094e+00   1.4067587e+04  -5.5895335e+03  -1.0041985e+04
   1.9243552e+01  -3.6473350e-01   6.0026771e-01   6.2309526e-02  -7.7711142e+00  -3.2211644e+01  -8.4482705e+00   1.4067743e+04  -5.5764574e+03  -1.0041141e+04
   1.9252133e+01  -3.6476184e-01   5.9998707e-01   6.2376496e-02  -7.6504065e+00  -3.2259436e+01  -8.5344236e+00   1.4067880e+04  -5.5633971e+03  -1.0040294e+04
   1.9260713e+01  -3.6478949e-01   5.9970574e-01   6.2442876e-02  -7.5296978e+00  -3.2307116e+01  -8.6205697e+00   1.4067998e+04  -5.5503521e+03  -1.0039444e+04
   1.9269294e+01  -3.6481646e-01   5.9942372e-01   6.2508666e-02  -7.4089883e+00  -3.2354685e+01  -8.7067090e+00   1.4068096e+04  -5.5373229e+03  -1.0038593e+04
   1.9277874e+01  -3.6484275e-01   5.9914102e-01   6.2573856e-02  -7.2882782e+00  -3.2402141e+01  -8.7928405e+00   1.4068176e+04  -5.5243091e+03  -1.0037739e+04
   1.9286454e+01  -3.6486834e-01   5.9885763e-01   6.2638456e-02  -7.1675672e+00  -3.2449487e+01  -8.8789647e+00   1.4068236e+04  -5.5113103e+03  -1.0036883e+04
   1.9295035e+01  -3.6489325e-01   5.9857355e-01   6.2702456e-02  -7.0468558e+00  -3.2496721e+01  -8.9650819e+00   1.4068277e+04  -5.4983277e+03  -1.0036024e+04
   1.9303615e+01  -3.6491748e-01   5.9828878e-01   6.2765876e-02  -6.9261443e+00  -3.2543843e+01  -9.0511913e+00   1.4068299e+04  -5.4853604e+03  -1.0035164e+04
   1.9312196e+01  -3.6494102e-01   5.9800333e-01   6.2828686e-02  -6.8054326e+00  -3.2590854e+01  -9.1372935e+00   1.4068301e+04  -5.4724090e+03  -1.0034302e+04
   1.9320776e+01  -3.6496387e-01   5.9771720e-01   6.2890906e-02  -6.6847208e+00  -3.2637753e+01  -9.2233876e+00   1.4068284e+04  -5.4594730e+03  -1.0033438e+04
   1.9329356e+01  -3.6498603e-01   5.9743038e-01   6.2952536e-02  -6.5640093e+00  -3.2684542e+01  -9.3094746e+00   1.4068248e+04  -5.4465528e+03  -1.0032571e+04
   1.9337937e+01  -3.6500752e-01   5.9714288e-01   6.3013566e-02  -6.4432983e+00  -3.2731221e+01  -9.3955548e+00   1.4068193e+04  -5.4336476e+03  -1.0031702e+04
   1.9346517e+01  -3.6502831e-01   5.9685470e-01   6.3073996e-02  -6.3225879e+00  -3.2777789e+01  -9.4816276e+00   1.4068118e+04  -5.4207585e+03  -1.0030832e+04
   1.9355098e+01  -3.6504842e-01   5.9656584e-01   6.3133836e-02  -6.2018781e+00  -3.2824246e+01  -9.5676923e+00   1.4068025e+04  -5.4078851e+03  -1.0029960e+04
   1.9363678e+01  -3.6506784e-01   5.9627630e-01   6.3193076e-02  -6.0811692e+00  -3.2870591e+01  -9.6537488e+00   1.4067912e+04  -5.3950273e+03  -1.0029086e+04
   1.9372258e+01  -3.6508658e-01   5.9598607e-01   6.3251716e-02  -5.9604613e+00  -3.2916829e+01  -9.7397994e+00   1.4067779e+04  -5.3821852e+03  -1.0028210e+04
   1.9380839e+01  -3.6510463e-01   5.9569518e-01   6.3309756e-02  -5.8397547e+00  -3.2962955e+01  -9.8258417e+00   1.4067628e+04  -5.3693586e+03  -1.0027333e+04
   1.9389419e+01  -3.6512200e-01   5.9540360e-01   6.3367206e-02  -5.7190495e+00  -3.3008972e+01  -9.9118768e+00   1.4067457e+04  -5.3565474e+03  -1.0026453e+04
   1.9398000e+01  -3.6513868e-01   5.9511135e-01   6.3424046e-02  -5.5983458e+00  -3.3054878e+01  -9.9979039e+00   1.4067266e+04  -5.3437522e+03  -1.0025572e+04
   1.9406580e+01  -3.6515467e-01   5.9481842e-01   6.3480296e-02  -5.4776491e+00  -3.3100675e+01  -1.0083918e+01   1.4065485e+04  -5.3308314e+03  -1.0022867e+04
   1.9415160e+01  -3.6516998e-01   5.9452481e-01   6.3535936e-02  -5.3569711e+00  -3.3146360e+01  -1.0169904e+01   1.4063210e+04  -5.3178831e+03  -1.0019604e+04
   1.9423741e+01  -3.6518460e-01   5.9423054e-01   6.3590986e-02  -5.2363131e+00  -3.3191933e+01  -1.0255862e+01   1.4060915e+04  -5.3049514e+03  -1.0016339e+04
   1.9432321e+01  -3.6519853e-01   5.9393559e-01   6.3645436e-02  -5.1156745e+00  -3.3237395e+01  -1.0341792e+01   1.4058604e+04  -5.2920359e+03  -1.0013072e+04
   1.9440902e+01  -3.6521178e-01   5.9363996e-01   6.3699276e-02  -4.9950560e+00  -3.3282749e+01  -1.0427694e+01   1.4056275e+04  -5.2791365e+03  -1.0009802e+04
   1.9449482e+01  -3.6522435e-01   5.9334367e-01   6.3752526e-02  -4.8744576e+00  -3.3327991e+01  -1.0513568e+01   1.4053929e+04  -5.2662533e+03  -1.0006530e+04
   1.9458063e+01  -3.6523623e-01   5.9304671e-01   6.3805166e-02  -4.7538792e+00  -3.3373122e+01  -1.0599415e+01   1.4051564e+04  -5.2533867e+03  -1.0003255e+04
   1.9466643e+01  -3.6524742e-01   5.9274907e-01   6.3857206e-02  -4.6333214e+00  -3.3418142e+01  -1.0685232e+01   1.4049183e+04  -5.2405362e+03  -9.9999780e+03
   1.9475223e+01  -3.6525793e-01   5.9245077e-01   6.3908656e-02  -4.5127839e+00  -3.3463054e+01  -1.0771022e+01   1.4046784e+04  -5.2277020e+03  -9.9966988e+03
   1.9483804e+01  -3.6526775e-01   5.9215180e-01   6.3959496e-02  -4.3922672e+00  -3.3507856e+01  -1.0856784e+01   1.4044367e+04  -5.2148841e+03  -9.9934173e+03
   1.9492384e+01  -3.6527689e-01   5.9185217e-01   6.4009726e-02  -4.2717714e+00  -3.3552547e+01  -1.0942518e+01   1.4041932e+04  -5.2020826e+03  -9.9901332e+03
   1.9500965e+01  -3.6528534e-01   5.9155187e-01   6.4059366e-02  -4.1512963e+00  -3.3597127e+01  -1.1028223e+01   1.4039480e+04  -5.1892972e+03  -9.9868473e+03
   1.9509545e+01  -3.6529310e-01   5.9125090e-01   6.4108396e-02  -4.0308424e+00  -3.3641598e+01  -1.1113900e+01   1.4037012e+04  -5.1765282e+03  -9.9835592e+03
   1.9518125e+01  -3.6530018e-01   5.9094927e-01   6.4156826e-02  -3.9104099e+00  -3.3685961e+01  -1.1199549e+01   1.4034524e+04  -5.1637756e+03  -9.9802685e+03
   1.9526706e+01  -3.6530658e-01   5.9064698e-01   6.4204656e-02  -3.7899987e+00  -3.3730212e+01  -1.1285169e+01   1.4032020e+04  -5.1510396e+03  -9.9769764e+03
   1.9535286e+01  -3.6531229e-01   5.9034402e-01   6.4251886e-02  -3.6696091e+00  -3.3774355e+01  -1.1370761e+01   1.4029498e+04  -5.1383194e+03  -9.9736820e+03
   1.9543867e+01  -3.6531731e-01   5.9004041e-01   6.4298506e-02  -3.5492412e+00  -3.3818391e+01  -1.1456326e+01   1.4026958e+04  -5.1256156e+03  -9.9703854e+03
   1.9552447e+01  -3.6532165e-01   5.8973613e-01   6.4344526e-02  -3.4288951e+00  -3.3862316e+01  -1.1541861e+01   1.4024401e+04  -5.1129282e+03  -9.9670864e+03
   1.9561027e+01  -3.6532531e-01   5.8943119e-01   6.4389936e-02  -3.3085712e+00  -3.3906133e+01  -1.1627369e+01   1.4021826e+04  -5.1002569e+03  -9.9637859e+03
   1.9569608e+01  -3.6532828e-01   5.8912560e-01   6.4434746e-02  -3.1882693e+00  -3.3949841e+01  -1.1712849e+01   1.4019234e+04  -5.0876019e+03  -9.9604833e+03
   1.9578188e+01  -3.6533056e-01   5.8881935e-01   6.4478956e-02  -3.0679898e+00  -3.3993441e+01  -1.1798299e+01   1.4016624e+04  -5.0749635e+03  -9.9571784e+03
   1.9586769e+01  -3.6533216e-01   5.8851244e-01   6.4522556e-02  -2.9477327e+00  -3.4036931e+01  -1.1883722e+01   1.4013997e+04  -5.0623411e+03  -9.9538720e+03
   1.9595349e+01  -3.6533307e-01   5.8820488e-01   6.4565546e-02  -2.8274983e+00  -3.4080313e+01  -1.1969115e+01   1.4011352e+04  -5.0497352e+03  -9.9505637e+03
   1.9603929e+01  -3.6533330e-01   5.8789666e-01   6.4607936e-02  -2.7072886e+00  -3.4123589e+01  -1.2054479e+01   1.4007737e+04  -5.0370967e+03  -9.9461475e+03
   1.9612510e+01  -3.6533285e-01   5.8758779e-01   6.4649726e-02  -2.5871169e+00  -3.4166756e+01  -1.2139797e+01   1.4002977e+04  -5.0244164e+03  -9.9404189e+03
   1.9621090e+01  -3.6533171e-01   5.8727826e-01   6.4690906e-02  -2.4669862e+00  -3.4209811e+01  -1.2225064e+01   1.3998202e+04  -5.0117527e+03  -9.9346880e+03
   1.9629671e+01  -3.6532988e-01   5.8696809e-01   6.4731486e-02  -2.3468964e+00  -3.4252760e+01  -1.2310284e+01   1.3993411e+04  -4.9991062e+03  -9.9289539e+03
   1.9638251e+01  -3.6532737e-01   5.8665726e-01   6.4771456e-02  -2.2268479e+00  -3.4295601e+01  -1.2395454e+01   1.3988604e+04  -4.9864766e+03  -9.9232178e+03
   1.9646831e+01  -3.6532418e-01   5.8634578e-01   6.4810816e-02  -2.1068407e+00  -3.4338333e+01  -1.2480575e+01   1.3983782e+04  -4.9738635e+03  -9.9174783e+03
   1.9655412e+01  -3.6532030e-01   5.8603366e-01   6.4849576e-02  -1.9868749e+00  -3.4380956e+01  -1.2565645e+01   1.3978944e+04  -4.9612673e+03  -9.9117362e+03
   1.9663992e+01  -3.6531574e-01   5.8572088e-01   6.4887726e-02  -1.8669507e+00  -3.4423472e+01  -1.2650668e+01   1.3974091e+04  -4.9486880e+03  -9.9059921e+03
   1.9672573e+01  -3.6531049e-01   5.8540746e-01   6.4925276e-02  -1.7470682e+00  -3.4465881e+01  -1.2735641e+01   1.3969223e+04  -4.9361253e+03  -9.9002447e+03
   1.9681153e+01  -3.6530456e-01   5.8509340e-01   6.4962216e-02  -1.6272275e+00  -3.4508179e+01  -1.2820564e+01   1.3964339e+04  -4.9235791e+03  -9.8944951e+03
   1.9689733e+01  -3.6529794e-01   5.8477869e-01   6.4998556e-02  -1.5074289e+00  -3.4550373e+01  -1.2905438e+01   1.3959440e+04  -4.9110503e+03  -9.8887428e+03
   1.9698314e+01  -3.6529064e-01   5.8446333e-01   6.5034286e-02  -1.3876722e+00  -3.4592457e+01  -1.2990262e+01   1.3954525e+04  -4.8985376e+03  -9.8829881e+03
   1.9706894e+01  -3.6528266e-01   5.8414734e-01   6.5069416e-02  -1.2679579e+00  -3.4634436e+01  -1.3075038e+01   1.3949595e+04  -4.8860418e+03  -9.8772305e+03
   1.9715475e+01  -3.6527400e-01   5.8383070e-01   6.5103936e-02  -1.1482860e+00  -3.4676305e+01  -1.3159764e+01   1.3944649e+04  -4.8735625e+03  -9.8714709e+03
   1.9724055e+01  -3.6526465e-01   5.8351342e-01   6.5137846e-02  -1.0286565e+00  -3.4718070e+01  -1.3244441e+01   1.3939688e+04  -4.8611007e+03  -9.8657086e+03
   1.9732635e+01  -3.6525461e-01   5.8319550e-01   6.5171156e-02  -9.0906973e-01  -3.4759726e+01  -1.3329067e+01   1.3934711e+04  -4.8486549e+03  -9.8599441e+03
   1.9741216e+01  -3.6524390e-01   5.8287694e-01   6.5203856e-02  -7.8952563e-01  -3.4801276e+01  -1.3413645e+01   1.3929720e+04  -4.8362260e+03  -9.8541767e+03
   1.9749796e+01  -3.6523250e-01   5.8255775e-01   6.5235946e-02  -6.7002447e-01  -3.4842720e+01  -1.3498173e+01   1.3924712e+04  -4.8238143e+03  -9.8484072e+03
   1.9758377e+01  -3.6522041e-01   5.8223791e-01   6.5267436e-02  -5.5056636e-01  -3.4884057e+01  -1.3582651e+01   1.3919690e+04  -4.8114186e+03  -9.8426354e+03
   1.9766957e+01  -3.6520765e-01   5.8191745e-01   6.5298316e-02  -4.3115138e-01  -3.4925287e+01  -1.3667080e+01   1.3914652e+04  -4.7990398e+03  -9.8368610e+03
   1.9775538e+01  -3.6519420e-01   5.8159634e-01   6.5328596e-02  -3.1177972e-01  -3.4966413e+01  -1.3751461e+01   1.3909599e+04  -4.7866779e+03  -9.8310848e+03
   1.9784118e+01  -3.6518006e-01   5.8127461e-01   6.5358266e-02  -1.9245142e-01  -3.5007432e+01  -1.3835790e+01   1.3904530e+04  -4.7743326e+03  -9.8253057e+03
   1.9792698e+01  -3.6516525e-01   5.8095224e-01   6.5387336e-02  -7.3166714e-02  -3.5048344e+01  -1.3920070e+01   1.3899447e+04  -4.7620035e+03  -9.8195248e+03
   1.9801279e+01  -3.6514975e-01   5.8062924e-01   6.5415786e-02   4.6074078e-02  -3.5089151e+01  -1.4004301e+01   1.3894035e+04  -4.7496869e+03  -9.8133788e+03
   1.9809859e+01  -3.6513357e-01   5.8030560e-01   6.5443636e-02   1.6525968e-01  -3.5129853e+01  -1.4088469e+01   1.3886827e+04  -4.7373600e+03  -9.8051607e+03
   1.9818440e+01  -3.6511671e-01   5.7998134e-01   6.5470886e-02   2.8438326e-01  -3.5170448e+01  -1.4172565e+01   1.3879607e+04  -4.7250499e+03  -9.7969398e+03
   1.9827020e+01  -3.6509916e-01   5.7965645e-01   6.5497526e-02   4.0344489e-01  -3.5210939e+01  -1.4256592e+01   1.3872373e+04  -4.7127571e+03  -9.7887152e+03
   1.9835600e+01  -3.6508093e-01   5.7933094e-01   6.5523556e-02   5.2244440e-01  -3.5251323e+01  -1.4340548e+01   1.3865126e+04  -4.7004813e+03  -9.7804874e+03
   1.9844181e+01  -3.6506202e-01   5.7900479e-01   6.5548986e-02   6.4138175e-01  -3.5291602e+01  -1.4424432e+01   1.3857866e+04  -4.6882222e+03  -9.7722569e+03
   1.9852761e+01  -3.6504243e-01   5.7867802e-01   6.5573806e-02   7.6025664e-01  -3.5331776e+01  -1.4508247e+01   1.3850593e+04  -4.6759804e+03  -9.7640228e+03
   1.9861342e+01  -3.6502216e-01   5.7835063e-01   6.5598016e-02   8.7906919e-01  -3.5371847e+01  -1.4591992e+01   1.3843307e+04  -4.6637554e+03  -9.7557856e+03
   1.9869922e+01  -3.6500120e-01   5.7802261e-01   6.5621626e-02   9.9781887e-01  -3.5411811e+01  -1.4675665e+01   1.3836008e+04  -4.6515475e+03  -9.7475453e+03
   1.9878502e+01  -3.6497957e-01   5.7769397e-01   6.5644636e-02   1.1165062e+00  -3.5451670e+01  -1.4759267e+01   1.3828697e+04  -4.6393563e+03  -9.7393024e+03
   1.9887083e+01  -3.6495725e-01   5.7736472e-01   6.5667036e-02   1.2351307e+00  -3.5491426e+01  -1.4842799e+01   1.3821371e+04  -4.6271822e+03  -9.7310558e+03
   1.9895663e+01  -3.6493425e-01   5.7703484e-01   6.5688826e-02   1.3536921e+00  -3.5531077e+01  -1.4926260e+01   1.3814033e+04  -4.6150250e+03  -9.7228063e+03
   1.9904244e+01  -3.6491057e-01   5.7670434e-01   6.5710016e-02   1.4721907e+00  -3.5570623e+01  -1.5009650e+01   1.3806683e+04  -4.6028847e+03  -9.7145537e+03
   1.9912824e+01  -3.6488621e-01   5.7637322e-01   6.5730596e-02   1.5906260e+00  -3.5610066e+01  -1.5092970e+01   1.3799320e+04  -4.5907610e+03  -9.7062986e+03
   1.9921404e+01  -3.6486117e-01   5.7604149e-01   6.5750576e-02   1.7089981e+00  -3.5649405e+01  -1.5176218e+01   1.3791943e+04  -4.5786545e+03  -9.6980400e+03
   1.9929985e+01  -3.6483544e-01   5.7570914e-01   6.5769956e-02   1.8273068e+00  -3.5688640e+01  -1.5259396e+01   1.3784554e+04  -4.5665648e+03  -9.6897785e+03
   1.9938565e+01  -3.6480904e-01   5.7537618e-01   6.5788726e-02   1.9455520e+00  -3.5727770e+01  -1.5342502e+01   1.3777152e+04  -4.5544918e+03  -9.6815140e+03
   1.9947146e+01  -3.6478196e-01   5.7504260e-01   6.5806896e-02   2.0637339e+00  -3.5766798e+01  -1.5425538e+01   1.3769737e+04  -4.5424355e+03  -9.6732470e+03
   1.9955726e+01  -3.6475419e-01   5.7470841e-01   6.5824456e-02   2.1818518e+00  -3.5805723e+01  -1.5508503e+01   1.3762310e+04  -4.5303962e+03  -9.6649766e+03
   1.9964306e+01  -3.6472575e-01   5.7437361e-01   6.5841416e-02   2.2999062e+00  -3.5844543e+01  -1.5591397e+01   1.3754869e+04  -4.5183736e+03  -9.6567034e+03
   1.9972887e+01  -3.6469663e-01   5.7403821e-01   6.5857766e-02   2.4178966e+00  -3.5883262e+01  -1.5674220e+01   1.3747417e+04  -4.5063676e+03  -9.6484276e+03
   1.9981467e+01  -3.6466682e-01   5.7370219e-01   6.5873516e-02   2.5358228e+00  -3.5921876e+01  -1.5756971e+01   1.3739951e+04  -4.4943786e+03  -9.6401486e+03
   1.9990048e+01  -3.6463634e-01   5.7336556e-01   6.5888666e-02   2.6536851e+00  -3.5960389e+01  -1.5839653e+01   1.3732473e+04  -4.4824063e+03  -9.6318668e+03
   1.9998628e+01  -3.6460518e-01   5.7302833e-01   6.5903206e-02   2.7714832e+00  -3.5998798e+01  -1.5922262e+01   1.3724982e+04  -4.4704512e+03  -9.6235824e+03
   2.0007208e+01  -3.6457333e-01   5.7269049e-01   6.5917146e-02   2.8892107e+00  -3.6037105e+01  -1.6004793e+01   1.3715726e+04  -4.4585464e+03  -9.6132573e+03
   2.0015789e+01  -3.6454081e-01   5.7235204e-01   6.5930486e-02   3.0068560e+00  -3.6075311e+01  -1.6087234e+01   1.3706125e+04  -4.4466652e+03  -9.6025403e+03
   2.0024369e+01  -3.6450761e-01   5.7201299e-01   6.5943226e-02   3.1244190e+00  -3.6113414e+01  -1.6169581e+01   1.3696515e+04  -4.4348008e+03  -9.5918195e+03
   2.0032950e+01  -3.6447373e-01   5.7167334e-01   6.5955356e-02   3.2418993e+00  -3.6151416e+01  -1.6251837e+01   1.3686893e+04  -4.4229535e+03  -9.5810948e+03
   2.0041530e+01  -3.6443918e-01   5.7133309e-01   6.5966886e-02   3.3592971e+00  -3.6189316e+01  -1.6334001e+01   1.3677262e+04  -4.4111229e+03  -9.5703663e+03
   2.0050110e+01  -3.6440394e-01   5.7099224e-01   6.5977816e-02   3.4766122e+00  -3.6227115e+01  -1.6416073e+01   1.3667621e+04  -4.3993093e+03  -9.5596339e+03
   2.0058691e+01  -3.6436803e-01   5.7065079e-01   6.5988146e-02   3.5938444e+00  -3.6264812e+01  -1.6498052e+01   1.3657969e+04  -4.3875125e+03  -9.5488978e+03
   2.0067271e+01  -3.6433144e-01   5.7030874e-01   6.5997866e-02   3.7109938e+00  -3.6302407e+01  -1.6579939e+01   1.3648307e+04  -4.3757326e+03  -9.5381579e+03
   2.0075852e+01  -3.6429417e-01   5.6996610e-01   6.6006996e-02   3.8280604e+00  -3.6339903e+01  -1.6661735e+01   1.3638636e+04  -4.3639693e+03  -9.5274146e+03
   2.0084432e+01  -3.6425622e-01   5.6962286e-01   6.6015516e-02   3.9450439e+00  -3.6377297e+01  -1.6743438e+01   1.3628954e+04  -4.3522229e+03  -9.5166672e+03
   2.0093013e+01  -3.6421759e-01   5.6927902e-01   6.6023446e-02   4.0619444e+00  -3.6414589e+01  -1.6825047e+01   1.3619262e+04  -4.3404933e+03  -9.5059160e+03
   2.0101593e+01  -3.6417829e-01   5.6893459e-01   6.6030766e-02   4.1787615e+00  -3.6451784e+01  -1.6906567e+01   1.3609560e+04  -4.3287804e+03  -9.4951611e+03
   2.0110173e+01  -3.6413831e-01   5.6858957e-01   6.6037496e-02   4.2954953e+00  -3.6488876e+01  -1.6987993e+01   1.3599849e+04  -4.3170847e+03  -9.4844027e+03
   2.0118754e+01  -3.6409766e-01   5.6824396e-01   6.6043626e-02   4.4121458e+00  -3.6525867e+01  -1.7069326e+01   1.3590128e+04  -4.3054051e+03  -9.4736405e+03
   2.0127334e+01  -3.6405632e-01   5.6789776e-01   6.6049156e-02   4.5287130e+00  -3.6562760e+01  -1.7150568e+01   1.3580396e+04  -4.2937423e+03  -9.4628744e+03
   2.0135915e+01  -3.6401432e-01   5.6755097e-01   6.6054086e-02   4.6451965e+00  -3.6599552e+01  -1.7231717e+01   1.3570655e+04  -4.2820960e+03  -9.4521048e+03
   2.0144495e+01  -3.6397163e-01   5.6720360e-01   6.6058416e-02   4.7615963e+00  -3.6636244e+01  -1.7312774e+01   1.3560904e+04  -4.2704663e+03  -9.4413314e+03
   2.0153075e+01  -3.6392827e-01   5.6685564e-01   6.6062146e-02   4.8779125e+00  -3.6672836e+01  -1.7393738e+01   1.3551144e+04  -4.2588532e+03  -9.4305545e+03
   2.0161656e+01  -3.6388423e-01   5.6650709e-01   6.6065286e-02   4.9941450e+00  -3.6709330e+01  -1.7474610e+01   1.3541373e+04  -4.2472567e+03  -9.4197739e+03
   2.0170236e+01  -3.6383952e-01   5.6615796e-01   6.6067826e-02   5.1102935e+00  -3.6745722e+01  -1.7555389e+01   1.3531593e+04  -4.2356764e+03  -9.4089902e+03
   2.0178817e+01  -3.6379413e-01   5.6580824e-01   6.6069766e-02   5.2263580e+00  -3.6782017e+01  -1.7636075e+01   1.3521804e+04  -4.2241128e+03  -9.3982024e+03
   2.0187397e+01  -3.6374807e-01   5.6545795e-01   6.6071116e-02   5.3423385e+00  -3.6818212e+01  -1.7716670e+01   1.3512004e+04  -4.2125657e+03  -9.3874110e+03
   2.0195977e+01  -3.6370133e-01   5.6510707e-01   6.6071866e-02   5.4582348e+00  -3.6854307e+01  -1.7797171e+01   1.3502196e+04  -4.2010351e+03  -9.3766161e+03
   2.0204558e+01  -3.6365391e-01   5.6475562e-01   6.6072016e-02   5.5740447e+00  -3.6890305e+01  -1.7877577e+01   1.3491283e+04  -4.1895793e+03  -9.3645450e+03
   2.0213138e+01  -3.6360583e-01   5.6440358e-01   6.6071576e-02   5.6897543e+00  -3.6926204e+01  -1.7957872e+01   1.3479396e+04  -4.1781904e+03  -9.3513468e+03
   2.0221719e+01  -3.6355706e-01   5.6405097e-01   6.6070546e-02   5.8053620e+00  -3.6962007e+01  -1.8038054e+01   1.3467503e+04  -4.1668188e+03  -9.3381436e+03
   2.0230299e+01  -3.6350763e-01   5.6369779e-01   6.6068916e-02   5.9208675e+00  -3.6997710e+01  -1.8118122e+01   1.3455602e+04  -4.1554630e+03  -9.3249360e+03
   2.0238879e+01  -3.6345751e-01   5.6334403e-01   6.6066696e-02   6.0362709e+00  -3.7033317e+01  -1.8198077e+01   1.3443695e+04  -4.1441245e+03  -9.3117236e+03
   2.0247460e+01  -3.6340673e-01   5.6298969e-01   6.6063876e-02   6.1515723e+00  -3.7068827e+01  -1.8277919e+01   1.3431780e+04  -4.1328015e+03  -9.2985067e+03
   2.0256040e+01  -3.6335527e-01   5.6263479e-01   6.6060466e-02   6.2667712e+00  -3.7104241e+01  -1.8357647e+01   1.3419859e+04  -4.1214951e+03  -9.2852852e+03
   2.0264621e+01  -3.6330314e-01   5.6227931e-01   6.6056466e-02   6.3818678e+00  -3.7139556e+01  -1.8437262e+01   1.3407930e+04  -4.1102057e+03  -9.2720590e+03
   2.0273201e+01  -3.6325034e-01   5.6192327e-01   6.6051876e-02   6.4968621e+00  -3.7174775e+01  -1.8516764e+01   1.3395995e+04  -4.0989319e+03  -9.2588283e+03
   2.0281781e+01  -3.6319686e-01   5.6156665e-01   6.6046686e-02   6.6117541e+00  -3.7209896e+01  -1.8596151e+01   1.3384053e+04  -4.0876751e+03  -9.2455928e+03
   2.0290362e+01  -3.6314271e-01   5.6120947e-01   6.6040916e-02   6.7265433e+00  -3.7244923e+01  -1.8675425e+01   1.3372104e+04  -4.0764339e+03  -9.2323530e+03
   2.0298942e+01  -3.6308789e-01   5.6085173e-01   6.6034546e-02   6.8412301e+00  -3.7279853e+01  -1.8754586e+01   1.3360149e+04  -4.0652091e+03  -9.2191081e+03
   2.0307523e+01  -3.6303239e-01   5.6049341e-01   6.6027596e-02   6.9558144e+00  -3.7314684e+01  -1.8833632e+01   1.3348187e+04  -4.0540009e+03  -9.2058594e+03
   2.0316103e+01  -3.6297623e-01   5.6013454e-01   6.6020046e-02   7.0702958e+00  -3.7349422e+01  -1.8912566e+01   1.3336219e+04  -4.0428084e+03  -9.1926055e+03
   2.0324683e+01  -3.6291939e-01   5.5977510e-01   6.6011916e-02   7.1846745e+00  -3.7384063e+01  -1.8991385e+01   1.3324244e+04  -4.0316324e+03  -9.1793477e+03
   2.0333264e+01  -3.6286188e-01   5.5941510e-01   6.6003196e-02   7.2989507e+00  -3.7418609e+01  -1.9070091e+01   1.3312262e+04  -4.0204721e+03  -9.1660847e+03
   2.0341844e+01  -3.6280370e-01   5.5905455e-01   6.5993886e-02   7.4131238e+00  -3.7453057e+01  -1.9148682e+01   1.3300275e+04  -4.0093277e+03  -9.1528177e+03
   2.0350425e+01  -3.6274485e-01   5.5869343e-01   6.5983996e-02   7.5271942e+00  -3.7487410e+01  -1.9227160e+01   1.3288280e+04  -3.9982000e+03  -9.1395459e+03
   2.0359005e+01  -3.6268533e-01   5.5833176e-01   6.5973516e-02   7.6411614e+00  -3.7521669e+01  -1.9305524e+01   1.3276279e+04  -3.9870876e+03  -9.1262699e+03
   2.0367585e+01  -3.6262514e-01   5.5796953e-01   6.5962446e-02   7.7550257e+00  -3.7555833e+01  -1.9383774e+01   1.3264272e+04  -3.9759918e+03  -9.1129892e+03
   2.0376166e+01  -3.6256428e-01   5.5760675e-01   6.5950796e-02   7.8687871e+00  -3.7589900e+01  -1.9461910e+01   1.3252259e+04  -3.9649112e+03  -9.0997042e+03
   2.0384746e+01  -3.6250275e-01   5.5724341e-01   6.5938556e-02   7.9824452e+00  -3.7623873e+01  -1.9539932e+01   1.3240240e+04  -3.9538471e+03  -9.0864146e+03
   2.0393327e+01  -3.6244054e-01   5.5687952e-01   6.5925736e-02   8.0960003e+00  -3.7657752e+01  -1.9617840e+01   1.3228215e+04  -3.9427983e+03  -9.0731206e+03
   2.0401907e+01  -3.6237767e-01   5.5651508e-01   6.5912326e-02   8.2094518e+00  -3.7691537e+01  -1.9695635e+01   1.3215735e+04  -3.9318041e+03  -9.0593017e+03
   2.0410488e+01  -3.6231414e-01   5.5615009e-01   6.5898336e-02   8.3227878e+00  -3.7725227e+01  -1.9773300e+01   1.3201684e+04  -3.9209597e+03  -9.0436573e+03
   2.0419068e+01  -3.6224993e-01   5.5578455e-01   6.5883766e-02   8.4360034e+00  -3.7758823e+01  -1.9850831e+01   1.3187629e+04  -3.9101309e+03  -9.0280066e+03
   2.0427648e+01  -3.6218505e-01   5.5541846e-01   6.5868616e-02   8.5490983e+00  -3.7792327e+01  -1.9928228e+01   1.3173570e+04  -3.8993184e+03  -9.0123506e+03
   2.0436229e+01  -3.6211950e-01   5.5505183e-01   6.5852876e-02   8.6620724e+00  -3.7825738e+01  -2.0005489e+01   1.3159507e+04  -3.8885216e+03  -8.9966891e+03
   2.0444809e+01  -3.6205329e-01   5.5468465e-01   6.5836566e-02   8.7749259e+00  -3.7859056e+01  -2.0082618e+01   1.3145442e+04  -3.8777403e+03  -8.9810220e+03
   2.0453390e+01  -3.6198641e-01   5.5431693e-01   6.5819666e-02   8.8876589e+00  -3.7892284e+01  -2.0159612e+01   1.3131373e+04  -3.8669748e+03  -8.9653493e+03
   2.0461970e+01  -3.6191886e-01   5.5394867e-01   6.5802196e-02   9.0002711e+00  -3.7925418e+01  -2.0236471e+01   1.3117300e+04  -3.8562243e+03  -8.9496709e+03
   2.0470550e+01  -3.6185065e-01   5.5357987e-01   6.5784146e-02   9.1127625e+00  -3.7958460e+01  -2.0313196e+01   1.3103224e+04  -3.8454898e+03  -8.9339871e+03
   2.0479131e+01  -3.6178177e-01   5.5321052e-01   6.5765516e-02   9.2251329e+00  -3.7991410e+01  -2.0389786e+01   1.3089146e+04  -3.8347707e+03  -8.9182979e+03
   2.0487711e+01  -3.6171222e-01   5.5284064e-01   6.5746306e-02   9.3373828e+00  -3.8024266e+01  -2.0466240e+01   1.3075064e+04  -3.8240671e+03  -8.9026031e+03
   2.0496292e+01  -3.6164200e-01   5.5247022e-01   6.5726526e-02   9.4495117e+00  -3.8057034e+01  -2.0542561e+01   1.3060979e+04  -3.8133788e+03  -8.8869032e+03
   2.0504872e+01  -3.6157112e-01   5.5209927e-01   6.5706166e-02   9.5615197e+00  -3.8089707e+01  -2.0618747e+01   1.3046891e+04  -3.8027054e+03  -8.8711972e+03
   2.0513452e+01  -3.6149958e-01   5.5172778e-01   6.5685226e-02   9.6734067e+00  -3.8122292e+01  -2.0694798e+01   1.3032800e+04  -3.7920478e+03  -8.8554859e+03
   2.0522033e+01  -3.6142736e-01   5.5135576e-01   6.5663726e-02   9.7851731e+00  -3.8154782e+01  -2.0770714e+01   1.3018706e+04  -3.7814055e+03  -8.8397691e+03
   2.0530613e+01  -3.6135449e-01   5.5098320e-01   6.5641646e-02   9.8968185e+00  -3.8187184e+01  -2.0846496e+01   1.3004610e+04  -3.7707783e+03  -8.8240468e+03
   2.0539194e+01  -3.6128095e-01   5.5061012e-01   6.5618986e-02   1.0008343e+01  -3.8219493e+01  -2.0922143e+01   1.2990510e+04  -3.7601662e+03  -8.8083191e+03
   2.0547774e+01  -3.6120674e-01   5.5023651e-01   6.5595766e-02   1.0119746e+01  -3.8251711e+01  -2.0997653e+01   1.2976408e+04  -3.7495694e+03  -8.7925859e+03
   2.0556354e+01  -3.6113187e-01   5.4986237e-01   6.5571966e-02   1.0231029e+01  -3.8283838e+01  -2.1073030e+01   1.2962303e+04  -3.7389870e+03  -8.7768470e+03
   2.0564935e+01  -3.6105634e-01   5.4948770e-01   6.5547606e-02   1.0342190e+01  -3.8315874e+01  -2.1148271e+01   1.2948195e+04  -3.7284201e+03  -8.7611029e+03
   2.0573515e+01  -3.6098014e-01   5.4911251e-01   6.5522666e-02   1.0453230e+01  -3.8347820e+01  -2.1223377e+01   1.2934085e+04  -3.7178681e+03  -8.7453538e+03
   2.0582096e+01  -3.6090328e-01   5.4873679e-01   6.5497156e-02   1.0564149e+01  -3.8379677e+01  -2.1298349e+01   1.2919972e+04  -3.7073311e+03  -8.7295988e+03
   2.0590676e+01  -3.6082575e-01   5.4836055e-01   6.5471086e-02   1.0674947e+01  -3.8411442e+01  -2.1373184e+01   1.2905858e+04  -3.6968090e+03  -8.7138384e+03
   2.0599256e+01  -3.6074757e-01   5.4798379e-01   6.5444446e-02   1.0785624e+01  -3.8443116e+01  -2.1447885e+01   1.2891740e+04  -3.6863012e+03  -8.6980724e+03
   2.0607837e+01  -3.6066872e-01   5.4760651e-01   6.5417236e-02   1.0896173e+01  -3.8474701e+01  -2.1522442e+01   1.2875838e+04  -3.6760196e+03  -8.6802338e+03
   2.0616417e+01  -3.6058921e-01   5.4722871e-01   6.5389456e-02   1.1006584e+01  -3.8506200e+01  -2.1596845e+01   1.2859768e+04  -3.6657726e+03  -8.6621929e+03
   2.0624998e+01  -3.6050904e-01   5.4685039e-01   6.5361116e-02   1.1116857e+01  -3.8537609e+01  -2.1671092e+01   1.2843697e+04  -3.6555404e+03  -8.6441450e+03
   2.0633578e+01  -3.6042820e-01   5.4647155e-01   6.5332216e-02   1.1226992e+01  -3.8568931e+01  -2.1745185e+01   1.2827627e+04  -3.6453227e+03  -8.6260909e+03
   2.0642158e+01  -3.6034671e-01   5.4609220e-01   6.5302746e-02   1.1336989e+01  -3.8600167e+01  -2.1819123e+01   1.2811557e+04  -3.6351196e+03  -8.6080299e+03
   2.0650739e+01  -3.6026455e-01   5.4571234e-01   6.5272716e-02   1.1446849e+01  -3.8631313e+01  -2.1892906e+01   1.2795488e+04  -3.6249304e+03  -8.5899625e+03
   2.0659319e+01  -3.6018173e-01   5.4533197e-01   6.5242126e-02   1.1556570e+01  -3.8662373e+01  -2.1966533e+01   1.2779418e+04  -3.6147561e+03  -8.5718887e+03
   2.0667900e+01  -3.6009826e-01   5.4495108e-01   6.5210976e-02   1.1666154e+01  -3.8693345e+01  -2.2040007e+01   1.2763350e+04  -3.6045963e+03  -8.5538081e+03
   2.0676480e+01  -3.6001412e-01   5.4456969e-01   6.5179266e-02   1.1775600e+01  -3.8724232e+01  -2.2113324e+01   1.2747283e+04  -3.5944507e+03  -8.5357212e+03
   2.0685060e+01  -3.5992932e-01   5.4418778e-01   6.5146986e-02   1.1884907e+01  -3.8755030e+01  -2.2186486e+01   1.2731215e+04  -3.5843190e+03  -8.5176272e+03
   2.0693641e+01  -3.5984387e-01   5.4380537e-01   6.5114166e-02   1.1994078e+01  -3.8785742e+01  -2.2259494e+01   1.2715149e+04  -3.5742017e+03  -8.4995273e+03
   2.0702221e+01  -3.5975776e-01   5.4342246e-01   6.5080776e-02   1.2103110e+01  -3.8816365e+01  -2.2332345e+01   1.2699083e+04  -3.5640988e+03  -8.4814205e+03
   2.0710802e+01  -3.5967098e-01   5.4303904e-01   6.5046836e-02   1.2212004e+01  -3.8846903e+01  -2.2405041e+01   1.2683019e+04  -3.5540098e+03  -8.4633075e+03
   2.0719382e+01  -3.5958355e-01   5.4265512e-01   6.5012336e-02   1.2320761e+01  -3.8877355e+01  -2.2477582e+01   1.2666955e+04  -3.5439350e+03  -8.4451877e+03
   2.0727963e+01  -3.5949547e-01   5.4227070e-01   6.4977286e-02   1.2429380e+01  -3.8907721e+01  -2.2549968e+01   1.2650892e+04  -3.5338734e+03  -8.4270615e+03
   2.0736543e+01  -3.5940672e-01   5.4188577e-01   6.4941676e-02   1.2537860e+01  -3.8938000e+01  -2.2622197e+01   1.2634831e+04  -3.5238262e+03  -8.4089290e+03
   2.0745123e+01  -3.5931732e-01   5.4150035e-01   6.4905516e-02   1.2646203e+01  -3.8968192e+01  -2.2694272e+01   1.2618770e+04  -3.5137931e+03  -8.3907897e+03
   2.0753704e+01  -3.5922726e-01   5.4111443e-01   6.4868806e-02   1.2754409e+01  -3.8998300e+01  -2.2766191e+01   1.2602711e+04  -3.5037735e+03  -8.3726443e+03
   2.0762284e+01  -3.5913655e-01   5.4072802e-01   6.4831546e-02   1.2862476e+01  -3.9028320e+01  -2.2837953e+01   1.2586653e+04  -3.4937679e+03  -8.3544919e+03
   2.0770865e+01  -3.5904517e-01   5.4034111e-01   6.4793736e-02   1.2970406e+01  -3.9058255e+01  -2.2909560e+01   1.2570596e+04  -3.4837753e+03  -8.3363333e+03
   2.0779445e+01  -3.5895315e-01   5.3995370e-01   6.4755376e-02   1.3078198e+01  -3.9088105e+01  -2.2981012e+01   1.2554540e+04  -3.4737968e+03  -8.3181681e+03
   2.0788025e+01  -3.5886047e-01   5.3956581e-01   6.4716466e-02   1.3185852e+01  -3.9117868e+01  -2.3052307e+01   1.2538487e+04  -3.4638318e+03  -8.2999968e+03
   2.0796606e+01  -3.5876713e-01   5.3917742e-01   6.4677016e-02   1.3293368e+01  -3.9147546e+01  -2.3123446e+01   1.2522435e+04  -3.4538803e+03  -8.2818190e+03
   2.0805186e+01  -3.5867314e-01   5.3878855e-01   6.4637016e-02   1.3400744e+01  -3.9177141e+01  -2.3194426e+01   1.2505253e+04  -3.4441133e+03  -8.2623282e+03
   2.0813767e+01  -3.5857849e-01   5.3839918e-01   6.4596466e-02   1.3507967e+01  -3.9206652e+01  -2.3265233e+01   1.2487336e+04  -3.4344713e+03  -8.2419753e+03
   2.0822347e+01  -3.5848319e-01   5.3800933e-01   6.4555376e-02   1.3615037e+01  -3.9236078e+01  -2.3335865e+01   1.2469422e+04  -3.4248430e+03  -8.2216150e+03
   2.0830927e+01  -3.5838724e-01   5.3761900e-01   6.4513736e-02   1.3721953e+01  -3.9265425e+01  -2.3406323e+01   1.2451513e+04  -3.4152273e+03  -8.2012468e+03
   2.0839508e+01  -3.5829063e-01   5.3722818e-01   6.4471566e-02   1.3828715e+01  -3.9294687e+01  -2.3476605e+01   1.2433608e+04  -3.4056247e+03  -8.1808710e+03
   2.0848088e+01  -3.5819337e-01   5.3683688e-01   6.4428846e-02   1.3935324e+01  -3.9323866e+01  -2.3546712e+01   1.2415708e+04  -3.3960356e+03  -8.1604879e+03
   2.0856669e+01  -3.5809546e-01   5.3644510e-01   6.4385586e-02   1.4041779e+01  -3.9352965e+01  -2.3616645e+01   1.2397812e+04  -3.3864586e+03  -8.1400973e+03
   2.0865249e+01  -3.5799689e-01   5.3605284e-01   6.4341786e-02   1.4148080e+01  -3.9381982e+01  -2.3686403e+01   1.2379920e+04  -3.3768948e+03  -8.1196987e+03
   2.0873829e+01  -3.5789768e-01   5.3566010e-01   6.4297456e-02   1.4254228e+01  -3.9410915e+01  -2.3755986e+01   1.2362033e+04  -3.3673442e+03  -8.0992928e+03
   2.0882410e+01  -3.5779781e-01   5.3526689e-01   6.4252586e-02   1.4360223e+01  -3.9439769e+01  -2.3825394e+01   1.2344151e+04  -3.3578058e+03  -8.0788790e+03
   2.0890990e+01  -3.5769729e-01   5.3487319e-01   6.4207176e-02   1.4466064e+01  -3.9468539e+01  -2.3894626e+01   1.2326274e+04  -3.3482801e+03  -8.0584577e+03
   2.0899571e+01  -3.5759613e-01   5.3447903e-01   6.4161236e-02   1.4571751e+01  -3.9497228e+01  -2.3963684e+01   1.2308401e+04  -3.3387674e+03  -8.0380290e+03
   2.0908151e+01  -3.5749431e-01   5.3408439e-01   6.4114756e-02   1.4677286e+01  -3.9525835e+01  -2.4032566e+01   1.2290533e+04  -3.3292667e+03  -8.0175926e+03
   2.0916731e+01  -3.5739184e-01   5.3368928e-01   6.4067756e-02   1.4782667e+01  -3.9554361e+01  -2.4101272e+01   1.2272670e+04  -3.3197790e+03  -7.9971488e+03
   2.0925312e+01  -3.5728872e-01   5.3329371e-01   6.4020216e-02   1.4887895e+01  -3.9582805e+01  -2.4169802e+01   1.2254812e+04  -3.3103031e+03  -7.9766972e+03
   2.0933892e+01  -3.5718496e-01   5.3289766e-01   6.3972146e-02   1.4992970e+01  -3.9611169e+01  -2.4238159e+01   1.2236960e+04  -3.3008395e+03  -7.9562380e+03
   2.0942473e+01  -3.5708054e-01   5.3250115e-01   6.3923546e-02   1.5097891e+01  -3.9639449e+01  -2.4306338e+01   1.2219112e+04  -3.2913887e+03  -7.9357716e+03
   2.0951053e+01  -3.5697548e-01   5.3210417e-01   6.3874416e-02   1.5202659e+01  -3.9667650e+01  -2.4374342e+01   1.2201270e+04  -3.2819495e+03  -7.9152974e+03
   2.0959633e+01  -3.5686977e-01   5.3170672e-01   6.3824766e-02   1.5307275e+01  -3.9695770e+01  -2.4442171e+01   1.2183433e+04  -3.2725222e+03  -7.8948161e+03
   2.0968214e+01  -3.5676341e-01   5.3130882e-01   6.3774586e-02   1.5411737e+01  -3.9723811e+01  -2.4509824e+01   1.2165601e+04  -3.2631076e+03  -7.8743271e+03
   2.0976794e+01  -3.5665641e-01   5.3091045e-01   6.3723876e-02   1.5516046e+01  -3.9751768e+01  -2.4577301e+01   1.2147775e+04  -3.2537044e+03  -7.8538303e+03
   2.0985375e+01  -3.5654876e-01   5.3051162e-01   6.3672646e-02   1.5620203e+01  -3.9779646e+01  -2.4644602e+01   1.2129954e+04  -3.2443132e+03  -7.8333260e+03
   2.0993955e+01  -3.5644046e-01   5.3011234e-01   6.3620896e-02   1.5724206e+01  -3.9807444e+01  -2.4711727e+01   1.2112139e+04  -3.2349342e+03  -7.8128144e+03
   2.1002535e+01  -3.5633151e-01   5.2971260e-01   6.3568626e-02   1.5828056e+01  -3.9835161e+01  -2.4778675e+01   1.2093806e+04  -3.2256639e+03  -7.7916941e+03
   2.1011116e+01  -3.5622192e-01   5.2931240e-01   6.3515826e-02   1.5931742e+01  -3.9862798e+01  -2.4845434e+01   1.2074230e+04  -3.2166361e+03  -7.7691310e+03
   2.1019696e+01  -3.5611169e-01   5.2891174e-01   6.3462516e-02   1.6035260e+01  -3.9890360e+01  -2.4912000e+01   1.2054661e+04  -3.2076200e+03  -7.7465599e+03
   2.1028277e+01  -3.5600081e-01   5.2851064e-01   6.3408686e-02   1.6138610e+01  -3.9917845e+01  -2.4978372e+01   1.2035102e+04  -3.1986154e+03  -7.7239797e+03
   2.1036857e+01  -3.5588929e-01   5.2810908e-01   6.3354336e-02   1.6241792e+01  -3.9945252e+01  -2.5044550e+01   1.2015550e+04  -3.1896219e+03  -7.7013914e+03
   2.1045438e+01  -3.5577712e-01   5.2770707e-01   6.3299466e-02   1.6344806e+01  -3.9972582e+01  -2.5110534e+01   1.1996007e+04  -3.1806397e+03  -7.6787940e+03
   2.1054018e+01  -3.5566431e-01   5.2730462e-01   6.3244096e-02   1.6447653e+01  -3.9999835e+01  -2.5176324e+01   1.1976473e+04  -3.1716684e+03  -7.6561883e+03
   2.1062598e+01  -3.5555086e-01   5.2690172e-01   6.3188196e-02   1.6550332e+01  -4.0027010e+01  -2.5241920e+01   1.1956947e+04  -3.1627081e+03  -7.6335740e+03
   2.1071179e+01  -3.5543677e-01   5.2649837e-01   6.3131796e-02   1.6652844e+01  -4.0054109e+01  -2.5307323e+01   1.1937430e+04  -3.1537589e+03  -7.6109507e+03
   2.1079759e+01  -3.5532203e-01   5.2609457e-01   6.3074876e-02   1.6755188e+01  -4.0081130e+01  -2.5372530e+01   1.1917922e+04  -3.1448203e+03  -7.5883192e+03
   2.1088340e+01  -3.5520665e-01   5.2569034e-01   6.3017456e-02   1.6857365e+01  -4.0108075e+01  -2.5437544e+01   1.1898422e+04  -3.1358927e+03  -7.5656787e+03
   2.1096920e+01  -3.5509063e-01   5.2528566e-01   6.2959526e-02   1.6959375e+01  -4.0134945e+01  -2.5502364e+01   1.1878932e+04  -3.1269756e+03  -7.5430300e+03
   2.1105500e+01  -3.5497397e-01   5.2488055e-01   6.2901086e-02   1.7061217e+01  -4.0161737e+01  -2.5566988e+01   1.1859450e+04  -3.1180688e+03  -7.5203720e+03
   2.1114081e+01  -3.5485667e-01   5.2447499e-01   6.2842136e-02   1.7162893e+01  -4.0188454e+01  -2.5631419e+01   1.1839978e+04  -3.1091728e+03  -7.4977061e+03
   2.1122661e+01  -3.5473873e-01   5.2406900e-01   6.2782686e-02   1.7264401e+01  -4.0215093e+01  -2.5695655e+01   1.1820514e+04  -3.1002872e+03  -7.4750317e+03
   2.1131242e+01  -3.5462015e-01   5.2366257e-01   6.2722736e-02   1.7365742e+01  -4.0241657e+01  -2.5759697e+01   1.1801060e+04  -3.0914121e+03  -7.4523482e+03
   2.1139822e+01  -3.5450093e-01   5.2325571e-01   6.2662286e-02   1.7466917e+01  -4.0268145e+01  -2.5823544e+01   1.1781615e+04  -3.0825472e+03  -7.4296565e+03
   2.1148402e+01  -3.5438107e-01   5.2284841e-01   6.2601326e-02   1.7567925e+01  -4.0294557e+01  -2.5887196e+01   1.1762179e+04  -3.0736927e+03  -7.4069559e+03
   2.1156983e+01  -3.5426057e-01   5.2244069e-01   6.2539866e-02   1.7668765e+01  -4.0320893e+01  -2.5950653e+01   1.1742753e+04  -3.0648481e+03  -7.3842472e+03
   2.1165563e+01  -3.5413944e-01   5.2203253e-01   6.2477916e-02   1.7769440e+01  -4.0347153e+01  -2.6013916e+01   1.1723336e+04  -3.0560134e+03  -7.3615299e+03
   2.1174144e+01  -3.5401767e-01   5.2162395e-01   6.2415466e-02   1.7869947e+01  -4.0373336e+01  -2.6076983e+01   1.1703929e+04  -3.0471890e+03  -7.3388036e+03
   2.1182724e+01  -3.5389526e-01   5.2121493e-01   6.2352516e-02   1.7970289e+01  -4.0399444e+01  -2.6139855e+01   1.1684532e+04  -3.0383742e+03  -7.3160693e+03
   2.1191304e+01  -3.5377222e-01   5.2080550e-01   6.2289076e-02   1.8070463e+01  -4.0425477e+01  -2.6202532e+01   1.1665144e+04  -3.0295689e+03  -7.2933258e+03
   2.1199885e+01  -3.5364854e-01   5.2039564e-01   6.2225146e-02   1.8170472e+01  -4.0451433e+01  -2.6265014e+01   1.1645767e+04  -3.0207737e+03  -7.2705744e+03
   2.1208465e+01  -3.5352422e-01   5.1998535e-01   6.2160716e-02   1.8270307e+01  -4.0477318e+01  -2.6327294e+01   1.1624759e+04  -3.0123504e+03  -7.2459522e+03
   2.1217046e+01  -3.5339927e-01   5.1957465e-01   6.2095796e-02   1.8369962e+01  -4.0503129e+01  -2.6389361e+01   1.1603740e+04  -3.0039412e+03  -7.2212949e+03
   2.1225626e+01  -3.5327369e-01   5.1916352e-01   6.2030396e-02   1.8469437e+01  -4.0528868e+01  -2.6451217e+01   1.1582735e+04  -2.9955411e+03  -7.1966281e+03
   2.1234206e+01  -3.5314747e-01   5.1875198e-01   6.1964496e-02   1.8568731e+01  -4.0554533e+01  -2.6512861e+01   1.1561741e+04  -2.9871501e+03  -7.1719517e+03
   2.1242787e+01  -3.5302061e-01   5.1834002e-01   6.1898116e-02   1.8667846e+01  -4.0580129e+01  -2.6574293e+01   1.1540761e+04  -2.9787684e+03  -7.1472651e+03
   2.1251367e+01  -3.5289313e-01   5.1792764e-01   6.1831256e-02   1.8766780e+01  -4.0605651e+01  -2.6635514e+01   1.1519792e+04  -2.9703953e+03  -7.1225695e+03
   2.1259948e+01  -3.5276501e-01   5.1751486e-01   6.1763906e-02   1.8865535e+01  -4.0631104e+01  -2.6696522e+01   1.1498837e+04  -2.9620311e+03  -7.0978642e+03
   2.1268528e+01  -3.5263626e-01   5.1710165e-01   6.1696076e-02   1.8964110e+01  -4.0656484e+01  -2.6757319e+01   1.1477894e+04  -2.9536756e+03  -7.0731493e+03
   2.1277108e+01  -3.5250687e-01   5.1668804e-01   6.1627756e-02   1.9062505e+01  -4.0681791e+01  -2.6817903e+01   1.1456964e+04  -2.9453288e+03  -7.0484248e+03
   2.1285689e+01  -3.5237686e-01   5.1627402e-01   6.1558966e-02   1.9160721e+01  -4.0707027e+01  -2.6878275e+01   1.1436048e+04  -2.9369905e+03  -7.0236908e+03
   2.1294269e+01  -3.5224621e-01   5.1585959e-01   6.1489696e-02   1.9258757e+01  -4.0732192e+01  -2.6938435e+01   1.1415144e+04  -2.9286607e+03  -6.9989472e+03
   2.1302850e+01  -3.5211494e-01   5.1544476e-01   6.1419956e-02   1.9356614e+01  -4.0757285e+01  -2.6998383e+01   1.1394253e+04  -2.9203392e+03  -6.9741941e+03
   2.1311430e+01  -3.5198303e-01   5.1502951e-01   6.1349726e-02   1.9454291e+01  -4.0782308e+01  -2.7058118e+01   1.1373376e+04  -2.9120260e+03  -6.9494314e+03
[truncated: 613,250 more chars]
