# Supplementary material for: Generation of the pitch moment during the controlled flight after takeoff of fruitflies
Source: PLoS One. 2017 Mar 15;12(3):e0173481. doi: 10.1371/journal.pone.0173481 (PMC5351871; doi:10.1371/journal.pone.0173481)
Supplement: S2 Dataset — The quantities in each column are t (ms), wing positional angle (ϕ) for right and left wings, stroke deviation angle (θ) for right and left wings and pitch angle (ψ) for right and left wings, respectively. The angles are in the unit radian. (DAT) [file pone.0173481.s003.dat]

   6.2837100e-03   1.6165540e+00   1.5965395e+00   1.9583926e+00   1.7479384e+00   5.3314040e-01   5.3884218e-01
   1.4864115e-02   1.6197401e+00   1.5954569e+00   1.9320482e+00   1.7223429e+00   5.3390233e-01   5.3886595e-01
   2.3444521e-02   1.6227085e+00   1.5941633e+00   1.9054968e+00   1.6966321e+00   5.3460576e-01   5.3877708e-01
   3.2024926e-02   1.6254587e+00   1.5926629e+00   1.8787609e+00   1.6708281e+00   5.3525079e-01   5.3857738e-01
   4.0605331e-02   1.6279902e+00   1.5909599e+00   1.8518631e+00   1.6449526e+00   5.3583753e-01   5.3826867e-01
   4.9185737e-02   1.6303026e+00   1.5890586e+00   1.8248258e+00   1.6190277e+00   5.3636610e-01   5.3785277e-01
   5.7766142e-02   1.6323954e+00   1.5869633e+00   1.7976717e+00   1.5930752e+00   5.3683661e-01   5.3733149e-01
   6.6346547e-02   1.6342681e+00   1.5846781e+00   1.7704232e+00   1.5671172e+00   5.3724917e-01   5.3670664e-01
   7.4926952e-02   1.6359203e+00   1.5822073e+00   1.7431030e+00   1.5411755e+00   5.3760389e-01   5.3598004e-01
   8.3507358e-02   1.6373515e+00   1.5795553e+00   1.7157335e+00   1.5152721e+00   5.3790090e-01   5.3515350e-01
   9.2087763e-02   1.6385613e+00   1.5767261e+00   1.6883373e+00   1.4894289e+00   5.3814030e-01   5.3422885e-01
   1.0066817e-01   1.6395491e+00   1.5737241e+00   1.6609369e+00   1.4636679e+00   5.3832220e-01   5.3320789e-01
   1.0924857e-01   1.6403144e+00   1.5705536e+00   1.6335549e+00   1.4380109e+00   5.3844672e-01   5.3209244e-01
   1.1782898e-01   1.6408569e+00   1.5672187e+00   1.6062139e+00   1.4124799e+00   5.3851397e-01   5.3088431e-01
   1.2640938e-01   1.6411761e+00   1.5637237e+00   1.5789363e+00   1.3870968e+00   5.3852407e-01   5.2958532e-01
   1.3498979e-01   1.6412714e+00   1.5600729e+00   1.5517447e+00   1.3618837e+00   5.3847712e-01   5.2819729e-01
   1.4357019e-01   1.6411425e+00   1.5562705e+00   1.5246616e+00   1.3368623e+00   5.3837324e-01   5.2672203e-01
   1.5215060e-01   1.6407888e+00   1.5523207e+00   1.4977096e+00   1.3120546e+00   5.3821255e-01   5.2516135e-01
   1.6073101e-01   1.6402099e+00   1.5482279e+00   1.4709112e+00   1.2874826e+00   5.3799515e-01   5.2351707e-01
   1.6931141e-01   1.6394052e+00   1.5439961e+00   1.4442890e+00   1.2631682e+00   5.3772116e-01   5.2179101e-01
   1.7789182e-01   1.6383744e+00   1.5396298e+00   1.4178655e+00   1.2391333e+00   5.3739069e-01   5.1998498e-01
   1.8647222e-01   1.6371170e+00   1.5351331e+00   1.3916633e+00   1.2153999e+00   5.3700386e-01   5.1810079e-01
   1.9505263e-01   1.6356325e+00   1.5305103e+00   1.3657048e+00   1.1919899e+00   5.3656077e-01   5.1614026e-01
   2.0363303e-01   1.6339204e+00   1.5257657e+00   1.3400126e+00   1.1689250e+00   5.3606156e-01   5.1410521e-01
   2.1221344e-01   1.6319813e+00   1.5209027e+00   1.3146046e+00   1.1462212e+00   5.3550652e-01   5.1199773e-01
   2.2079384e-01   1.6298166e+00   1.5159243e+00   1.2894938e+00   1.1238872e+00   5.3489623e-01   5.0982022e-01
   2.2937425e-01   1.6274282e+00   1.5108333e+00   1.2646927e+00   1.1019313e+00   5.3423125e-01   5.0757511e-01
   2.3795465e-01   1.6248175e+00   1.5056324e+00   1.2402138e+00   1.0803619e+00   5.3351216e-01   5.0526481e-01
   2.4653506e-01   1.6219862e+00   1.5003244e+00   1.2160697e+00   1.0591873e+00   5.3273954e-01   5.0289176e-01
   2.5511546e-01   1.6189361e+00   1.4949121e+00   1.1922729e+00   1.0384157e+00   5.3191395e-01   5.0045837e-01
   2.6369587e-01   1.6156687e+00   1.4893984e+00   1.1688358e+00   1.0180556e+00   5.3103596e-01   4.9796707e-01
   2.7227627e-01   1.6121858e+00   1.4837859e+00   1.1457712e+00   9.9811517e-01   5.3010617e-01   4.9542028e-01
   2.8085668e-01   1.6084888e+00   1.4780776e+00   1.1230914e+00   9.7860283e-01   5.2912513e-01   4.9282043e-01
   2.8943708e-01   1.6045796e+00   1.4722761e+00   1.1008091e+00   9.5952687e-01   5.2809341e-01   4.9016994e-01
   2.9801749e-01   1.6004597e+00   1.4663843e+00   1.0789366e+00   9.4089561e-01   5.2701160e-01   4.8747123e-01
   3.0659790e-01   1.5961308e+00   1.4604049e+00   1.0574867e+00   9.2271738e-01   5.2588027e-01   4.8472673e-01
   3.1517830e-01   1.5915946e+00   1.4543409e+00   1.0364718e+00   9.0500048e-01   5.2469999e-01   4.8193886e-01
   3.2375871e-01   1.5868527e+00   1.4481948e+00   1.0159045e+00   8.8775326e-01   5.2347133e-01   4.7911005e-01
   3.3233911e-01   1.5819067e+00   1.4419696e+00   9.9579717e-01   8.7098401e-01   5.2219487e-01   4.7624271e-01
   3.4091952e-01   1.5767583e+00   1.4356680e+00   9.7616249e-01   8.5470108e-01   5.2087118e-01   4.7333927e-01
   3.4949992e-01   1.5714091e+00   1.4292929e+00   9.5701296e-01   8.3891277e-01   5.1950083e-01   4.7040216e-01
   3.5808033e-01   1.5658608e+00   1.4228469e+00   9.3836111e-01   8.2362741e-01   5.1808440e-01   4.6743380e-01
   3.6666073e-01   1.5601151e+00   1.4163330e+00   9.2021946e-01   8.0885332e-01   5.1662245e-01   4.6443661e-01
   3.7524114e-01   1.5541735e+00   1.4097538e+00   9.0260055e-01   7.9459882e-01   5.1511558e-01   4.6141302e-01
   3.8382154e-01   1.5480378e+00   1.4031122e+00   8.8551691e-01   7.8087223e-01   5.1356434e-01   4.5836544e-01
   3.9240195e-01   1.5417096e+00   1.3964110e+00   8.6898108e-01   7.6768188e-01   5.1196931e-01   4.5529631e-01
   4.0098235e-01   1.5351906e+00   1.3896530e+00   8.5300557e-01   7.5503607e-01   5.1033106e-01   4.5220804e-01
   4.0956276e-01   1.5284826e+00   1.3828403e+00   8.3759853e-01   7.4293903e-01   5.0865024e-01   4.4910284e-01
   4.1814316e-01   1.5215887e+00   1.3759738e+00   8.2275554e-01   7.3138326e-01   5.0692763e-01   4.4598225e-01
   4.2672357e-01   1.5145120e+00   1.3690537e+00   8.0847000e-01   7.2035921e-01   5.0516408e-01   4.4284770e-01
   4.3530398e-01   1.5072556e+00   1.3620806e+00   7.9473529e-01   7.0985733e-01   5.0336042e-01   4.3970063e-01
   4.4388438e-01   1.4998227e+00   1.3550547e+00   7.8154479e-01   6.9986806e-01   5.0151748e-01   4.3654248e-01
   4.5246479e-01   1.4922162e+00   1.3479766e+00   7.6889188e-01   6.9038184e-01   4.9963610e-01   4.3337467e-01
   4.6104519e-01   1.4844394e+00   1.3408466e+00   7.5676996e-01   6.8138913e-01   4.9771711e-01   4.3019864e-01
   4.6962560e-01   1.4764954e+00   1.3336651e+00   7.4517239e-01   6.7288037e-01   4.9576134e-01   4.2701583e-01
   4.7820600e-01   1.4683872e+00   1.3264325e+00   7.3409258e-01   6.6484600e-01   4.9376963e-01   4.2382767e-01
   4.8678641e-01   1.4601181e+00   1.3191493e+00   7.2352390e-01   6.5727647e-01   4.9174281e-01   4.2063559e-01
   4.9536681e-01   1.4516910e+00   1.3118159e+00   7.1345973e-01   6.5016222e-01   4.8968172e-01   4.1744103e-01
   5.0394722e-01   1.4431092e+00   1.3044326e+00   7.0389347e-01   6.4349371e-01   4.8758719e-01   4.1424542e-01
   5.1252762e-01   1.4343757e+00   1.2969999e+00   6.9481848e-01   6.3726138e-01   4.8546005e-01   4.1105020e-01
   5.2110803e-01   1.4254937e+00   1.2895181e+00   6.8622817e-01   6.3145566e-01   4.8330113e-01   4.0785679e-01
   5.2968843e-01   1.4164662e+00   1.2819878e+00   6.7811591e-01   6.2606702e-01   4.8111128e-01   4.0466664e-01
   5.3826884e-01   1.4072964e+00   1.2744092e+00   6.7047509e-01   6.2108589e-01   4.7889133e-01   4.0148118e-01
   5.4684924e-01   1.3979875e+00   1.2667828e+00   6.6329909e-01   6.1650272e-01   4.7664210e-01   3.9830184e-01
   5.5542965e-01   1.3885424e+00   1.2591090e+00   6.5658129e-01   6.1230795e-01   4.7436443e-01   3.9513005e-01
   5.6401005e-01   1.3789644e+00   1.2513882e+00   6.5031508e-01   6.0849204e-01   4.7205916e-01   3.9196725e-01
   5.7259046e-01   1.3692566e+00   1.2436209e+00   6.4449385e-01   6.0504542e-01   4.6972712e-01   3.8881488e-01
   5.8117087e-01   1.3594220e+00   1.2358073e+00   6.3911097e-01   6.0195855e-01   4.6736915e-01   3.8567437e-01
   5.8975127e-01   1.3494638e+00   1.2279480e+00   6.3415983e-01   5.9922186e-01   4.6498607e-01   3.8254714e-01
   5.9833168e-01   1.3393850e+00   1.2200433e+00   6.2963382e-01   5.9682581e-01   4.6257872e-01   3.7943465e-01
   6.0691208e-01   1.3291889e+00   1.2120936e+00   6.2552550e-01   5.9476041e-01   4.6014792e-01   3.7633815e-01
   6.1549249e-01   1.3188784e+00   1.2040983e+00   6.2182157e-01   5.9301259e-01   4.5769432e-01   3.7325778e-01
   6.2407289e-01   1.3084565e+00   1.1960567e+00   6.1850610e-01   5.9156792e-01   4.5521850e-01   3.7019313e-01
   6.3265330e-01   1.2979262e+00   1.1879679e+00   6.1556317e-01   5.9041194e-01   4.5272106e-01   3.6714382e-01
   6.4123370e-01   1.2872905e+00   1.1798311e+00   6.1297684e-01   5.8953022e-01   4.5020258e-01   3.6410946e-01
   6.4981411e-01   1.2765524e+00   1.1716456e+00   6.1073120e-01   5.8890831e-01   4.4766366e-01   3.6108965e-01
   6.5839451e-01   1.2657148e+00   1.1634104e+00   6.0881031e-01   5.8853177e-01   4.4510487e-01   3.5808400e-01
   6.6697492e-01   1.2547807e+00   1.1551247e+00   6.0719824e-01   5.8838615e-01   4.4252681e-01   3.5509211e-01
   6.7555532e-01   1.2437532e+00   1.1467879e+00   6.0587907e-01   5.8845702e-01   4.3993005e-01   3.5211360e-01
   6.8413573e-01   1.2326351e+00   1.1383989e+00   6.0483688e-01   5.8872992e-01   4.3731520e-01   3.4914807e-01
   6.9271613e-01   1.2214295e+00   1.1299571e+00   6.0405572e-01   5.8919042e-01   4.3468284e-01   3.4619513e-01
   7.0129654e-01   1.2101395e+00   1.1214615e+00   6.0351967e-01   5.8982406e-01   4.3203355e-01   3.4325438e-01
   7.0987694e-01   1.1987678e+00   1.1129115e+00   6.0321282e-01   5.9061641e-01   4.2936792e-01   3.4032544e-01
   7.1845735e-01   1.1873177e+00   1.1043061e+00   6.0311922e-01   5.9155302e-01   4.2668654e-01   3.3740791e-01
   7.2703776e-01   1.1757919e+00   1.0956445e+00   6.0322295e-01   5.9261946e-01   4.2399000e-01   3.3450140e-01
   7.3561816e-01   1.1641936e+00   1.0869260e+00   6.0350808e-01   5.9380126e-01   4.2127889e-01   3.3160551e-01
   7.4419857e-01   1.1525257e+00   1.0781497e+00   6.0395868e-01   5.9508400e-01   4.1855378e-01   3.2871986e-01
   7.5277897e-01   1.1407911e+00   1.0693148e+00   6.0455884e-01   5.9645323e-01   4.1581527e-01   3.2584404e-01
   7.6135938e-01   1.1289930e+00   1.0604204e+00   6.0529261e-01   5.9789450e-01   4.1306395e-01   3.2297768e-01
   7.6993978e-01   1.1171342e+00   1.0514659e+00   6.0614407e-01   5.9939337e-01   4.1030041e-01   3.2012037e-01
   7.7852019e-01   1.1052177e+00   1.0424502e+00   6.0709730e-01   6.0093539e-01   4.0752522e-01   3.1727172e-01
   7.8710059e-01   1.0932465e+00   1.0333727e+00   6.0813636e-01   6.0250613e-01   4.0473899e-01   3.1443134e-01
   7.9568100e-01   1.0812237e+00   1.0242325e+00   6.0924533e-01   6.0409114e-01   4.0194229e-01   3.1159884e-01
   8.0426140e-01   1.0691521e+00   1.0150289e+00   6.1040844e-01   6.0567618e-01   3.9913570e-01   3.0877380e-01
   8.1284181e-01   1.0570341e+00   1.0057612e+00   6.1161371e-01   6.0725175e-01   3.9631951e-01   3.0595537e-01
   8.2142221e-01   1.0448713e+00   9.9642939e-01   6.1285295e-01   6.0881316e-01   3.9349373e-01   3.0314222e-01
   8.3000262e-01   1.0326652e+00   9.8703330e-01   6.1411818e-01   6.1035590e-01   3.9065834e-01   3.0033304e-01
   8.3858302e-01   1.0204175e+00   9.7757278e-01   6.1540139e-01   6.1187549e-01   3.8781334e-01   2.9752648e-01
   8.4716343e-01   1.0081297e+00   9.6804767e-01   6.1669457e-01   6.1336743e-01   3.8495870e-01   2.9472121e-01
   8.5574383e-01   9.9580336e-01   9.5845782e-01   6.1798972e-01   6.1482723e-01   3.8209444e-01   2.9191589e-01
   8.6432424e-01   9.8344013e-01   9.4880309e-01   6.1927883e-01   6.1625040e-01   3.7922052e-01   2.8910920e-01
   8.7290465e-01   9.7104158e-01   9.3908333e-01   6.2055391e-01   6.1763244e-01   3.7633695e-01   2.8629979e-01
   8.8148505e-01   9.5860929e-01   9.2929839e-01   6.2180695e-01   6.1896886e-01   3.7344372e-01   2.8348635e-01
   8.9006546e-01   9.4614483e-01   9.1944812e-01   6.2302994e-01   6.2025518e-01   3.7054080e-01   2.8066752e-01
   8.9864586e-01   9.3364980e-01   9.0953236e-01   6.2421488e-01   6.2148689e-01   3.6762820e-01   2.7784198e-01
   9.0722627e-01   9.2112578e-01   8.9955099e-01   6.2535377e-01   6.2265950e-01   3.6470590e-01   2.7500840e-01
   9.1580667e-01   9.0857435e-01   8.8950383e-01   6.2643861e-01   6.2376852e-01   3.6177390e-01   2.7216543e-01
   9.2438708e-01   8.9599709e-01   8.7939075e-01   6.2746139e-01   6.2480947e-01   3.5883218e-01   2.6931176e-01
   9.3296748e-01   8.8339559e-01   8.6921160e-01   6.2841410e-01   6.2577783e-01   3.5588073e-01   2.6644604e-01
   9.4154789e-01   8.7077143e-01   8.5896622e-01   6.2928875e-01   6.2666913e-01   3.5291954e-01   2.6356693e-01
   9.5012829e-01   8.5812620e-01   8.4865448e-01   6.3007733e-01   6.2747887e-01   3.4994860e-01   2.6067312e-01
   9.5870870e-01   8.4546148e-01   8.3827621e-01   6.3077183e-01   6.2820256e-01   3.4696791e-01   2.5776326e-01
   9.6728910e-01   8.3277886e-01   8.2783127e-01   6.3136426e-01   6.2883570e-01   3.4397745e-01   2.5483601e-01
   9.7586951e-01   8.2007991e-01   8.1731952e-01   6.3184661e-01   6.2937380e-01   3.4097722e-01   2.5189005e-01
   9.8444991e-01   8.0736622e-01   8.0674080e-01   6.3221088e-01   6.2981237e-01   3.3796719e-01   2.4892405e-01
   9.9303032e-01   7.9463937e-01   7.9609496e-01   6.3244905e-01   6.3014692e-01   3.3494737e-01   2.4593666e-01
   1.0016107e+00   7.8190096e-01   7.8538187e-01   6.3255315e-01   6.3037296e-01   3.3191774e-01   2.4292656e-01
   1.0101911e+00   7.6915214e-01   7.7460178e-01   6.3251864e-01   6.3048882e-01   3.2887821e-01   2.3989266e-01
   1.0187715e+00   7.5639319e-01   7.6375596e-01   6.3234895e-01   6.3049934e-01   3.2582854e-01   2.3683450e-01
   1.0273519e+00   7.4362422e-01   7.5284579e-01   6.3204866e-01   6.3041025e-01   3.2276845e-01   2.3375167e-01
   1.0359323e+00   7.3084534e-01   7.4187265e-01   6.3162231e-01   6.3022728e-01   3.1969767e-01   2.3064377e-01
   1.0445128e+00   7.1805669e-01   7.3083793e-01   6.3107448e-01   6.2995620e-01   3.1661590e-01   2.2751040e-01
   1.0530932e+00   7.0525838e-01   7.1974301e-01   6.3040972e-01   6.2960272e-01   3.1352289e-01   2.2435117e-01
   1.0616736e+00   6.9245052e-01   7.0858930e-01   6.2963261e-01   6.2917259e-01   3.1041835e-01   2.2116569e-01
   1.0702540e+00   6.7963326e-01   6.9737816e-01   6.2874769e-01   6.2867156e-01   3.0730200e-01   2.1795354e-01
   1.0788344e+00   6.6680669e-01   6.8611098e-01   6.2775954e-01   6.2810536e-01   3.0417357e-01   2.1471434e-01
   1.0874148e+00   6.5397096e-01   6.7478916e-01   6.2667271e-01   6.2747972e-01   3.0103278e-01   2.1144768e-01
   1.0959952e+00   6.4112616e-01   6.6341408e-01   6.2549178e-01   6.2680041e-01   2.9787936e-01   2.0815317e-01
   1.1045756e+00   6.2827244e-01   6.5198713e-01   6.2422129e-01   6.2607314e-01   2.9471303e-01   2.0483041e-01
   1.1131560e+00   6.1540990e-01   6.4050968e-01   6.2286581e-01   6.2530366e-01   2.9153351e-01   2.0147900e-01
   1.1217364e+00   6.0253866e-01   6.2898313e-01   6.2142991e-01   6.2449772e-01   2.8834053e-01   1.9809855e-01
   1.1303168e+00   5.8965886e-01   6.1740887e-01   6.1991815e-01   6.2366105e-01   2.8513380e-01   1.9468865e-01
   1.1388972e+00   5.7677061e-01   6.0578828e-01   6.1833509e-01   6.2279939e-01   2.8191306e-01   1.9124892e-01
   1.1474776e+00   5.6387403e-01   5.9412274e-01   6.1668529e-01   6.2191849e-01   2.7867802e-01   1.8777894e-01
   1.1560580e+00   5.5096924e-01   5.8241365e-01   6.1497332e-01   6.2102407e-01   2.7542841e-01   1.8427832e-01
   1.1646384e+00   5.3805636e-01   5.7066238e-01   6.1320373e-01   6.2012189e-01   2.7216396e-01   1.8074668e-01
   1.1732188e+00   5.2513551e-01   5.5887034e-01   6.1138109e-01   6.1921768e-01   2.6888438e-01   1.7718359e-01
   1.1817992e+00   5.1220682e-01   5.4703889e-01   6.0950997e-01   6.1831719e-01   2.6558940e-01   1.7358868e-01
   1.1903796e+00   4.9927040e-01   5.3516943e-01   6.0759491e-01   6.1742615e-01   2.6227874e-01   1.6996154e-01
   1.1989600e+00   4.8632638e-01   5.2326335e-01   6.0564050e-01   6.1655030e-01   2.5895212e-01   1.6630177e-01
   1.2075405e+00   4.7337483e-01   5.1132211e-01   6.0365147e-01   6.1569517e-01   2.5560935e-01   1.6260919e-01
   1.2161209e+00   4.6041554e-01   4.9934768e-01   6.0163362e-01   6.1486513e-01   2.5225060e-01   1.5888487e-01
   1.2247013e+00   4.4744823e-01   4.8734217e-01   5.9959315e-01   6.1406410e-01   2.4887622e-01   1.5513033e-01
   1.2332817e+00   4.3447259e-01   4.7530773e-01   5.9753623e-01   6.1329601e-01   2.4548653e-01   1.5134708e-01
   1.2418621e+00   4.2148832e-01   4.6324647e-01   5.9546906e-01   6.1256479e-01   2.4208187e-01   1.4753664e-01
   1.2504425e+00   4.0849512e-01   4.5116054e-01   5.9339781e-01   6.1187437e-01   2.3866258e-01   1.4370053e-01
   1.2590229e+00   3.9549271e-01   4.3905206e-01   5.9132867e-01   6.1122868e-01   2.3522898e-01   1.3984025e-01
   1.2676033e+00   3.8248076e-01   4.2692317e-01   5.8926782e-01   6.1063165e-01   2.3178141e-01   1.3595734e-01
   1.2761837e+00   3.6945900e-01   4.1477598e-01   5.8722146e-01   6.1008720e-01   2.2832020e-01   1.3205329e-01
   1.2847641e+00   3.5642712e-01   4.0261264e-01   5.8519576e-01   6.0959927e-01   2.2484569e-01   1.2812964e-01
   1.2933445e+00   3.4338483e-01   3.9043527e-01   5.8319690e-01   6.0917179e-01   2.2135822e-01   1.2418789e-01
   1.3019249e+00   3.3033181e-01   3.7824601e-01   5.8123108e-01   6.0880868e-01   2.1785810e-01   1.2022956e-01
   1.3105053e+00   3.1726779e-01   3.6604697e-01   5.7930448e-01   6.0851388e-01   2.1434569e-01   1.1625618e-01
   1.3190857e+00   3.0419244e-01   3.5384030e-01   5.7742328e-01   6.0829131e-01   2.1082130e-01   1.1226924e-01
   1.3276661e+00   2.9110549e-01   3.4162813e-01   5.7559367e-01   6.0814490e-01   2.0728528e-01   1.0827028e-01
   1.3362465e+00   2.7800663e-01   3.2941257e-01   5.7382183e-01   6.0807859e-01   2.0373796e-01   1.0426080e-01
   1.3448269e+00   2.6489556e-01   3.1719577e-01   5.7211395e-01   6.0809631e-01   2.0017966e-01   1.0024233e-01
   1.3534073e+00   2.5177198e-01   3.0497986e-01   5.7047621e-01   6.0820197e-01   1.9661074e-01   9.6216376e-02
   1.3619877e+00   2.3863560e-01   2.9276695e-01   5.6891479e-01   6.0839951e-01   1.9303151e-01   9.2184458e-02
   1.3705682e+00   2.2548611e-01   2.8055920e-01   5.6743589e-01   6.0869287e-01   1.8944232e-01   8.8148092e-02
   1.3791486e+00   2.1232322e-01   2.6835871e-01   5.6604568e-01   6.0908597e-01   1.8584349e-01   8.4108794e-02
   1.3877290e+00   1.9914663e-01   2.5616764e-01   5.6475035e-01   6.0958273e-01   1.8223536e-01   8.0068081e-02
   1.3963094e+00   1.8595604e-01   2.4398809e-01   5.6355608e-01   6.1018710e-01   1.7861826e-01   7.6027468e-02
   1.4048898e+00   1.7275118e-01   2.3182219e-01   5.6246883e-01   6.1090273e-01   1.7499257e-01   7.1988502e-02
   1.4134702e+00   1.5953225e-01   2.1967170e-01   5.6149061e-01   6.1172899e-01   1.7135923e-01   6.7953236e-02
   1.4220506e+00   1.4629983e-01   2.0753810e-01   5.6062017e-01   6.1266160e-01   1.6771973e-01   6.3924150e-02
   1.4306310e+00   1.3305452e-01   1.9542284e-01   5.5985613e-01   6.1369619e-01   1.6407552e-01   5.9903732e-02
   1.4392114e+00   1.1979692e-01   1.8332740e-01   5.5919714e-01   6.1482840e-01   1.6042808e-01   5.5894473e-02
   1.4477918e+00   1.0652762e-01   1.7125324e-01   5.5864184e-01   6.1605385e-01   1.5677889e-01   5.1898864e-02
   1.4563722e+00   9.3247226e-02   1.5920184e-01   5.5818887e-01   6.1736818e-01   1.5312941e-01   4.7919394e-02
   1.4649526e+00   7.9956332e-02   1.4717465e-01   5.5783686e-01   6.1876700e-01   1.4948113e-01   4.3958555e-02
   1.4735330e+00   6.6655536e-02   1.3517314e-01   5.5758445e-01   6.2024595e-01   1.4583551e-01   4.0018835e-02
   1.4821134e+00   5.3345437e-02   1.2319879e-01   5.5743028e-01   6.2180066e-01   1.4219404e-01   3.6102727e-02
   1.4906938e+00   4.0026631e-02   1.1125305e-01   5.5737299e-01   6.2342676e-01   1.3855818e-01   3.2212719e-02
   1.4992742e+00   2.6699717e-02   9.9337397e-02   5.5741121e-01   6.2511987e-01   1.3492940e-01   2.8351303e-02
   1.5078546e+00   1.3365292e-02   8.7453293e-02   5.5754360e-01   6.2687563e-01   1.3130919e-01   2.4520968e-02
   1.5164350e+00   2.3954310e-05   7.5602206e-02   5.5776877e-01   6.2868966e-01   1.2769902e-01   2.0724206e-02
   1.5250154e+00  -1.3323699e-02   6.3785602e-02   5.5808538e-01   6.3055759e-01   1.2410035e-01   1.6963505e-02
   1.5335959e+00  -2.6677070e-02   5.2004949e-02   5.5849206e-01   6.3247505e-01   1.2051467e-01   1.3241357e-02
   1.5421763e+00  -4.0035561e-02   4.0261713e-02   5.5898745e-01   6.3443767e-01   1.1694344e-01   9.5602523e-03
   1.5507567e+00  -5.3398575e-02   2.8557360e-02   5.5957019e-01   6.3644108e-01   1.1338815e-01   5.9226804e-03
   1.5593371e+00  -6.6765513e-02   1.6893358e-02   5.6023891e-01   6.3848090e-01   1.0985026e-01   2.3311321e-03
   1.5679175e+00  -8.0135777e-02   5.2711726e-03   5.6099226e-01   6.4055278e-01   1.0633125e-01  -1.2119024e-03
   1.5764979e+00  -9.3508772e-02  -6.3077293e-03   5.6182887e-01   6.4265232e-01   1.0283259e-01  -4.7039328e-03
   1.5850783e+00  -1.0688390e-01  -1.7841881e-02   5.6274738e-01   6.4477517e-01   9.9355755e-02  -8.1424687e-03
   1.5936587e+00  -1.2026056e-01  -2.9329816e-02   5.6374644e-01   6.4691695e-01   9.5902223e-02  -1.1525020e-02
   1.6022391e+00  -1.3363815e-01  -4.0770070e-02   5.6482466e-01   6.4907330e-01   9.2473466e-02  -1.4849099e-02
   1.6108195e+00  -1.4701555e-01  -5.2161515e-02   5.6598018e-01   6.5124007e-01   8.9071118e-02  -1.8112547e-02
   1.6193999e+00  -1.6039069e-01  -6.3503650e-02   5.6721014e-01   6.5341357e-01   8.5697114e-02  -2.1313822e-02
   1.6279803e+00  -1.7376135e-01  -7.4796048e-02   5.6851160e-01   6.5559015e-01   8.2353419e-02  -2.4451452e-02
   1.6365607e+00  -1.8712536e-01  -8.6038277e-02   5.6988159e-01   6.5776618e-01   7.9042001e-02  -2.7523965e-02
   1.6451411e+00  -2.0048051e-01  -9.7229910e-02   5.7131717e-01   6.5993798e-01   7.5764825e-02  -3.0529887e-02
   1.6537215e+00  -2.1382461e-01  -1.0837052e-01   5.7281537e-01   6.6210193e-01   7.2523859e-02  -3.3467747e-02
   1.6623019e+00  -2.2715547e-01  -1.1945967e-01   5.7437324e-01   6.6425438e-01   6.9321069e-02  -3.6336071e-02
   1.6708823e+00  -2.4047089e-01  -1.3049693e-01   5.7598784e-01   6.6639167e-01   6.6158423e-02  -3.9133387e-02
   1.6794627e+00  -2.5376868e-01  -1.4148188e-01   5.7765619e-01   6.6851015e-01   6.3037886e-02  -4.1858222e-02
   1.6880431e+00  -2.6704665e-01  -1.5241409e-01   5.7937535e-01   6.7060619e-01   5.9961425e-02  -4.4509105e-02
   1.6966236e+00  -2.8030259e-01  -1.6329312e-01   5.8114237e-01   6.7267613e-01   5.6931007e-02  -4.7084561e-02
   1.7052040e+00  -2.9353433e-01  -1.7411855e-01   5.8295428e-01   6.7471632e-01   5.3948598e-02  -4.9583119e-02
   1.7137844e+00  -3.0673965e-01  -1.8488994e-01   5.8480814e-01   6.7672312e-01   5.1016166e-02  -5.2003306e-02
   1.7223648e+00  -3.1991637e-01  -1.9560688e-01   5.8670099e-01   6.7869288e-01   4.8135676e-02  -5.4343649e-02
   1.7309452e+00  -3.3306230e-01  -2.0626892e-01   5.8862987e-01   6.8062196e-01   4.5309096e-02  -5.6602676e-02
   1.7395256e+00  -3.4617524e-01  -2.1687564e-01   5.9059183e-01   6.8250670e-01   4.2538392e-02  -5.8778915e-02
   1.7481060e+00  -3.5925299e-01  -2.2742662e-01   5.9258391e-01   6.8434345e-01   3.9825531e-02  -6.0870891e-02
   1.7566864e+00  -3.7229336e-01  -2.3792141e-01   5.9460317e-01   6.8612858e-01   3.7172479e-02  -6.2877134e-02
   1.7652668e+00  -3.8529416e-01  -2.4835959e-01   5.9664664e-01   6.8785843e-01   3.4581204e-02  -6.4796171e-02
   1.7738472e+00  -3.9825320e-01  -2.5874074e-01   5.9871137e-01   6.8952935e-01   3.2053671e-02  -6.6626527e-02
   1.7824276e+00  -4.1116827e-01  -2.6906442e-01   6.0079440e-01   6.9113770e-01   2.9591848e-02  -6.8366733e-02
   1.7910080e+00  -4.2403719e-01  -2.7933020e-01   6.0289279e-01   6.9267983e-01   2.7197700e-02  -7.0015313e-02
   1.7995884e+00  -4.3685776e-01  -2.8953766e-01   6.0500357e-01   6.9415209e-01   2.4873195e-02  -7.1570797e-02
   1.8081688e+00  -4.4962760e-01  -2.9968635e-01   6.0712517e-01   6.9555264e-01   2.2620141e-02  -7.3032046e-02
   1.8167492e+00  -4.6234352e-01  -3.0977579e-01   6.0926241e-01   6.9688796e-01   2.0439611e-02  -7.4399474e-02
   1.8253296e+00  -4.7500208e-01  -3.1980548e-01   6.1142192e-01   6.9816697e-01   1.8332468e-02  -7.5673939e-02
   1.8339100e+00  -4.8759982e-01  -3.2977493e-01   6.1361036e-01   6.9939855e-01   1.6299574e-02  -7.6856300e-02
   1.8424904e+00  -5.0013331e-01  -3.3968364e-01   6.1583437e-01   7.0059160e-01   1.4341790e-02  -7.7947418e-02
   1.8510708e+00  -5.1259911e-01  -3.4953112e-01   6.1810061e-01   7.0175502e-01   1.2459979e-02  -7.8948152e-02
   1.8596513e+00  -5.2499377e-01  -3.5931686e-01   6.2041572e-01   7.0289770e-01   1.0655004e-02  -7.9859360e-02
   1.8682317e+00  -5.3731386e-01  -3.6904037e-01   6.2278635e-01   7.0402854e-01   8.9277255e-03  -8.0681903e-02
   1.8768121e+00  -5.4955592e-01  -3.7870116e-01   6.2521916e-01   7.0515644e-01   7.2790065e-03  -8.1416640e-02
   1.8853925e+00  -5.6171653e-01  -3.8829873e-01   6.2772078e-01   7.0629030e-01   5.7097090e-03  -8.2064430e-02
   1.8939729e+00  -5.7379222e-01  -3.9783257e-01   6.3029787e-01   7.0743902e-01   4.2206950e-03  -8.2626133e-02
   1.9025533e+00  -5.8577958e-01  -4.0730220e-01   6.3295707e-01   7.0861148e-01   2.8128268e-03  -8.3102608e-02
   1.9111337e+00  -5.9767514e-01  -4.1670712e-01   6.3570504e-01   7.0981659e-01   1.4869665e-03  -8.3494715e-02
   1.9197141e+00  -6.0947548e-01  -4.2604682e-01   6.3854842e-01   7.1106324e-01   2.4397620e-04  -8.3803313e-02
   1.9282945e+00  -6.2117714e-01  -4.3532082e-01   6.4149387e-01   7.1236034e-01  -9.1528200e-04  -8.4029261e-02
   1.9368749e+00  -6.3277669e-01  -4.4452862e-01   6.4454802e-01   7.1371677e-01  -1.9899460e-03  -8.4173419e-02
   1.9454553e+00  -6.4427068e-01  -4.5366971e-01   6.4771753e-01   7.1514144e-01  -2.9791535e-03  -8.4236647e-02
   1.9540357e+00  -6.5565567e-01  -4.6274361e-01   6.5100906e-01   7.1664324e-01  -3.8820426e-03  -8.4219803e-02
   1.9626161e+00  -6.6692822e-01  -4.7174982e-01   6.5442924e-01   7.1823107e-01  -4.6977511e-03  -8.4123747e-02
   1.9711965e+00  -6.7808489e-01  -4.8068784e-01   6.5798472e-01   7.1991383e-01  -5.4254167e-03  -8.3949339e-02
   1.9797769e+00  -6.8912224e-01  -4.8955717e-01   6.6168216e-01   7.2170041e-01  -6.0641775e-03  -8.3697438e-02
   1.9883573e+00  -7.0003681e-01  -4.9835732e-01   6.6552820e-01   7.2359971e-01  -6.6131713e-03  -8.3368903e-02
   1.9969377e+00  -7.1082518e-01  -5.0708779e-01   6.6952950e-01   7.2562063e-01  -7.0715359e-03  -8.2964595e-02
   2.0055181e+00  -7.2148390e-01  -5.1574802e-01   6.7369297e-01   7.2777238e-01  -7.4385101e-03  -8.2485456e-02
   2.0140986e+00  -7.3200953e-01  -5.2433673e-01   6.7802905e-01   7.3006827e-01  -7.7146105e-03  -8.1933516e-02
   2.0226790e+00  -7.4239863e-01  -5.3285213e-01   6.8255060e-01   7.3252436e-01  -7.9012318e-03  -8.1311544e-02
   2.0312594e+00  -7.5264776e-01  -5.4129242e-01   6.8727051e-01   7.3515681e-01  -7.9997858e-03  -8.0622324e-02
   2.0398398e+00  -7.6275349e-01  -5.4965579e-01   6.9220167e-01   7.3798176e-01  -8.0116845e-03  -7.9868643e-02
   2.0484202e+00  -7.7271238e-01  -5.5794045e-01   6.9735699e-01   7.4101535e-01  -7.9383396e-03  -7.9053286e-02
   2.0570006e+00  -7.8252098e-01  -5.6614460e-01   7.0274937e-01   7.4427372e-01  -7.7811631e-03  -7.8179036e-02
   2.0655810e+00  -7.9217587e-01  -5.7426643e-01   7.0839168e-01   7.4777301e-01  -7.5415667e-03  -7.7248680e-02
   2.0741614e+00  -8.0167359e-01  -5.8230415e-01   7.1429685e-01   7.5152937e-01  -7.2209624e-03  -7.6265002e-02
   2.0827418e+00  -8.1101072e-01  -5.9025596e-01   7.2047775e-01   7.5555894e-01  -6.8207621e-03  -7.5230787e-02
   2.0913222e+00  -8.2018382e-01  -5.9812004e-01   7.2694730e-01   7.5987786e-01  -6.3423775e-03  -7.4148821e-02
   2.0999026e+00  -8.2918944e-01  -6.0589461e-01   7.3371837e-01   7.6450228e-01  -5.7872205e-03  -7.3021888e-02
   2.1084830e+00  -8.3802416e-01  -6.1357787e-01   7.4080388e-01   7.6944833e-01  -5.1567030e-03  -7.1852774e-02
   2.1170634e+00  -8.4668452e-01  -6.2116801e-01   7.4821672e-01   7.7473215e-01  -4.4522369e-03  -7.0644263e-02
   2.1256438e+00  -8.5516710e-01  -6.2866323e-01   7.5596978e-01   7.8036990e-01  -3.6752341e-03  -6.9399141e-02
   2.1342242e+00  -8.6346845e-01  -6.3606173e-01   7.6407597e-01   7.8637770e-01  -2.8271063e-03  -6.8120192e-02
   2.1428046e+00  -8.7158514e-01  -6.4336172e-01   7.7254817e-01   7.9277171e-01  -1.9092654e-03  -6.6810202e-02
   2.1513850e+00  -8.7951373e-01  -6.5056139e-01   7.8139929e-01   7.9956807e-01  -9.2312340e-04  -6.5471956e-02
   2.1599654e+00  -8.8725077e-01  -6.5765894e-01   7.9064222e-01   8.0678291e-01   1.2990796e-04  -6.4108238e-02
   2.1685458e+00  -8.9479284e-01  -6.6465256e-01   8.0028986e-01   8.1443239e-01   1.2484168e-03  -6.2721834e-02
   2.1771263e+00  -9.0213650e-01  -6.7154047e-01   8.1035511e-01   8.2253264e-01   2.4309912e-03  -6.1315528e-02
   2.1857067e+00  -9.0927830e-01  -6.7832086e-01   8.2085086e-01   8.3109980e-01   3.6762194e-03  -5.9892106e-02
   2.1942871e+00  -9.1621480e-01  -6.8499193e-01   8.3179001e-01   8.4015002e-01   4.9826895e-03  -5.8454354e-02
   2.2028675e+00  -9.2294259e-01  -6.9155187e-01   8.4318538e-01   8.4969935e-01   6.3489792e-03  -5.7005055e-02
   2.2114479e+00  -9.2945879e-01  -6.9799850e-01   8.5504531e-01   8.5975873e-01   7.7730489e-03  -5.5547006e-02
   2.2200283e+00  -9.3576143e-01  -7.0432904e-01   8.6737122e-01   8.7033120e-01   9.2519039e-03  -5.4083020e-02
   2.2286087e+00  -9.4184860e-01  -7.1054066e-01   8.8016391e-01   8.8141909e-01   1.0782468e-02  -5.2615912e-02
   2.2371891e+00  -9.4771838e-01  -7.1663055e-01   8.9342422e-01   8.9302475e-01   1.2361664e-02  -5.1148495e-02
   2.2457695e+00  -9.5336887e-01  -7.2259588e-01   9.0715295e-01   9.0515054e-01   1.3986416e-02  -4.9683583e-02
   2.2543499e+00  -9.5879816e-01  -7.2843381e-01   9.2135092e-01   9.1779880e-01   1.5653647e-02  -4.8223992e-02
   2.2629303e+00  -9.6400435e-01  -7.3414154e-01   9.3601896e-01   9.3097187e-01   1.7360281e-02  -4.6772536e-02
   2.2715107e+00  -9.6898552e-01  -7.3971622e-01   9.5115787e-01   9.4467211e-01   1.9103241e-02  -4.5332028e-02
   2.2800911e+00  -9.7373977e-01  -7.4515505e-01   9.6676847e-01   9.5890187e-01   2.0879450e-02  -4.3905283e-02
   2.2886715e+00  -9.7826519e-01  -7.5045518e-01   9.8285159e-01   9.7366349e-01   2.2685833e-02  -4.2495116e-02
   2.2972519e+00  -9.8255987e-01  -7.5561381e-01   9.9940804e-01   9.8895932e-01   2.4519313e-02  -4.1104340e-02
   2.3058323e+00  -9.8662190e-01  -7.6062810e-01   1.0164386e+00   1.0047917e+00   2.6376812e-02  -3.9735770e-02
   2.3144127e+00  -9.9044938e-01  -7.6549523e-01   1.0339442e+00   1.0211630e+00   2.8255255e-02  -3.8392220e-02
   2.3229931e+00  -9.9404039e-01  -7.7021237e-01   1.0519255e+00   1.0380755e+00   3.0151565e-02  -3.7076505e-02
   2.3315735e+00  -9.9739303e-01  -7.7477670e-01   1.0703835e+00   1.0555317e+00   3.2062666e-02  -3.5791439e-02
   2.3401540e+00  -1.0005054e+00  -7.7918539e-01   1.0893188e+00   1.0735338e+00   3.3985481e-02  -3.4539836e-02
   2.3487344e+00  -1.0033756e+00  -7.8343563e-01   1.1087324e+00   1.0920842e+00   3.5916933e-02  -3.3324510e-02
   2.3573148e+00  -1.0060016e+00  -7.8752458e-01   1.1286251e+00   1.1111852e+00   3.7853946e-02  -3.2148276e-02
   2.3658952e+00  -1.0083817e+00  -7.9144941e-01   1.1489976e+00   1.1308392e+00   3.9793443e-02  -3.1013948e-02
   2.3744756e+00  -1.0105139e+00  -7.9520732e-01   1.1698508e+00   1.1510486e+00   4.1732349e-02  -2.9924341e-02
   2.3830560e+00  -1.0123962e+00  -7.9879546e-01   1.1911855e+00   1.1718157e+00   4.3667586e-02  -2.8882268e-02
   2.3916364e+00  -1.0140268e+00  -8.0221102e-01   1.2130025e+00   1.1931427e+00   4.5596077e-02  -2.7890544e-02
   2.4002168e+00  -1.0154038e+00  -8.0545117e-01   1.2353027e+00   1.2150322e+00   4.7514747e-02  -2.6951983e-02
   2.4087972e+00  -1.0165256e+00  -8.0851323e-01   1.2580829e+00   1.2374820e+00   4.9420619e-02  -2.6069024e-02
   2.4173776e+00  -1.0173926e+00  -8.1139502e-01   1.2813253e+00   1.2604733e+00   5.1311091e-02  -2.5242711e-02
   2.4259580e+00  -1.0180051e+00  -8.1409451e-01   1.3050090e+00   1.2839837e+00   5.3183643e-02  -2.4473766e-02
   2.4345384e+00  -1.0183637e+00  -8.1660965e-01   1.3291129e+00   1.3079906e+00   5.5035761e-02  -2.3762912e-02
   2.4431188e+00  -1.0184691e+00  -8.1893838e-01   1.3536157e+00   1.3324715e+00   5.6864925e-02  -2.3110868e-02
   2.4516992e+00  -1.0183216e+00  -8.2107868e-01   1.3784965e+00   1.3574039e+00   5.8668620e-02  -2.2518358e-02
   2.4602796e+00  -1.0179219e+00  -8.2302849e-01   1.4037340e+00   1.3827653e+00   6.0444328e-02  -2.1986103e-02
   2.4688600e+00  -1.0172705e+00  -8.2478576e-01   1.4293074e+00   1.4085332e+00   6.2189531e-02  -2.1514824e-02
   2.4774404e+00  -1.0163679e+00  -8.2634845e-01   1.4551953e+00   1.4346849e+00   6.3901714e-02  -2.1105243e-02
   2.4860208e+00  -1.0152147e+00  -8.2771451e-01   1.4813768e+00   1.4611981e+00   6.5578358e-02  -2.0758083e-02
   2.4946012e+00  -1.0138114e+00  -8.2888190e-01   1.5078308e+00   1.4880502e+00   6.7216947e-02  -2.0474064e-02
   2.5031817e+00  -1.0121585e+00  -8.2984857e-01   1.5345361e+00   1.5152186e+00   6.8814962e-02  -2.0253909e-02
   2.5117621e+00  -1.0102566e+00  -8.3061248e-01   1.5614717e+00   1.5426808e+00   7.0369888e-02  -2.0098338e-02
   2.5203425e+00  -1.0081063e+00  -8.3117158e-01   1.5886164e+00   1.5704144e+00   7.1879207e-02  -2.0008075e-02
   2.5289229e+00  -1.0057080e+00  -8.3152382e-01   1.6159492e+00   1.5983968e+00   7.3340402e-02  -1.9983840e-02
   2.5375033e+00  -1.0030624e+00  -8.3166716e-01   1.6434490e+00   1.6266054e+00   7.4750956e-02  -2.0026355e-02
   2.5460837e+00  -1.0001698e+00  -8.3159955e-01   1.6710946e+00   1.6550178e+00   7.6108351e-02  -2.0136342e-02
   2.5546641e+00  -9.9703101e-01  -8.3131895e-01   1.6988650e+00   1.6836114e+00   7.7410070e-02  -2.0314523e-02
   2.5632445e+00  -9.9364641e-01  -8.3082331e-01   1.7267391e+00   1.7123637e+00   7.8653597e-02  -2.0561619e-02
   2.5718249e+00  -9.9001656e-01  -8.3011059e-01   1.7546958e+00   1.7412522e+00   7.9836414e-02  -2.0878352e-02
   2.5804053e+00  -9.8614202e-01  -8.2917873e-01   1.7827140e+00   1.7702543e+00   8.0956004e-02  -2.1265443e-02
   2.5889857e+00  -9.8202332e-01  -8.2802570e-01   1.8107726e+00   1.7993476e+00   8.2009849e-02  -2.1723615e-02
   2.5975661e+00  -9.7766101e-01  -8.2664944e-01   1.8388505e+00   1.8285095e+00   8.2995434e-02  -2.2253590e-02
   2.6061465e+00  -9.7305574e-01  -8.2504807e-01   1.8669263e+00   1.8577170e+00   8.3910395e-02  -2.2855916e-02
   2.6147269e+00  -9.6820946e-01  -8.2322112e-01   1.8949748e+00   1.8869427e+00   8.4753898e-02  -2.3529470e-02
   2.6233073e+00  -9.6312482e-01  -8.2116894e-01   1.9229688e+00   1.9161562e+00   8.5525963e-02  -2.4272181e-02
   2.6318877e+00  -9.5780446e-01  -8.1889191e-01   1.9508814e+00   1.9453277e+00   8.6226625e-02  -2.5081971e-02
   2.6404681e+00  -9.5225105e-01  -8.1639039e-01   1.9786852e+00   1.9744267e+00   8.6855914e-02  -2.5956757e-02
   2.6490485e+00  -9.4646725e-01  -8.1366475e-01   2.0063532e+00   2.0034234e+00   8.7413864e-02  -2.6894459e-02
   2.6576289e+00  -9.4045570e-01  -8.1071534e-01   2.0338581e+00   2.0322874e+00   8.7900507e-02  -2.7892998e-02
   2.6662094e+00  -9.3421907e-01  -8.0754254e-01   2.0611728e+00   2.0609887e+00   8.8315875e-02  -2.8950292e-02
   2.6747898e+00  -9.2776001e-01  -8.0414671e-01   2.0882702e+00   2.0894971e+00   8.8660001e-02  -3.0064262e-02
   2.6833702e+00  -9.2108118e-01  -8.0052821e-01   2.1151231e+00   2.1177824e+00   8.8932918e-02  -3.1232826e-02
   2.6919506e+00  -9.1418524e-01  -7.9668742e-01   2.1417043e+00   2.1458146e+00   8.9134657e-02  -3.2453905e-02
   2.7005310e+00  -9.0707483e-01  -7.9262469e-01   2.1679867e+00   2.1735635e+00   8.9265252e-02  -3.3725417e-02
   2.7091114e+00  -8.9975263e-01  -7.8834040e-01   2.1939431e+00   2.2009988e+00   8.9324734e-02  -3.5045284e-02
   2.7176918e+00  -8.9222127e-01  -7.8383490e-01   2.2195463e+00   2.2280906e+00   8.9313136e-02  -3.6411423e-02
   2.7262722e+00  -8.8448343e-01  -7.7910857e-01   2.2447692e+00   2.2548087e+00   8.9230491e-02  -3.7821755e-02
   2.7348526e+00  -8.7654176e-01  -7.7416176e-01   2.2695846e+00   2.2811228e+00   8.9076831e-02  -3.9274199e-02
   2.7434330e+00  -8.6839890e-01  -7.6899485e-01   2.2939655e+00   2.3070029e+00   8.8852189e-02  -4.0766675e-02
   2.7520134e+00  -8.6005753e-01  -7.6360819e-01   2.3178845e+00   2.3324188e+00   8.8556596e-02  -4.2297103e-02
   2.7605938e+00  -8.5152029e-01  -7.5800216e-01   2.3413145e+00   2.3573404e+00   8.8190086e-02  -4.3863401e-02
   2.7691742e+00  -8.4278985e-01  -7.5217712e-01   2.3642285e+00   2.3817376e+00   8.7752691e-02  -4.5463490e-02
   2.7777546e+00  -8.3386885e-01  -7.4613343e-01   2.3865992e+00   2.4055801e+00   8.7244443e-02  -4.7095289e-02
   2.7863350e+00  -8.2475996e-01  -7.3987147e-01   2.4083994e+00   2.4288379e+00   8.6665374e-02  -4.8756718e-02
   2.7949154e+00  -8.1546583e-01  -7.3339159e-01   2.4296021e+00   2.4514808e+00   8.6015518e-02  -5.0445696e-02
   2.8034958e+00  -8.0598913e-01  -7.2669418e-01   2.4501802e+00   2.4734788e+00   8.5294935e-02  -5.2160129e-02
   2.8120762e+00  -7.9633282e-01  -7.1978065e-01   2.4701155e+00   2.4948114e+00   8.4504721e-02  -5.3897379e-02
   2.8206566e+00  -7.8650027e-01  -7.1265363e-01   2.4894008e+00   2.5154693e+00   8.3647296e-02  -5.5654123e-02
   2.8292371e+00  -7.7649486e-01  -7.0531589e-01   2.5080293e+00   2.5354442e+00   8.2725163e-02  -5.7426989e-02
   2.8378175e+00  -7.6631997e-01  -6.9777015e-01   2.5259947e+00   2.5547278e+00   8.1740827e-02  -5.9212608e-02
   2.8463979e+00  -7.5597899e-01  -6.9001916e-01   2.5432902e+00   2.5733117e+00   8.0696791e-02  -6.1007609e-02
   2.8549783e+00  -7.4547530e-01  -6.8206566e-01   2.5599093e+00   2.5911876e+00   7.9595561e-02  -6.2808622e-02
   2.8635587e+00  -7.3481230e-01  -6.7391239e-01   2.5758455e+00   2.6083472e+00   7.8439641e-02  -6.4612278e-02
   2.8721391e+00  -7.2399335e-01  -6.6556209e-01   2.5910922e+00   2.6247820e+00   7.7231533e-02  -6.6415206e-02
   2.8807195e+00  -7.1302185e-01  -6.5701751e-01   2.6056428e+00   2.6404839e+00   7.5973744e-02  -6.8214036e-02
   2.8892999e+00  -7.0190119e-01  -6.4828138e-01   2.6194908e+00   2.6554443e+00   7.4668776e-02  -7.0005397e-02
   2.8978803e+00  -6.9063474e-01  -6.3935644e-01   2.6326295e+00   2.6696551e+00   7.3319135e-02  -7.1785921e-02
   2.9064607e+00  -6.7922589e-01  -6.3024544e-01   2.6450525e+00   2.6831077e+00   7.1927324e-02  -7.3552236e-02
   2.9150411e+00  -6.6767803e-01  -6.2095112e-01   2.6567530e+00   2.6957940e+00   7.0495848e-02  -7.5300972e-02
   2.9236215e+00  -6.5599454e-01  -6.1147622e-01   2.6677247e+00   2.7077056e+00   6.9027210e-02  -7.7028760e-02
   2.9322019e+00  -6.4417880e-01  -6.0182348e-01   2.6779608e+00   2.7188340e+00   6.7523915e-02  -7.8732229e-02
   2.9407823e+00  -6.3223420e-01  -5.9199563e-01   2.6874548e+00   2.7291710e+00   6.5988467e-02  -8.0408009e-02
   2.9493627e+00  -6.2016413e-01  -5.8199543e-01   2.6962002e+00   2.7387083e+00   6.4423371e-02  -8.2052730e-02
   2.9579431e+00  -6.0797196e-01  -5.7182561e-01   2.7041904e+00   2.7474374e+00   6.2831130e-02  -8.3663021e-02
   2.9665235e+00  -5.9566109e-01  -5.6148892e-01   2.7114188e+00   2.7553501e+00   6.1214249e-02  -8.5235514e-02
   2.9751039e+00  -5.8323489e-01  -5.5098809e-01   2.7178789e+00   2.7624380e+00   5.9575232e-02  -8.6766837e-02
   2.9836843e+00  -5.7069676e-01  -5.4032587e-01   2.7235640e+00   2.7686928e+00   5.7916584e-02  -8.8253621e-02
   2.9922648e+00  -5.5805007e-01  -5.2950500e-01   2.7284676e+00   2.7741061e+00   5.6240807e-02  -8.9692495e-02
   3.0008452e+00  -5.4529821e-01  -5.1852821e-01   2.7325832e+00   2.7786696e+00   5.4550407e-02  -9.1080089e-02
   3.0094256e+00  -5.3244442e-01  -5.0739846e-01   2.7359101e+00   2.7823814e+00   5.2847985e-02  -9.2413331e-02
   3.0180060e+00  -5.1949148e-01  -4.9611929e-01   2.7384658e+00   2.7852594e+00   5.1136428e-02  -9.3690037e-02
   3.0265864e+00  -5.0644207e-01  -4.8469435e-01   2.7402707e+00   2.7873248e+00   4.9418679e-02  -9.4908187e-02
   3.0351668e+00  -4.9329892e-01  -4.7312732e-01   2.7413457e+00   2.7885990e+00   4.7697679e-02  -9.6065760e-02
   3.0437472e+00  -4.8006470e-01  -4.6142185e-01   2.7417113e+00   2.7891033e+00   4.5976371e-02  -9.7160739e-02
   3.0523276e+00  -4.6674212e-01  -4.4958159e-01   2.7413881e+00   2.7888590e+00   4.4257697e-02  -9.8191101e-02
   3.0609080e+00  -4.5333388e-01  -4.3761022e-01   2.7403969e+00   2.7878875e+00   4.2544597e-02  -9.9154829e-02
   3.0694884e+00  -4.3984267e-01  -4.2551139e-01   2.7387583e+00   2.7862101e+00   4.0840015e-02  -1.0004990e-01
   3.0780688e+00  -4.2627120e-01  -4.1328875e-01   2.7364928e+00   2.7838482e+00   3.9146891e-02  -1.0087430e-01
   3.0866492e+00  -4.1262216e-01  -4.0094598e-01   2.7336213e+00   2.7808230e+00   3.7468169e-02  -1.0162601e-01
   3.0952296e+00  -3.9889825e-01  -3.8848672e-01   2.7301642e+00   2.7771560e+00   3.5806789e-02  -1.0230300e-01
   3.1038100e+00  -3.8510217e-01  -3.7591464e-01   2.7261423e+00   2.7728684e+00   3.4165694e-02  -1.0290325e-01
   3.1123904e+00  -3.7123662e-01  -3.6323341e-01   2.7215762e+00   2.7679817e+00   3.2547826e-02  -1.0342476e-01
   3.1209708e+00  -3.5730429e-01  -3.5044667e-01   2.7164866e+00   2.7625170e+00   3.0956126e-02  -1.0386549e-01
   3.1295512e+00  -3.4330788e-01  -3.3755809e-01   2.7108940e+00   2.7564958e+00   2.9393536e-02  -1.0422343e-01
   3.1381316e+00  -3.2925009e-01  -3.2457133e-01   2.7048192e+00   2.7499395e+00   2.7862999e-02  -1.0449656e-01
   3.1467120e+00  -3.1513363e-01  -3.1149005e-01   2.6982828e+00   2.7428692e+00   2.6367456e-02  -1.0468286e-01
   3.1552925e+00  -3.0096118e-01  -2.9831790e-01   2.6913054e+00   2.7353065e+00   2.4909849e-02  -1.0478030e-01
   3.1638729e+00  -2.8673545e-01  -2.8505856e-01   2.6839077e+00   2.7272725e+00   2.3493120e-02  -1.0478687e-01
   3.1724533e+00  -2.7245913e-01  -2.7171567e-01   2.6761103e+00   2.7187887e+00   2.2120211e-02  -1.0470056e-01
   3.1810337e+00  -2.5813492e-01  -2.5829290e-01   2.6679339e+00   2.7098764e+00   2.0794063e-02  -1.0451933e-01
   3.1896141e+00  -2.4376553e-01  -2.4479391e-01   2.6593992e+00   2.7005569e+00   1.9517619e-02  -1.0424117e-01
   3.1981945e+00  -2.2935364e-01  -2.3122236e-01   2.6505266e+00   2.6908516e+00   1.8293821e-02  -1.0386406e-01
   3.2067749e+00  -2.1490187e-01  -2.1758186e-01   2.6413375e+00   2.6807823e+00   1.7125479e-02  -1.0338621e-01
   3.2153553e+00  -2.0041215e-01  -2.0387570e-01   2.6318567e+00   2.6703754e+00   1.6014398e-02  -1.0280756e-01
   3.2239357e+00  -1.8588608e-01  -1.9010702e-01   2.6221106e+00   2.6596591e+00   1.4961922e-02  -1.0212884e-01
   3.2325161e+00  -1.7132527e-01  -1.7627895e-01   2.6121260e+00   2.6486618e+00   1.3969390e-02  -1.0135079e-01
   3.2410965e+00  -1.5673135e-01  -1.6239462e-01   2.6019293e+00   2.6374118e+00   1.3038143e-02  -1.0047416e-01
   3.2496769e+00  -1.4210591e-01  -1.4845716e-01   2.5915472e+00   2.6259374e+00   1.2169519e-02  -9.9499692e-02
   3.2582573e+00  -1.2745056e-01  -1.3446972e-01   2.5810061e+00   2.6142669e+00   1.1364860e-02  -9.8428124e-02
   3.2668377e+00  -1.1276692e-01  -1.2043541e-01   2.5703328e+00   2.6024287e+00   1.0625504e-02  -9.7260200e-02
   3.2754181e+00  -9.8056598e-02  -1.0635738e-01   2.5595537e+00   2.5904511e+00   9.9527921e-03  -9.5996662e-02
   3.2839985e+00  -8.3321202e-02  -9.2238751e-02   2.5486955e+00   2.5783623e+00   9.3480640e-03  -9.4638251e-02
   3.2925789e+00  -6.8562341e-02  -7.8082667e-02   2.5377847e+00   2.5661908e+00   8.8126596e-03  -9.3185711e-02
   3.3011593e+00  -5.3781627e-02  -6.3892257e-02   2.5268478e+00   2.5539647e+00   8.3479187e-03  -9.1639781e-02
   3.3097398e+00  -3.8980669e-02  -4.9670654e-02   2.5159116e+00   2.5417125e+00   7.9551813e-03  -9.0001206e-02
   3.3183202e+00  -2.4161077e-02  -3.5420992e-02   2.5050025e+00   2.5294625e+00   7.6357872e-03  -8.8270726e-02
   3.3269006e+00  -9.3244618e-03  -2.1146403e-02   2.4941471e+00   2.5172429e+00   7.3910765e-03  -8.6449085e-02
   3.3354810e+00   5.5275674e-03  -6.8500213e-03   2.4833719e+00   2.5050821e+00   7.2223891e-03  -8.4537023e-02
   3.3440614e+00   2.0393400e-02   7.4650205e-03   2.4727037e+00   2.4930085e+00   7.1310647e-03  -8.2535282e-02
   3.3526418e+00   3.5271427e-02   2.1795589e-02   2.4621689e+00   2.4810502e+00   7.1184434e-03  -8.0444606e-02
   3.3612222e+00   5.0160037e-02   3.6138551e-02   2.4517941e+00   2.4692358e+00   7.1858651e-03  -7.8265736e-02
   3.3698026e+00   6.5057620e-02   5.0490774e-02   2.4416059e+00   2.4575933e+00   7.3346697e-03  -7.5999413e-02
   3.3783830e+00   7.9962567e-02   6.4849123e-02   2.4316308e+00   2.4461513e+00   7.5661970e-03  -7.3646381e-02
   3.3869634e+00   9.4873268e-02   7.9210467e-02   2.4218955e+00   2.4349380e+00   7.8817871e-03  -7.1207381e-02
   3.3955438e+00   1.0978811e-01   9.3571671e-02   2.4124265e+00   2.4239817e+00   8.2827798e-03  -6.8683154e-02
   3.4041242e+00   1.2470550e-01   1.0792962e-01   2.4032501e+00   2.4133103e+00   8.7704783e-03  -6.6074476e-02
   3.4127046e+00   1.3962400e-01   1.2228168e-01   2.3943836e+00   2.4029426e+00   9.3452588e-03  -6.3382911e-02
   3.4212850e+00   1.5454240e-01   1.3662569e-01   2.3858352e+00   2.3928875e+00   1.0006523e-02  -6.0610861e-02
   3.4298654e+00   1.6945948e-01   1.5095953e-01   2.3776127e+00   2.3831533e+00   1.0753624e-02  -5.7760765e-02
   3.4384458e+00   1.8437401e-01   1.6528109e-01   2.3697238e+00   2.3737487e+00   1.1585919e-02  -5.4835065e-02
   3.4470262e+00   1.9928479e-01   1.7958824e-01   2.3621761e+00   2.3646819e+00   1.2502762e-02  -5.1836200e-02
   3.4556066e+00   2.1419059e-01   1.9387886e-01   2.3549774e+00   2.3559614e+00   1.3503508e-02  -4.8766611e-02
   3.4641870e+00   2.2909020e-01   2.0815082e-01   2.3481354e+00   2.3475958e+00   1.4587512e-02  -4.5628737e-02
   3.4727675e+00   2.4398239e-01   2.2240200e-01   2.3416579e+00   2.3395933e+00   1.5754128e-02  -4.2425020e-02
   3.4813479e+00   2.5886596e-01   2.3663028e-01   2.3355525e+00   2.3319626e+00   1.7002712e-02  -3.9157899e-02
   3.4899283e+00   2.7373967e-01   2.5083354e-01   2.3298270e+00   2.3247120e+00   1.8332619e-02  -3.5829814e-02
   3.4985087e+00   2.8860233e-01   2.6500966e-01   2.3244891e+00   2.3178500e+00   1.9743203e-02  -3.2443207e-02
   3.5070891e+00   3.0345269e-01   2.7915650e-01   2.3195465e+00   2.3113850e+00   2.1233819e-02  -2.9000516e-02
   3.5156695e+00   3.1828956e-01   2.9327196e-01   2.3150069e+00   2.3053255e+00   2.2803823e-02  -2.5504183e-02
   3.5242499e+00   3.3311171e-01   3.0735390e-01   2.3108781e+00   2.2996800e+00   2.4452568e-02  -2.1956648e-02
   3.5328303e+00   3.4791793e-01   3.2140020e-01   2.3071677e+00   2.2944568e+00   2.6179411e-02  -1.8360350e-02
   3.5414107e+00   3.6270699e-01   3.3540875e-01   2.3038836e+00   2.2896644e+00   2.7983706e-02  -1.4717730e-02
   3.5499911e+00   3.7747768e-01   3.4937741e-01   2.3010334e+00   2.2853113e+00   2.9864807e-02  -1.1031229e-02
   3.5585715e+00   3.9222878e-01   3.6330407e-01   2.2986248e+00   2.2814059e+00   3.1822071e-02  -7.3032861e-03
   3.5671519e+00   4.0695907e-01   3.7718661e-01   2.2966655e+00   2.2779567e+00   3.3854851e-02  -3.5363421e-03
   3.5757323e+00   4.2166734e-01   3.9102290e-01   2.2951633e+00   2.2749721e+00   3.5962502e-02   2.6716280e-04
   3.5843127e+00   4.3635237e-01   4.0481081e-01   2.2941259e+00   2.2724605e+00   3.8144380e-02   4.1047884e-03
   3.5928931e+00   4.5101294e-01   4.1854823e-01   2.2935610e+00   2.2704305e+00   4.0399840e-02   7.9740944e-03
   3.6014735e+00   4.6564783e-01   4.3223304e-01   2.2934763e+00   2.2688904e+00   4.2728235e-02   1.1872641e-02
   3.6100539e+00   4.8025570e-01   4.4586330e-01   2.2938737e+00   2.2678424e+00   4.5128668e-02   1.5798120e-02
   3.6186343e+00   4.9483489e-01   4.5943757e-01   2.2947409e+00   2.2672738e+00   4.7599634e-02   1.9748539e-02
   3.6272147e+00   5.0938372e-01   4.7295447e-01   2.2960635e+00   2.2671693e+00   5.0139539e-02   2.3721954e-02
   3.6357952e+00   5.2390048e-01   4.8641262e-01   2.2978271e+00   2.2675139e+00   5.2746786e-02   2.7716422e-02
   3.6443756e+00   5.3838349e-01   4.9981064e-01   2.3000175e+00   2.2682925e+00   5.5419781e-02   3.1729996e-02
   3.6529560e+00   5.5283104e-01   5.1314714e-01   2.3026202e+00   2.2694901e+00   5.8156929e-02   3.5760733e-02
   3.6615364e+00   5.6724144e-01   5.2642075e-01   2.3056208e+00   2.2710916e+00   6.0956635e-02   3.9806689e-02
   3.6701168e+00   5.8161300e-01   5.3963009e-01   2.3090051e+00   2.2730818e+00   6.3817304e-02   4.3865918e-02
   3.6786972e+00   5.9594402e-01   5.5277378e-01   2.3127586e+00   2.2754457e+00   6.6737341e-02   4.7936477e-02
   3.6872776e+00   6.1023280e-01   5.6585044e-01   2.3168670e+00   2.2781682e+00   6.9715151e-02   5.2016421e-02
   3.6958580e+00   6.2447765e-01   5.7885868e-01   2.3213159e+00   2.2812343e+00   7.2749139e-02   5.6103805e-02
   3.7044384e+00   6.3867688e-01   5.9179713e-01   2.3260910e+00   2.2846288e+00   7.5837709e-02   6.0196685e-02
   3.7130188e+00   6.5282878e-01   6.0466441e-01   2.3311778e+00   2.2883366e+00   7.8979267e-02   6.4293117e-02
   3.7215992e+00   6.6693167e-01   6.1745914e-01   2.3365621e+00   2.2923427e+00   8.2172218e-02   6.8391156e-02
   3.7301796e+00   6.8098385e-01   6.3017993e-01   2.3422294e+00   2.2966320e+00   8.5414966e-02   7.2488858e-02
   3.7387600e+00   6.9498362e-01   6.4282541e-01   2.3481654e+00   2.3011893e+00   8.8705918e-02   7.6584278e-02
   3.7473404e+00   7.0892928e-01   6.5539420e-01   2.3543558e+00   2.3059997e+00   9.2043476e-02   8.0675472e-02
   3.7559208e+00   7.2281915e-01   6.6788492e-01   2.3607861e+00   2.3110481e+00   9.5426048e-02   8.4760495e-02
   3.7645012e+00   7.3665153e-01   6.8029618e-01   2.3674420e+00   2.3163193e+00   9.8852037e-02   8.8837403e-02
   3.7730816e+00   7.5042472e-01   6.9262661e-01   2.3743092e+00   2.3217982e+00   1.0231985e-01   9.2904251e-02
   3.7816620e+00   7.6413702e-01   7.0487483e-01   2.3813732e+00   2.3274698e+00   1.0582789e-01   9.6959095e-02
   3.7902424e+00   7.7778674e-01   7.1703946e-01   2.3886197e+00   2.3333190e+00   1.0937456e-01   1.0099999e-01
   3.7988229e+00   7.9137219e-01   7.2911911e-01   2.3960344e+00   2.3393308e+00   1.1295827e-01   1.0502499e-01
   3.8074033e+00   8.0489161e-01   7.4111245e-01   2.4036023e+00   2.3454892e+00   1.1657743e-01   1.0903231e-01
   3.8159837e+00   8.1834290e-01   7.5301838e-01   2.4113043e+00   2.3517746e+00   1.2023049e-01   1.1302106e-01
   3.8245641e+00   8.3172381e-01   7.6483587e-01   2.4191200e+00   2.3581654e+00   1.2391591e-01   1.1699071e-01
   3.8331445e+00   8.4503210e-01   7.7656393e-01   2.4270291e+00   2.3646403e+00   1.2763217e-01   1.2094073e-01
   3.8417249e+00   8.5826554e-01   7.8820153e-01   2.4350110e+00   2.3711779e+00   1.3137774e-01   1.2487057e-01
   3.8503053e+00   8.7142189e-01   7.9974767e-01   2.4430453e+00   2.3777568e+00   1.3515107e-01   1.2877971e-01
   3.8588857e+00   8.8449890e-01   8.1120133e-01   2.4511117e+00   2.3843555e+00   1.3895064e-01   1.3266761e-01
   3.8674661e+00   8.9749434e-01   8.2256150e-01   2.4591896e+00   2.3909527e+00   1.4277491e-01   1.3653373e-01
   3.8760465e+00   9.1040597e-01   8.3382717e-01   2.4672586e+00   2.3975269e+00   1.4662234e-01   1.4037754e-01
   3.8846269e+00   9.2323154e-01   8.4499733e-01   2.4752983e+00   2.4040568e+00   1.5049142e-01   1.4419851e-01
   3.8932073e+00   9.3596881e-01   8.5607095e-01   2.4832883e+00   2.4105209e+00   1.5438060e-01   1.4799610e-01
   3.9017877e+00   9.4861556e-01   8.6704704e-01   2.4912081e+00   2.4168979e+00   1.5828834e-01   1.5176977e-01
   3.9103681e+00   9.6116953e-01   8.7792458e-01   2.4990372e+00   2.4231662e+00   1.6221313e-01   1.5551899e-01
   3.9189485e+00   9.7362848e-01   8.8870255e-01   2.5067553e+00   2.4293046e+00   1.6615341e-01   1.5924323e-01
   3.9275289e+00   9.8599018e-01   8.9937994e-01   2.5143418e+00   2.4352916e+00   1.7010767e-01   1.6294195e-01
   3.9361093e+00   9.9825239e-01   9.0995575e-01   2.5217764e+00   2.4411059e+00   1.7407437e-01   1.6661461e-01
   3.9446897e+00   1.0104129e+00   9.2042896e-01   2.5290387e+00   2.4467259e+00   1.7805197e-01   1.7026068e-01
   3.9532701e+00   1.0224694e+00   9.3079855e-01   2.5361081e+00   2.4521304e+00   1.8203894e-01   1.7387963e-01
   3.9618506e+00   1.0344197e+00   9.4106352e-01   2.5429643e+00   2.4572978e+00   1.8603375e-01   1.7747092e-01
   3.9704310e+00   1.0462615e+00   9.5122285e-01   2.5495868e+00   2.4622069e+00   1.9003486e-01   1.8103401e-01
   3.9790114e+00   1.0579927e+00   9.6127552e-01   2.5559552e+00   2.4668361e+00   1.9404075e-01   1.8456837e-01
   3.9875918e+00   1.0696109e+00   9.7122054e-01   2.5620490e+00   2.4711641e+00   1.9804987e-01   1.8807347e-01
   3.9961722e+00   1.0811139e+00   9.8105688e-01   2.5678478e+00   2.4751695e+00   2.0206070e-01   1.9154878e-01
   4.0047526e+00   1.0924996e+00   9.9078354e-01   2.5733314e+00   2.4788311e+00   2.0607171e-01   1.9499375e-01
   4.0133330e+00   1.1037657e+00   1.0003996e+00   2.5784846e+00   2.4821334e+00   2.1008150e-01   1.9840810e-01
   4.0219134e+00   1.1149103e+00   1.0099043e+00   2.5832963e+00   2.4850656e+00   2.1408877e-01   2.0179171e-01
   4.0304938e+00   1.1259315e+00   1.0192967e+00   2.5877555e+00   2.4876170e+00   2.1809224e-01   2.0514445e-01
   4.0390742e+00   1.1368272e+00   1.0285761e+00   2.5918515e+00   2.4897769e+00   2.2209061e-01   2.0846623e-01
   4.0476546e+00   1.1475955e+00   1.0377417e+00   2.5955732e+00   2.4915347e+00   2.2608260e-01   2.1175693e-01
   4.0562350e+00   1.1582344e+00   1.0467925e+00   2.5989097e+00   2.4928797e+00   2.3006691e-01   2.1501644e-01
   4.0648154e+00   1.1687419e+00   1.0557279e+00   2.6018502e+00   2.4938012e+00   2.3404226e-01   2.1824464e-01
   4.0733958e+00   1.1791160e+00   1.0645470e+00   2.6043837e+00   2.4942886e+00   2.3800735e-01   2.2144143e-01
   4.0819762e+00   1.1893547e+00   1.0732490e+00   2.6064993e+00   2.4943313e+00   2.4196090e-01   2.2460670e-01
   4.0905566e+00   1.1994561e+00   1.0818331e+00   2.6081862e+00   2.4939185e+00   2.4590161e-01   2.2774033e-01
   4.0991370e+00   1.2094182e+00   1.0902984e+00   2.6094333e+00   2.4930396e+00   2.4982820e-01   2.3084221e-01
   4.1077174e+00   1.2192390e+00   1.0986441e+00   2.6102298e+00   2.4916839e+00   2.5373938e-01   2.3391223e-01
   4.1162978e+00   1.2289164e+00   1.1068695e+00   2.6105648e+00   2.4898408e+00   2.5763385e-01   2.3695029e-01
   4.1248783e+00   1.2384487e+00   1.1149737e+00   2.6104274e+00   2.4874996e+00   2.6151033e-01   2.3995626e-01
   4.1334587e+00   1.2478337e+00   1.1229558e+00   2.6098066e+00   2.4846496e+00   2.6536753e-01   2.4293003e-01
   4.1420391e+00   1.2570694e+00   1.1308152e+00   2.6086916e+00   2.4812803e+00   2.6920415e-01   2.4587151e-01
   4.1506195e+00   1.2661539e+00   1.1385508e+00   2.6070714e+00   2.4773809e+00   2.7301892e-01   2.4878057e-01
   4.1591999e+00   1.2750853e+00   1.1461621e+00   2.6049351e+00   2.4729407e+00   2.7681052e-01   2.5165710e-01
   4.1677803e+00   1.2838615e+00   1.1536481e+00   2.6022719e+00   2.4679491e+00   2.8057769e-01   2.5450099e-01
   4.1763607e+00   1.2924805e+00   1.1610079e+00   2.5990707e+00   2.4623955e+00   2.8431912e-01   2.5731213e-01
   4.1849411e+00   1.3009404e+00   1.1682409e+00   2.5953208e+00   2.4562691e+00   2.8803354e-01   2.6009042e-01
   4.1935215e+00   1.3092392e+00   1.1753462e+00   2.5910111e+00   2.4495594e+00   2.9171964e-01   2.6283573e-01
   4.2021019e+00   1.3173749e+00   1.1823229e+00   2.5861309e+00   2.4422557e+00   2.9537613e-01   2.6554796e-01
   4.2106823e+00   1.3253458e+00   1.1891704e+00   2.5806736e+00   2.4343522e+00   2.9900176e-01   2.6822676e-01
   4.2192627e+00   1.3331511e+00   1.1958880e+00   2.5746414e+00   2.4258532e+00   3.0259530e-01   2.7087137e-01
   4.2278431e+00   1.3407899e+00   1.2024752e+00   2.5680376e+00   2.4167638e+00   3.0615552e-01   2.7348096e-01
   4.2364235e+00   1.3482613e+00   1.2089313e+00   2.5608654e+00   2.4070893e+00   3.0968121e-01   2.7605471e-01
   4.2450039e+00   1.3555644e+00   1.2152559e+00   2.5531280e+00   2.3968349e+00   3.1317115e-01   2.7859179e-01
   4.2535843e+00   1.3626984e+00   1.2214484e+00   2.5448287e+00   2.3860057e+00   3.1662411e-01   2.8109137e-01
   4.2621647e+00   1.3696625e+00   1.2275081e+00   2.5359707e+00   2.3746071e+00   3.2003888e-01   2.8355264e-01
   4.2707451e+00   1.3764557e+00   1.2334346e+00   2.5265571e+00   2.3626442e+00   3.2341424e-01   2.8597476e-01
   4.2793255e+00   1.3830773e+00   1.2392272e+00   2.5165913e+00   2.3501223e+00   3.2674897e-01   2.8835691e-01
   4.2879060e+00   1.3895263e+00   1.2448853e+00   2.5060764e+00   2.3370465e+00   3.3004185e-01   2.9069827e-01
   4.2964864e+00   1.3958019e+00   1.2504085e+00   2.4950156e+00   2.3234222e+00   3.3329165e-01   2.9299801e-01
   4.3050668e+00   1.4019032e+00   1.2557961e+00   2.4834123e+00   2.3092546e+00   3.3649717e-01   2.9525531e-01
   4.3136472e+00   1.4078295e+00   1.2610476e+00   2.4712696e+00   2.2945488e+00   3.3965717e-01   2.9746934e-01
   4.3222276e+00   1.4135797e+00   1.2661624e+00   2.4585907e+00   2.2793100e+00   3.4277045e-01   2.9963928e-01
   4.3308080e+00   1.4191531e+00   1.2711399e+00   2.4453789e+00   2.2635436e+00   3.4583578e-01   3.0176430e-01
   4.3393884e+00   1.4245487e+00   1.2759795e+00   2.4316374e+00   2.2472548e+00   3.4885194e-01   3.0384357e-01
   4.3479688e+00   1.4297658e+00   1.2806807e+00   2.4173694e+00   2.2304486e+00   3.5181771e-01   3.0587628e-01
   4.3565492e+00   1.4348035e+00   1.2852429e+00   2.4025781e+00   2.2131305e+00   3.5473187e-01   3.0786159e-01
   4.3651296e+00   1.4396609e+00   1.2896656e+00   2.3872668e+00   2.1953056e+00   3.5759321e-01   3.0979869e-01
   4.3737100e+00   1.4443371e+00   1.2939481e+00   2.3714386e+00   2.1769791e+00   3.6040050e-01   3.1168674e-01
   4.3822904e+00   1.4488313e+00   1.2980899e+00   2.3550969e+00   2.1581562e+00   3.6315252e-01   3.1352493e-01
   4.3908708e+00   1.4531427e+00   1.3020905e+00   2.3382448e+00   2.1388422e+00   3.6584805e-01   3.1531243e-01
   4.3994512e+00   1.4572703e+00   1.3059492e+00   2.3208856e+00   2.1190424e+00   3.6848588e-01   3.1704840e-01
   4.4080316e+00   1.4612135e+00   1.3096655e+00   2.3030240e+00   2.0987634e+00   3.7106482e-01   3.1873200e-01
   4.4166120e+00   1.4649724e+00   1.3132394e+00   2.2846722e+00   2.0780200e+00   3.7358389e-01   3.2036214e-01
   4.4251924e+00   1.4685475e+00   1.3166706e+00   2.2658446e+00   2.0568290e+00   3.7604215e-01   3.2193771e-01
   4.4337728e+00   1.4719392e+00   1.3199592e+00   2.2465557e+00   2.0352076e+00   3.7843867e-01   3.2345758e-01
   4.4423533e+00   1.4751479e+00   1.3231050e+00   2.2268199e+00   2.0131725e+00   3.8077253e-01   3.2492063e-01
   4.4509337e+00   1.4781739e+00   1.3261081e+00   2.2066516e+00   1.9907409e+00   3.8304278e-01   3.2632572e-01
   4.4595141e+00   1.4810178e+00   1.3289683e+00   2.1860652e+00   1.9679296e+00   3.8524850e-01   3.2767173e-01
   4.4680945e+00   1.4836799e+00   1.3316855e+00   2.1650753e+00   1.9447556e+00   3.8738876e-01   3.2895754e-01
   4.4766749e+00   1.4861607e+00   1.3342597e+00   2.1436962e+00   1.9212358e+00   3.8946263e-01   3.3018201e-01
   4.4852553e+00   1.4884605e+00   1.3366908e+00   2.1219424e+00   1.8973873e+00   3.9146917e-01   3.3134403e-01
   4.4938357e+00   1.4905798e+00   1.3389788e+00   2.0998282e+00   1.8732270e+00   3.9340745e-01   3.3244247e-01
   4.5024161e+00   1.4925190e+00   1.3411236e+00   2.0773682e+00   1.8487719e+00   3.9527655e-01   3.3347620e-01
   4.5109965e+00   1.4942785e+00   1.3431250e+00   2.0545767e+00   1.8240389e+00   3.9707553e-01   3.3444410e-01
   4.5195769e+00   1.4958588e+00   1.3449831e+00   2.0314683e+00   1.7990450e+00   3.9880345e-01   3.3534504e-01
   4.5281573e+00   1.4972601e+00   1.3466977e+00   2.0080572e+00   1.7738071e+00   4.0045940e-01   3.3617789e-01
   4.5367377e+00   1.4984831e+00   1.3482689e+00   1.9843580e+00   1.7483423e+00   4.0204244e-01   3.3694153e-01
   4.5453181e+00   1.4995280e+00   1.3496964e+00   1.9603851e+00   1.7226674e+00   4.0355163e-01   3.3763483e-01
   4.5538985e+00   1.5003952e+00   1.3509803e+00   1.9361530e+00   1.6967995e+00   4.0498605e-01   3.3825667e-01
   4.5624789e+00   1.5010853e+00   1.3521205e+00   1.9116760e+00   1.6707554e+00   4.0634476e-01   3.3880592e-01
   4.5710593e+00   1.5015986e+00   1.3531169e+00   1.8869685e+00   1.6445523e+00   4.0762683e-01   3.3928146e-01
   4.5796397e+00   1.5019355e+00   1.3539694e+00   1.8620451e+00   1.6182069e+00   4.0883134e-01   3.3968215e-01
   4.5882201e+00   1.5020965e+00   1.3546780e+00   1.8369202e+00   1.5917364e+00   4.0995734e-01   3.4000688e-01
   4.5968005e+00   1.5020819e+00   1.3552426e+00   1.8116081e+00   1.5651576e+00   4.1100392e-01   3.4025451e-01
   4.6053810e+00   1.5018922e+00   1.3556631e+00   1.7861236e+00   1.5384876e+00   4.1197017e-01   3.4042397e-01
   4.6139614e+00   1.5015284e+00   1.3559400e+00   1.7604835e+00   1.5117448e+00   4.1285566e-01   3.4051481e-01
   4.6225418e+00   1.5009914e+00   1.3560740e+00   1.7347065e+00   1.4849484e+00   4.1366027e-01   3.4052702e-01
   4.6311222e+00   1.5002826e+00   1.3560658e+00   1.7088113e+00   1.4581177e+00   4.1438393e-01   3.4046061e-01
   4.6397026e+00   1.4994031e+00   1.3559161e+00   1.6828166e+00   1.4312719e+00   4.1502652e-01   3.4031559e-01
   4.6482830e+00   1.4983540e+00   1.3556257e+00   1.6567411e+00   1.4044304e+00   4.1558795e-01   3.4009197e-01
   4.6568634e+00   1.4971367e+00   1.3551952e+00   1.6306034e+00   1.3776123e+00   4.1606812e-01   3.3978975e-01
   4.6654438e+00   1.4957522e+00   1.3546255e+00   1.6044223e+00   1.3508371e+00   4.1646694e-01   3.3940894e-01
   4.6740242e+00   1.4942016e+00   1.3539172e+00   1.5782164e+00   1.3241240e+00   4.1678430e-01   3.3894956e-01
   4.6826046e+00   1.4924863e+00   1.3530710e+00   1.5520044e+00   1.2974921e+00   4.1702011e-01   3.3841161e-01
   4.6911850e+00   1.4906074e+00   1.3520878e+00   1.5258051e+00   1.2709609e+00   4.1717428e-01   3.3779509e-01
   4.6997654e+00   1.4885661e+00   1.3509682e+00   1.4996370e+00   1.2445496e+00   4.1724670e-01   3.3710001e-01
   4.7083458e+00   1.4863634e+00   1.3497129e+00   1.4735190e+00   1.2182775e+00   4.1723728e-01   3.3632639e-01
   4.7169262e+00   1.4840007e+00   1.3483226e+00   1.4474696e+00   1.1921638e+00   4.1714591e-01   3.3547422e-01
   4.7255066e+00   1.4814791e+00   1.3467982e+00   1.4215075e+00   1.1662278e+00   4.1697251e-01   3.3454352e-01
   4.7340870e+00   1.4787998e+00   1.3451403e+00   1.3956515e+00   1.1404889e+00   4.1671698e-01   3.3353430e-01
   4.7426674e+00   1.4759639e+00   1.3433496e+00   1.3699203e+00   1.1149662e+00   4.1637921e-01   3.3244656e-01
   4.7512478e+00   1.4729727e+00   1.3414269e+00   1.3443325e+00   1.0896791e+00   4.1595911e-01   3.3128031e-01
   4.7598282e+00   1.4698272e+00   1.3393729e+00   1.3189068e+00   1.0646468e+00   4.1545658e-01   3.3003556e-01
   4.7684087e+00   1.4665288e+00   1.3371883e+00   1.2936618e+00   1.0398886e+00   4.1487152e-01   3.2871231e-01
   4.7769891e+00   1.4630785e+00   1.3348739e+00   1.2686164e+00   1.0154238e+00   4.1420385e-01   3.2731058e-01
   4.7855695e+00   1.4594776e+00   1.3324303e+00   1.2437891e+00   9.9127160e-01   4.1345345e-01   3.2583037e-01
   4.7941499e+00   1.4557272e+00   1.3298583e+00   1.2191987e+00   9.6745138e-01   4.1262024e-01   3.2427168e-01
   4.8027303e+00   1.4518286e+00   1.3271587e+00   1.1948639e+00   9.4398231e-01   4.1170411e-01   3.2263455e-01
   4.8113107e+00   1.4477829e+00   1.3243324e+00   1.1708007e+00   9.2088010e-01   4.1070535e-01   3.2091957e-01
   4.8198911e+00   1.4435916e+00   1.3213808e+00   1.1470214e+00   8.9815470e-01   4.0962485e-01   3.1912833e-01
   4.8284715e+00   1.4392562e+00   1.3183054e+00   1.1235379e+00   8.7581559e-01   4.0846352e-01   3.1726249e-01
   4.8370519e+00   1.4347780e+00   1.3151076e+00   1.1003621e+00   8.5387221e-01   4.0722231e-01   3.1532371e-01
   4.8456323e+00   1.4301587e+00   1.3117889e+00   1.0775058e+00   8.3233403e-01   4.0590215e-01   3.1331366e-01
   4.8542127e+00   1.4253995e+00   1.3083507e+00   1.0549808e+00   8.1121051e-01   4.0450397e-01   3.1123400e-01
   4.8627931e+00   1.4205019e+00   1.3047944e+00   1.0327991e+00   7.9051109e-01   4.0302871e-01   3.0908640e-01
   4.8713735e+00   1.4154674e+00   1.3011215e+00   1.0109725e+00   7.7024525e-01   4.0147729e-01   3.0687252e-01
   4.8799539e+00   1.4102974e+00   1.2973334e+00   9.8951283e-01   7.5042244e-01   3.9985066e-01   3.0459402e-01
   4.8885343e+00   1.4049934e+00   1.2934317e+00   9.6843196e-01   7.3105211e-01   3.9814975e-01   3.0225256e-01
   4.8971147e+00   1.3995568e+00   1.2894176e+00   9.4774178e-01   7.1214373e-01   3.9637549e-01   2.9984982e-01
   4.9056951e+00   1.3939890e+00   1.2852927e+00   9.2745413e-01   6.9370675e-01   3.9452881e-01   2.9738746e-01
   4.9142755e+00   1.3882915e+00   1.2810585e+00   9.0758087e-01   6.7575064e-01   3.9261065e-01   2.9486713e-01
   4.9228559e+00   1.3824658e+00   1.2767163e+00   8.8813388e-01   6.5828484e-01   3.9062194e-01   2.9229051e-01
   4.9314364e+00   1.3765132e+00   1.2722676e+00   8.6912500e-01   6.4131882e-01   3.8856361e-01   2.8965926e-01
   4.9400168e+00   1.3704352e+00   1.2677138e+00   8.5056610e-01   6.2486204e-01   3.8643660e-01   2.8697504e-01
   4.9485972e+00   1.3642333e+00   1.2630564e+00   8.3246904e-01   6.0892395e-01   3.8424184e-01   2.8423951e-01
   4.9571776e+00   1.3579089e+00   1.2582969e+00   8.1484569e-01   5.9351401e-01   3.8198027e-01   2.8145434e-01
   4.9657580e+00   1.3514634e+00   1.2534367e+00   7.9770790e-01   5.7864169e-01   3.7965282e-01   2.7862120e-01
   4.9743384e+00   1.3448983e+00   1.2484771e+00   7.8106753e-01   5.6431643e-01   3.7726042e-01   2.7574174e-01
   4.9829188e+00   1.3382151e+00   1.2434198e+00   7.6493645e-01   5.5054770e-01   3.7480400e-01   2.7281763e-01
   4.9914992e+00   1.3314151e+00   1.2382660e+00   7.4932652e-01   5.3734495e-01   3.7228450e-01   2.6985055e-01
   5.0000796e+00   1.3244998e+00   1.2330173e+00   7.3424959e-01   5.2471765e-01   3.6970286e-01   2.6684213e-01
   5.0086600e+00   1.3174708e+00   1.2276752e+00   7.1971482e-01   5.1267242e-01   3.6706010e-01   2.6379415e-01
   5.0172404e+00   1.3103295e+00   1.2222410e+00   7.0572082e-01   5.0120488e-01   3.6435762e-01   2.6070863e-01
   5.0258208e+00   1.3030778e+00   1.2167164e+00   6.9226363e-01   4.9030798e-01   3.6159694e-01   2.5758770e-01
   5.0344012e+00   1.2957172e+00   1.2111028e+00   6.7933930e-01   4.7997466e-01   3.5877953e-01   2.5443349e-01
   5.0429816e+00   1.2882494e+00   1.2054019e+00   6.6694387e-01   4.7019787e-01   3.5590691e-01   2.5124811e-01
   5.0515620e+00   1.2806760e+00   1.1996150e+00   6.5507338e-01   4.6097054e-01   3.5298056e-01   2.4803369e-01
   5.0601424e+00   1.2729988e+00   1.1937437e+00   6.4372389e-01   4.5228562e-01   3.5000199e-01   2.4479236e-01
   5.0687228e+00   1.2652194e+00   1.1877895e+00   6.3289143e-01   4.4413607e-01   3.4697269e-01   2.4152622e-01
   5.0773032e+00   1.2573395e+00   1.1817540e+00   6.2257206e-01   4.3651481e-01   3.4389416e-01   2.3823741e-01
   5.0858836e+00   1.2493607e+00   1.1756387e+00   6.1276181e-01   4.2941480e-01   3.4076790e-01   2.3492805e-01
   5.0944641e+00   1.2412846e+00   1.1694450e+00   6.0345673e-01   4.2282898e-01   3.3759540e-01   2.3160025e-01
   5.1030445e+00   1.2331131e+00   1.1631746e+00   5.9465287e-01   4.1675029e-01   3.3437816e-01   2.2825615e-01
   5.1116249e+00   1.2248476e+00   1.1568288e+00   5.8634628e-01   4.1117169e-01   3.3111768e-01   2.2489786e-01
   5.1202053e+00   1.2164899e+00   1.1504093e+00   5.7853298e-01   4.0608610e-01   3.2781546e-01   2.2152751e-01
   5.1287857e+00   1.2080416e+00   1.1439176e+00   5.7120904e-01   4.0148648e-01   3.2447299e-01   2.1814721e-01
   5.1373661e+00   1.1995044e+00   1.1373551e+00   5.6437050e-01   3.9736577e-01   3.2109177e-01   2.1475909e-01
   5.1459465e+00   1.1908799e+00   1.1307235e+00   5.5801339e-01   3.9371692e-01   3.1767329e-01   2.1136528e-01
   5.1545269e+00   1.1821699e+00   1.1240241e+00   5.5213378e-01   3.9053286e-01   3.1421906e-01   2.0796788e-01
   5.1631073e+00   1.1733760e+00   1.1172586e+00   5.4672769e-01   3.8780655e-01   3.1073058e-01   2.0456904e-01
   5.1716877e+00   1.1644998e+00   1.1104284e+00   5.4179118e-01   3.8553093e-01   3.0720933e-01   2.0117086e-01
   5.1802681e+00   1.1555430e+00   1.1035351e+00   5.3732029e-01   3.8369893e-01   3.0365682e-01   1.9777548e-01
   5.1888485e+00   1.1465073e+00   1.0965801e+00   5.3331106e-01   3.8230351e-01   3.0007454e-01   1.9438500e-01
   5.1974289e+00   1.1373943e+00   1.0895651e+00   5.2975955e-01   3.8133762e-01   2.9646399e-01   1.9100156e-01
   5.2060093e+00   1.1282057e+00   1.0824915e+00   5.2666112e-01   3.8079366e-01   2.9282666e-01   1.8762721e-01
   5.2145897e+00   1.1189433e+00   1.0753603e+00   5.2400421e-01   3.8065860e-01   2.8916394e-01   1.8426328e-01
   5.2231701e+00   1.1096092e+00   1.0681726e+00   5.2177318e-01   3.8091623e-01   2.8547715e-01   1.8091071e-01
   5.2317505e+00   1.1002052e+00   1.0609291e+00   5.1995231e-01   3.8155027e-01   2.8176761e-01   1.7757039e-01
   5.2403309e+00   1.0907334e+00   1.0536309e+00   5.1852591e-01   3.8254444e-01   2.7803666e-01   1.7424324e-01
   5.2489113e+00   1.0811957e+00   1.0462788e+00   5.1747828e-01   3.8388247e-01   2.7428562e-01   1.7093018e-01
   5.2574918e+00   1.0715939e+00   1.0388737e+00   5.1679371e-01   3.8554809e-01   2.7051581e-01   1.6763212e-01
   5.2660722e+00   1.0619302e+00   1.0314164e+00   5.1645651e-01   3.8752503e-01   2.6672856e-01   1.6434997e-01
   5.2746526e+00   1.0522064e+00   1.0239080e+00   5.1645096e-01   3.8979701e-01   2.6292520e-01   1.6108465e-01
   5.2832330e+00   1.0424245e+00   1.0163493e+00   5.1676138e-01   3.9234776e-01   2.5910705e-01   1.5783707e-01
   5.2918134e+00   1.0325865e+00   1.0087412e+00   5.1737205e-01   3.9516100e-01   2.5527544e-01   1.5460814e-01
   5.3003938e+00   1.0226943e+00   1.0010846e+00   5.1826728e-01   3.9822047e-01   2.5143170e-01   1.5139879e-01
   5.3089742e+00   1.0127498e+00   9.9338046e-01   5.1943136e-01   4.0150989e-01   2.4757714e-01   1.4820991e-01
   5.3175546e+00   1.0027550e+00   9.8562958e-01   5.2084859e-01   4.0501298e-01   2.4371310e-01   1.4504242e-01
   5.3261350e+00   9.9271195e-01   9.7783291e-01   5.2250327e-01   4.0871349e-01   2.3984091e-01   1.4189725e-01
   5.3347154e+00   9.8262250e-01   9.6999135e-01   5.2437970e-01   4.1259512e-01   2.3596188e-01   1.3877529e-01
   5.3432958e+00   9.7248863e-01   9.6210579e-01   5.2646217e-01   4.1664161e-01   2.3207735e-01   1.3567747e-01
   5.3518762e+00   9.6231230e-01   9.5417713e-01   5.2873499e-01   4.2083669e-01   2.2818863e-01   1.3260470e-01
   5.3604566e+00   9.5209546e-01   9.4620629e-01   5.3118245e-01   4.2516409e-01   2.2429707e-01   1.2955789e-01
   5.3690370e+00   9.4184007e-01   9.3819415e-01   5.3378885e-01   4.2960752e-01   2.2040397e-01   1.2653795e-01
   5.3776174e+00   9.3154808e-01   9.3014162e-01   5.3653850e-01   4.3415072e-01   2.1651067e-01   1.2354581e-01
   5.3861978e+00   9.2122146e-01   9.2204959e-01   5.3941567e-01   4.3877741e-01   2.1261850e-01   1.2058236e-01
   5.3947782e+00   9.1086214e-01   9.1391897e-01   5.4240468e-01   4.4347133e-01   2.0872877e-01   1.1764853e-01
   5.4033586e+00   9.0047209e-01   9.0575066e-01   5.4548987e-01   4.4821626e-01   2.0484282e-01   1.1474522e-01
   5.4119390e+00   8.9005320e-01   8.9754528e-01   5.4865724e-01   4.5299871e-01   2.0096170e-01   1.1187265e-01
   5.4205195e+00   8.7960730e-01   8.8930317e-01   5.5189503e-01   4.5780877e-01   1.9708615e-01   1.0903019e-01
   5.4290999e+00   8.6913621e-01   8.8102460e-01   5.5519162e-01   4.6263679e-01   1.9321687e-01   1.0621714e-01
   5.4376803e+00   8.5864174e-01   8.7270987e-01   5.5853540e-01   4.6747311e-01   1.8935457e-01   1.0343279e-01
   5.4462607e+00   8.4812571e-01   8.6435926e-01   5.6191476e-01   4.7230808e-01   1.8549996e-01   1.0067645e-01
   5.4548411e+00   8.3758994e-01   8.5597306e-01   5.6531809e-01   4.7713205e-01   1.8165374e-01   9.7947409e-02
   5.4634215e+00   8.2703625e-01   8.4755157e-01   5.6873377e-01   4.8193537e-01   1.7781662e-01   9.5244967e-02
   5.4720019e+00   8.1646646e-01   8.3909506e-01   5.7215018e-01   4.8670837e-01   1.7398931e-01   9.2568422e-02
   5.4805823e+00   8.0588238e-01   8.3060384e-01   5.7555572e-01   4.9144141e-01   1.7017252e-01   8.9917073e-02
   5.4891627e+00   7.9528583e-01   8.2207819e-01   5.7893877e-01   4.9612483e-01   1.6636695e-01   8.7290218e-02
   5.4977431e+00   7.8467863e-01   8.1351840e-01   5.8228771e-01   5.0074897e-01   1.6257331e-01   8.4687155e-02
   5.5063235e+00   7.7406260e-01   8.0492475e-01   5.8559094e-01   5.0530419e-01   1.5879230e-01   8.2107183e-02
   5.5149039e+00   7.6343956e-01   7.9629754e-01   5.8883684e-01   5.0978083e-01   1.5502464e-01   7.9549600e-02
   5.5234843e+00   7.5281132e-01   7.8763706e-01   5.9201380e-01   5.1416923e-01   1.5127102e-01   7.7013703e-02
   5.5320647e+00   7.4217970e-01   7.7894359e-01   5.9511020e-01   5.1845975e-01   1.4753217e-01   7.4498791e-02
   5.5406451e+00   7.3154653e-01   7.7021742e-01   5.9811443e-01   5.2264272e-01   1.4380877e-01   7.2004163e-02
   5.5492255e+00   7.2091361e-01   7.6145885e-01   6.0101488e-01   5.2670849e-01   1.4010155e-01   6.9529116e-02
   5.5578059e+00   7.1028277e-01   7.5266816e-01   6.0379993e-01   5.3064741e-01   1.3641121e-01   6.7072949e-02
   5.5663863e+00   6.9965583e-01   7.4384565e-01   6.0645797e-01   5.3444983e-01   1.3273845e-01   6.4634959e-02
   5.5749667e+00   6.8903459e-01   7.3499159e-01   6.0897739e-01   5.3810609e-01   1.2908398e-01   6.2214446e-02
   5.5835472e+00   6.7842089e-01   7.2610628e-01   6.1134657e-01   5.4160654e-01   1.2544851e-01   5.9810707e-02
   5.5921276e+00   6.6781654e-01   7.1719001e-01   6.1355389e-01   5.4494152e-01   1.2183275e-01   5.7423040e-02
   5.6007080e+00   6.5722336e-01   7.0824307e-01   6.1558776e-01   5.4810139e-01   1.1823740e-01   5.5050744e-02
   5.6092884e+00   6.4664295e-01   6.9926575e-01   6.1743960e-01   5.5107937e-01   1.1466304e-01   5.2693018e-02
   5.6178688e+00   6.3607630e-01   6.9025839e-01   6.1911037e-01   5.5387779e-01   1.1110985e-01   5.0348758e-02
   5.6264492e+00   6.2552424e-01   6.8122134e-01   6.2060288e-01   5.5650071e-01   1.0757794e-01   4.8016796e-02
   5.6350296e+00   6.1498763e-01   6.7215492e-01   6.2191995e-01   5.5895221e-01   1.0406739e-01   4.5695966e-02
   5.6436100e+00   6.0446732e-01   6.6305947e-01   6.2306440e-01   5.6123637e-01   1.0057833e-01   4.3385104e-02
   5.6521904e+00   5.9396413e-01   6.5393535e-01   6.2403905e-01   5.6335724e-01   9.7110843e-02   4.1083043e-02
   5.6607708e+00   5.8347894e-01   6.4478287e-01   6.2484670e-01   5.6531892e-01   9.3665035e-02   3.8788617e-02
   5.6693512e+00   5.7301257e-01   6.3560239e-01   6.2549018e-01   5.6712546e-01   9.0241007e-02   3.6500661e-02
   5.6779316e+00   5.6256588e-01   6.2639424e-01   6.2597231e-01   5.6878095e-01   8.6838860e-02   3.4218008e-02
   5.6865120e+00   5.5213971e-01   6.1715877e-01   6.2629589e-01   5.7028945e-01   8.3458697e-02   3.1939492e-02
   5.6950924e+00   5.4173491e-01   6.0789630e-01   6.2646374e-01   5.7165505e-01   8.0100619e-02   2.9663948e-02
   5.7036728e+00   5.3135233e-01   5.9860718e-01   6.2647868e-01   5.7288181e-01   7.6764727e-02   2.7390210e-02
   5.7122532e+00   5.2099281e-01   5.8929175e-01   6.2634353e-01   5.7397381e-01   7.3451123e-02   2.5117111e-02
   5.7208336e+00   5.1065719e-01   5.7995035e-01   6.2606110e-01   5.7493511e-01   7.0159909e-02   2.2843487e-02
   5.7294140e+00   5.0034634e-01   5.7058331e-01   6.2563421e-01   5.7576980e-01   6.6891185e-02   2.0568171e-02
   5.7379945e+00   4.9006108e-01   5.6119098e-01   6.2506567e-01   5.7648195e-01   6.3645054e-02   1.8289997e-02
   5.7465749e+00   4.7980228e-01   5.5177369e-01   6.2435830e-01   5.7707562e-01   6.0421616e-02   1.6007799e-02
   5.7551553e+00   4.6957076e-01   5.4233179e-01   6.2351492e-01   5.7755490e-01   5.7220974e-02   1.3720412e-02
   5.7637357e+00   4.5936739e-01   5.3286560e-01   6.2253834e-01   5.7792386e-01   5.4043229e-02   1.1426669e-02
   5.7723161e+00   4.4919301e-01   5.2337548e-01   6.2143138e-01   5.7818657e-01   5.0888483e-02   9.1254046e-03
   5.7808965e+00   4.3904845e-01   5.1386176e-01   6.2019685e-01   5.7834709e-01   4.7756836e-02   6.8154532e-03
   5.7894769e+00   4.2893458e-01   5.0432477e-01   6.1883758e-01   5.7840952e-01   4.4648391e-02   4.4956486e-03
   5.7980573e+00   4.1885224e-01   4.9476487e-01   6.1735637e-01   5.7837791e-01   4.1563248e-02   2.1648251e-03
   5.8066377e+00   4.0880217e-01   4.8518241e-01   6.1575661e-01   5.7825669e-01   3.8501489e-02  -1.7810542e-04
   5.8152181e+00   3.9878434e-01   4.7557809e-01   6.1404626e-01   5.7805303e-01   3.5463022e-02  -2.5336030e-03
   5.8237985e+00   3.8879832e-01   4.6595273e-01   6.1223551e-01   5.7777544e-01   3.2447673e-02  -4.9018250e-03
   5.8323789e+00   3.7884369e-01   4.5630714e-01   6.1033453e-01   5.7743244e-01   2.9455269e-02  -7.2829268e-03
   5.8409593e+00   3.6892004e-01   4.4664215e-01   6.0835353e-01   5.7703255e-01   2.6485634e-02  -9.6770638e-03
   5.8495397e+00   3.5902693e-01   4.3695859e-01   6.0630268e-01   5.7658428e-01   2.3538595e-02  -1.2084391e-02
   5.8581201e+00   3.4916395e-01   4.2725728e-01   6.0419217e-01   5.7609615e-01   2.0613977e-02  -1.4505065e-02
   5.8667005e+00   3.3933068e-01   4.1753904e-01   6.0203220e-01   5.7557667e-01   1.7711607e-02  -1.6939239e-02
   5.8752809e+00   3.2952668e-01   4.0780470e-01   5.9983296e-01   5.7503437e-01   1.4831309e-02  -1.9387070e-02
   5.8838613e+00   3.1975155e-01   3.9805507e-01   5.9760462e-01   5.7447777e-01   1.1972910e-02  -2.1848713e-02
   5.8924417e+00   3.1000485e-01   3.8829100e-01   5.9535739e-01   5.7391537e-01   9.1362356e-03  -2.4324323e-02
   5.9010222e+00   3.0028617e-01   3.7851329e-01   5.9310145e-01   5.7335570e-01   6.3211112e-03  -2.6814056e-02
   5.9096026e+00   2.9059508e-01   3.6872277e-01   5.9084698e-01   5.7280727e-01   3.5273627e-03  -2.9318067e-02
   5.9181830e+00   2.8093116e-01   3.5892027e-01   5.8860419e-01   5.7227860e-01   7.5481584e-04  -3.1836512e-02
   5.9267634e+00   2.7129398e-01   3.4910660e-01   5.8638325e-01   5.7177821e-01  -1.9967036e-03  -3.4369545e-02
   5.9353438e+00   2.6168313e-01   3.3928260e-01   5.8419435e-01   5.7131462e-01  -4.7273699e-03  -3.6917322e-02
   5.9439242e+00   2.5209819e-01   3.2944909e-01   5.8204769e-01   5.7089634e-01  -7.4373574e-03  -3.9479999e-02
   5.9525046e+00   2.4253873e-01   3.1960689e-01   5.7995345e-01   5.7053190e-01  -1.0126840e-02  -4.2057730e-02
   5.9610850e+00   2.3300432e-01   3.0975682e-01   5.7792182e-01   5.7022979e-01  -1.2795992e-02  -4.4650672e-02
   5.9696654e+00   2.2349455e-01   2.9989971e-01   5.7596299e-01   5.6999856e-01  -1.5444989e-02  -4.7258979e-02
   5.9782458e+00   2.1400900e-01   2.9003638e-01   5.7408715e-01   5.6984671e-01  -1.8074003e-02  -4.9882807e-02
   5.9868262e+00   2.0454723e-01   2.8016766e-01   5.7230449e-01   5.6978275e-01  -2.0683210e-02  -5.2522311e-02
   5.9954066e+00   1.9510884e-01   2.7029437e-01   5.7062520e-01   5.6981521e-01  -2.3272783e-02  -5.5177647e-02
   6.0039870e+00   1.8569339e-01   2.6041733e-01   5.6905934e-01   5.6995248e-01  -2.5842894e-02  -5.7848945e-02
   6.0125674e+00   1.7630027e-01   2.5053746e-01   5.6761392e-01   5.7019922e-01  -2.8393646e-02  -6.0535675e-02
   6.0211478e+00   1.6692872e-01   2.4065577e-01   5.6629252e-01   5.7055608e-01  -3.0925063e-02  -6.3236577e-02
   6.0297282e+00   1.5757792e-01   2.3077327e-01   5.6509857e-01   5.7102348e-01  -3.3437168e-02  -6.5950356e-02
   6.0383086e+00   1.4824708e-01   2.2089098e-01   5.6403550e-01   5.7160184e-01  -3.5929980e-02  -6.8675716e-02
   6.0468890e+00   1.3893542e-01   2.1100991e-01   5.6310674e-01   5.7229159e-01  -3.8403523e-02  -7.1411362e-02
   6.0554694e+00   1.2964212e-01   2.0113107e-01   5.6231569e-01   5.7309314e-01  -4.0857816e-02  -7.4155999e-02
   6.0640499e+00   1.2036640e-01   1.9125547e-01   5.6166580e-01   5.7400693e-01  -4.3292883e-02  -7.6908329e-02
   6.0726303e+00   1.1110746e-01   1.8138413e-01   5.6116049e-01   5.7503337e-01  -4.5708743e-02  -7.9667059e-02
   6.0812107e+00   1.0186450e-01   1.7151807e-01   5.6080317e-01   5.7617290e-01  -4.8105419e-02  -8.2430892e-02
   6.0897911e+00   9.2636735e-02   1.6165829e-01   5.6059729e-01   5.7742593e-01  -5.0482933e-02  -8.5198533e-02
   6.0983715e+00   8.3423358e-02   1.5180581e-01   5.6054625e-01   5.7879288e-01  -5.2841304e-02  -8.7968686e-02
   6.1069519e+00   7.4223577e-02   1.4196164e-01   5.6065349e-01   5.8027419e-01  -5.5180556e-02  -9.0740056e-02
   6.1155323e+00   6.5036597e-02   1.3212680e-01   5.6092243e-01   5.8187028e-01  -5.7500709e-02  -9.3511347e-02
   6.1241127e+00   5.5861621e-02   1.2230230e-01   5.6135650e-01   5.8358156e-01  -5.9801784e-02  -9.6281263e-02
   6.1326931e+00   4.6697853e-02   1.1248915e-01   5.6195912e-01   5.8540847e-01  -6.2083804e-02  -9.9048509e-02
   6.1412735e+00   3.7544498e-02   1.0268837e-01   5.6273372e-01   5.8735142e-01  -6.4346790e-02  -1.0181179e-01
   6.1498539e+00   2.8400759e-02   9.2900965e-02   5.6368372e-01   5.8941084e-01  -6.6590763e-02  -1.0456981e-01
   6.1584343e+00   1.9265841e-02   8.3127956e-02   5.6481254e-01   5.9158715e-01  -6.8815744e-02  -1.0732127e-01
   6.1670147e+00   1.0138948e-02   7.3370353e-02   5.6612362e-01   5.9388079e-01  -7.1021755e-02  -1.1006488e-01
   6.1755951e+00   1.0192844e-03   6.3629171e-02   5.6762037e-01   5.9629216e-01  -7.3208818e-02  -1.1279934e-01
   6.1841755e+00  -8.0939466e-03   5.3905422e-02   5.6930623e-01   5.9882170e-01  -7.5376953e-02  -1.1552336e-01
   6.1927559e+00  -1.7201540e-02   4.4200119e-02   5.7118461e-01   6.0146983e-01  -7.7526183e-02  -1.1823564e-01
   6.2013363e+00  -2.6304292e-02   3.4514278e-02   5.7325893e-01   6.0423697e-01  -7.9656528e-02  -1.2093488e-01
   6.2099167e+00  -3.5402715e-02   2.4848859e-02   5.7553036e-01   6.0712185e-01  -8.1767909e-02  -1.2361965e-01
   6.2184971e+00  -4.4496606e-02   1.5204700e-02   5.7799434e-01   6.1011895e-01  -8.3859993e-02  -1.2628816e-01
   6.2270776e+00  -5.3585653e-02   5.5826156e-03   5.8064540e-01   6.1322210e-01  -8.5932407e-02  -1.2893856e-01
   6.2356580e+00  -6.2669542e-02  -4.0165768e-03   5.8347810e-01   6.1642511e-01  -8.7984776e-02  -1.3156900e-01
   6.2442384e+00  -7.1747960e-02  -1.3592062e-02   5.8648699e-01   6.1972180e-01  -9.0016729e-02  -1.3417763e-01
   6.2528188e+00  -8.0820593e-02  -2.3143022e-02   5.8966661e-01   6.2310598e-01  -9.2027892e-02  -1.3676261e-01
   6.2613992e+00  -8.9887129e-02  -3.2668643e-02   5.9301151e-01   6.2657148e-01  -9.4017893e-02  -1.3932210e-01
   6.2699796e+00  -9.8947254e-02  -4.2168108e-02   5.9651624e-01   6.3011211e-01  -9.5986357e-02  -1.4185424e-01
   6.2785600e+00  -1.0800066e-01  -5.1640601e-02   6.0017534e-01   6.3372169e-01  -9.7932911e-02  -1.4435718e-01
   6.2871404e+00  -1.1704702e-01  -6.1085305e-02   6.0398338e-01   6.3739404e-01  -9.9857184e-02  -1.4682908e-01
   6.2957208e+00  -1.2608603e-01  -7.0501404e-02   6.0793488e-01   6.4112297e-01  -1.0175880e-01  -1.4926810e-01
   6.3043012e+00  -1.3511738e-01  -7.9888083e-02   6.1202441e-01   6.4490231e-01  -1.0363739e-01  -1.5167238e-01
   6.3128816e+00  -1.4414076e-01  -8.9244524e-02   6.1624650e-01   6.4872586e-01  -1.0549258e-01  -1.5404008e-01
   6.3214620e+00  -1.5315584e-01  -9.8569913e-02   6.2059571e-01   6.5258746e-01  -1.0732399e-01  -1.5636935e-01
   6.3300424e+00  -1.6216232e-01  -1.0786343e-01   6.2506659e-01   6.5648091e-01  -1.0913125e-01  -1.5865834e-01
   6.3386228e+00  -1.7115988e-01  -1.1712427e-01   6.2965368e-01   6.6040003e-01  -1.1091399e-01  -1.6090521e-01
   6.3472032e+00  -1.8014821e-01  -1.2635160e-01   6.3435153e-01   6.6433865e-01  -1.1267184e-01  -1.6310811e-01
   6.3557836e+00  -1.8912700e-01  -1.3554461e-01   6.3915468e-01   6.6829058e-01  -1.1440442e-01  -1.6526519e-01
   6.3643640e+00  -1.9809594e-01  -1.4470250e-01   6.4405770e-01   6.7224963e-01  -1.1611136e-01  -1.6737461e-01
   6.3729444e+00  -2.0705470e-01  -1.5382443e-01   6.4905511e-01   6.7620963e-01  -1.1779229e-01  -1.6943452e-01
   6.3815248e+00  -2.1600298e-01  -1.6290959e-01   6.5414148e-01   6.8016439e-01  -1.1944683e-01  -1.7144306e-01
   6.3901053e+00  -2.2494047e-01  -1.7195717e-01   6.5931135e-01   6.8410773e-01  -1.2107461e-01  -1.7339840e-01
   6.3986857e+00  -2.3386684e-01  -1.8096636e-01   6.6455927e-01   6.8803348e-01  -1.2267526e-01  -1.7529869e-01
   6.4072661e+00  -2.4278161e-01  -1.8993631e-01   6.6988008e-01   6.9193612e-01  -1.2424839e-01  -1.7714217e-01
   6.4158465e+00  -2.5168308e-01  -1.9886608e-01   6.7527051e-01   6.9581455e-01  -1.2579352e-01  -1.7892769e-01
   6.4244269e+00  -2.6056911e-01  -2.0775468e-01   6.8072805e-01   6.9966937e-01  -1.2731014e-01  -1.8065433e-01
   6.4330073e+00  -2.6943755e-01  -2.1660111e-01   6.8625017e-01   7.0350119e-01  -1.2879773e-01  -1.8232117e-01
   6.4415877e+00  -2.7828624e-01  -2.2540437e-01   6.9183435e-01   7.0731060e-01  -1.3025580e-01  -1.8392730e-01
   6.4501681e+00  -2.8711304e-01  -2.3416349e-01   6.9747807e-01   7.1109822e-01  -1.3168381e-01  -1.8547179e-01
   6.4587485e+00  -2.9591579e-01  -2.4287745e-01   7.0317881e-01   7.1486465e-01  -1.3308127e-01  -1.8695372e-01
   6.4673289e+00  -3.0469235e-01  -2.5154527e-01   7.0893405e-01   7.1861049e-01  -1.3444765e-01  -1.8837218e-01
   6.4759093e+00  -3.1344056e-01  -2.6016596e-01   7.1474126e-01   7.2233636e-01  -1.3578244e-01  -1.8972625e-01
   6.4844897e+00  -3.2215827e-01  -2.6873852e-01   7.2059792e-01   7.2604286e-01  -1.3708514e-01  -1.9101501e-01
   6.4930701e+00  -3.3084333e-01  -2.7726196e-01   7.2650151e-01   7.2973059e-01  -1.3835522e-01  -1.9223754e-01
   6.5016505e+00  -3.3949359e-01  -2.8573528e-01   7.3244952e-01   7.3340017e-01  -1.3959219e-01  -1.9339292e-01
   6.5102309e+00  -3.4810690e-01  -2.9415750e-01   7.3843941e-01   7.3705219e-01  -1.4079551e-01  -1.9448024e-01
   6.5188113e+00  -3.5668111e-01  -3.0252761e-01   7.4446867e-01   7.4068725e-01  -1.4196469e-01  -1.9549857e-01
   6.5273917e+00  -3.6521406e-01  -3.1084463e-01   7.5053478e-01   7.4430598e-01  -1.4309921e-01  -1.9644699e-01
   6.5359721e+00  -3.7370362e-01  -3.1910755e-01   7.5663521e-01   7.4790897e-01  -1.4419855e-01  -1.9732460e-01
   6.5445525e+00  -3.8214762e-01  -3.2731540e-01   7.6276744e-01   7.5149683e-01  -1.4526220e-01  -1.9813046e-01
   6.5531330e+00  -3.9054391e-01  -3.3546717e-01   7.6892895e-01   7.5507016e-01  -1.4628966e-01  -1.9886367e-01
   6.5617134e+00  -3.9889035e-01  -3.4356187e-01   7.7511723e-01   7.5862958e-01  -1.4728040e-01  -1.9952329e-01
   6.5702938e+00  -4.0718478e-01  -3.5159850e-01   7.8132974e-01   7.6217568e-01  -1.4823392e-01  -2.0010842e-01
   6.5788742e+00  -4.1542506e-01  -3.5957608e-01   7.8756397e-01   7.6570907e-01  -1.4914970e-01  -2.0061813e-01
   6.5874546e+00  -4.2360902e-01  -3.6749362e-01   7.9381739e-01   7.6923036e-01  -1.5002723e-01  -2.0105151e-01
   6.5960350e+00  -4.3173453e-01  -3.7535010e-01   8.0008749e-01   7.7274015e-01  -1.5086600e-01  -2.0140764e-01
   6.6046154e+00  -4.3979940e-01  -3.8314453e-01   8.0637201e-01   7.7623936e-01  -1.5166551e-01  -2.0168564e-01
   6.6131958e+00  -4.4780090e-01  -3.9087538e-01   8.1267397e-01   7.7973491e-01  -1.5242553e-01  -2.0188558e-01
   6.6217762e+00  -4.5573579e-01  -3.9854070e-01   8.1900114e-01   7.8323918e-01  -1.5314610e-01  -2.0200834e-01
   6.6303566e+00  -4.6360082e-01  -4.0613851e-01   8.2536148e-01   7.8676471e-01  -1.5382725e-01  -2.0205486e-01
   6.6389370e+00  -4.7139272e-01  -4.1366684e-01   8.3176294e-01   7.9032407e-01  -1.5446902e-01  -2.0202606e-01
   6.6475174e+00  -4.7910826e-01  -4.2112372e-01   8.3821346e-01   7.9392983e-01  -1.5507145e-01  -2.0192287e-01
   6.6560978e+00  -4.8674416e-01  -4.2850716e-01   8.4472101e-01   7.9759454e-01  -1.5563456e-01  -2.0174621e-01
   6.6646782e+00  -4.9429719e-01  -4.3581520e-01   8.5129352e-01   8.0133078e-01  -1.5615841e-01  -2.0149701e-01
   6.6732586e+00  -5.0176407e-01  -4.4304586e-01   8.5793895e-01   8.0515109e-01  -1.5664302e-01  -2.0117620e-01
   6.6818390e+00  -5.0914156e-01  -4.5019716e-01   8.6466526e-01   8.0906804e-01  -1.5708843e-01  -2.0078470e-01
   6.6904194e+00  -5.1642641e-01  -4.5726714e-01   8.7148039e-01   8.1309420e-01  -1.5749468e-01  -2.0032345e-01
   6.6989998e+00  -5.2361535e-01  -4.6425381e-01   8.7839230e-01   8.1724212e-01  -1.5786181e-01  -1.9979335e-01
   6.7075802e+00  -5.3070514e-01  -4.7115520e-01   8.8540893e-01   8.2152437e-01  -1.5818985e-01  -1.9919536e-01
   6.7161607e+00  -5.3769252e-01  -4.7796934e-01   8.9253824e-01   8.2595351e-01  -1.5847884e-01  -1.9853038e-01
   6.7247411e+00  -5.4457423e-01  -4.8469425e-01   8.9978817e-01   8.3054210e-01  -1.5872881e-01  -1.9779934e-01
   6.7333215e+00  -5.5134701e-01  -4.9132797e-01   9.0716668e-01   8.3530271e-01  -1.5893981e-01  -1.9700318e-01
   6.7419019e+00  -5.5800763e-01  -4.9786850e-01   9.1468173e-01   8.4024789e-01  -1.5911187e-01  -1.9614281e-01
   6.7504823e+00  -5.6455281e-01  -5.0431388e-01   9.2234125e-01   8.4539021e-01  -1.5924502e-01  -1.9521917e-01
   6.7590627e+00  -5.7097931e-01  -5.1066214e-01   9.3015320e-01   8.5074223e-01  -1.5933931e-01  -1.9423318e-01
   6.7676431e+00  -5.7728386e-01  -5.1691129e-01   9.3812554e-01   8.5631651e-01  -1.5939477e-01  -1.9318576e-01
   6.7762235e+00  -5.8346323e-01  -5.2305937e-01   9.4626621e-01   8.6212561e-01  -1.5941144e-01  -1.9207785e-01
   6.7848039e+00  -5.8951414e-01  -5.2910440e-01   9.5458317e-01   8.6818210e-01  -1.5938935e-01  -1.9091037e-01
   6.7933843e+00  -5.9543335e-01  -5.3504441e-01   9.6308436e-01   8.7449854e-01  -1.5932854e-01  -1.8968425e-01
   6.8019647e+00  -6.0121760e-01  -5.4087742e-01   9.7177774e-01   8.8108748e-01  -1.5922905e-01  -1.8840041e-01
   6.8105451e+00  -6.0686380e-01  -5.4660117e-01   9.8067137e-01   8.8796075e-01  -1.5909121e-01  -1.8706020e-01
   6.8191255e+00  -6.1236924e-01  -5.5221288e-01   9.8977353e-01   8.9512867e-01  -1.5891594e-01  -1.8566582e-01
   6.8277059e+00  -6.1773122e-01  -5.5770967e-01   9.9909252e-01   9.0260138e-01  -1.5870425e-01  -1.8421956e-01
   6.8362863e+00  -6.2294705e-01  -5.6308866e-01   1.0086367e+00   9.1038901e-01  -1.5845712e-01  -1.8272374e-01
   6.8448667e+00  -6.2801405e-01  -5.6834699e-01   1.0184142e+00   9.1850170e-01  -1.5817557e-01  -1.8118066e-01
   6.8534471e+00  -6.3292953e-01  -5.7348178e-01   1.0284336e+00   9.2694959e-01  -1.5786058e-01  -1.7959262e-01
   6.8620275e+00  -6.3769081e-01  -5.7849016e-01   1.0387030e+00   9.3574280e-01  -1.5751316e-01  -1.7796192e-01
   6.8706080e+00  -6.4229518e-01  -5.8336926e-01   1.0492308e+00   9.4489148e-01  -1.5713430e-01  -1.7629086e-01
   6.8791884e+00  -6.4673998e-01  -5.8811622e-01   1.0600253e+00   9.5440575e-01  -1.5672501e-01  -1.7458176e-01
   6.8877688e+00  -6.5102250e-01  -5.9272815e-01   1.0710947e+00   9.6429577e-01  -1.5628628e-01  -1.7283690e-01
   6.8963492e+00  -6.5514007e-01  -5.9720218e-01   1.0824475e+00   9.7457165e-01  -1.5581912e-01  -1.7105860e-01
   6.9049296e+00  -6.5908999e-01  -6.0153545e-01   1.0940919e+00   9.8524354e-01  -1.5532451e-01  -1.6924916e-01
   6.9135100e+00  -6.6286959e-01  -6.0572509e-01   1.1060362e+00   9.9632157e-01  -1.5480346e-01  -1.6741088e-01
   6.9220904e+00  -6.6647616e-01  -6.0976821e-01   1.1182887e+00   1.0078159e+00  -1.5425697e-01  -1.6554607e-01
   6.9306708e+00  -6.6990703e-01  -6.1366196e-01   1.1308577e+00   1.0197366e+00  -1.5368603e-01  -1.6365702e-01
   6.9392512e+00  -6.7315950e-01  -6.1740345e-01   1.1437516e+00   1.0320939e+00  -1.5309165e-01  -1.6174604e-01
   6.9478316e+00  -6.7623089e-01  -6.2098983e-01   1.1569786e+00   1.0448978e+00  -1.5247482e-01  -1.5981544e-01
   6.9564120e+00  -6.7911852e-01  -6.2441820e-01   1.1705471e+00   1.0581586e+00  -1.5183654e-01  -1.5786751e-01
   6.9649924e+00  -6.8181969e-01  -6.2768571e-01   1.1844654e+00   1.0718863e+00  -1.5117781e-01  -1.5590456e-01
   6.9735728e+00  -6.8433172e-01  -6.3078949e-01   1.1987417e+00   1.0860912e+00  -1.5049964e-01  -1.5392890e-01
   6.9821532e+00  -6.8665192e-01  -6.3372665e-01   1.2133844e+00   1.1007832e+00  -1.4980301e-01  -1.5194282e-01
   6.9907336e+00  -6.8877760e-01  -6.3649434e-01   1.2284018e+00   1.1159726e+00  -1.4908892e-01  -1.4994863e-01
   6.9993140e+00  -6.9070607e-01  -6.3908967e-01   1.2438022e+00   1.1316695e+00  -1.4835838e-01  -1.4794863e-01
   7.0078944e+00  -6.9243492e-01  -6.4150986e-01   1.2595918e+00   1.1478814e+00  -1.4761243e-01  -1.4594508e-01
   7.0164748e+00  -6.9396304e-01  -6.4375256e-01   1.2757664e+00   1.1646021e+00  -1.4685234e-01  -1.4394000e-01
   7.0250552e+00  -6.9528977e-01  -6.4581553e-01   1.2923183e+00   1.1818211e+00  -1.4607945e-01  -1.4193534e-01
   7.0336357e+00  -6.9641444e-01  -6.4769657e-01   1.3092400e+00   1.1995280e+00  -1.4529510e-01  -1.3993304e-01
   7.0422161e+00  -6.9733637e-01  -6.4939344e-01   1.3265238e+00   1.2177124e+00  -1.4450064e-01  -1.3793505e-01
   7.0507965e+00  -6.9805489e-01  -6.5090393e-01   1.3441622e+00   1.2363637e+00  -1.4369741e-01  -1.3594331e-01
   7.0593769e+00  -6.9856934e-01  -6.5222581e-01   1.3621474e+00   1.2554715e+00  -1.4288675e-01  -1.3395978e-01
   7.0679573e+00  -6.9887904e-01  -6.5335687e-01   1.3804720e+00   1.2750253e+00  -1.4207000e-01  -1.3198639e-01
   7.0765377e+00  -6.9898333e-01  -6.5429487e-01   1.3991283e+00   1.2950147e+00  -1.4124851e-01  -1.3002510e-01
   7.0851181e+00  -6.9888153e-01  -6.5503760e-01   1.4181086e+00   1.3154292e+00  -1.4042362e-01  -1.2807785e-01
   7.0936985e+00  -6.9857297e-01  -6.5558283e-01   1.4374054e+00   1.3362584e+00  -1.3959666e-01  -1.2614659e-01
   7.1022789e+00  -6.9805698e-01  -6.5592835e-01   1.4570111e+00   1.3574917e+00  -1.3876900e-01  -1.2423326e-01
   7.1108593e+00  -6.9733289e-01  -6.5607194e-01   1.4769180e+00   1.3791188e+00  -1.3794195e-01  -1.2233981e-01
   7.1194397e+00  -6.9640004e-01  -6.5601136e-01   1.4971186e+00   1.4011290e+00  -1.3711688e-01  -1.2046818e-01
   7.1280201e+00  -6.9525774e-01  -6.5574440e-01   1.5176052e+00   1.4235121e+00  -1.3629512e-01  -1.1862033e-01
   7.1366005e+00  -6.9390534e-01  -6.5526883e-01   1.5383703e+00   1.4462575e+00  -1.3547801e-01  -1.1679820e-01
   7.1451809e+00  -6.9234215e-01  -6.5458244e-01   1.5594061e+00   1.4693548e+00  -1.3466690e-01  -1.1500374e-01
   7.1537613e+00  -6.9056751e-01  -6.5368301e-01   1.5807051e+00   1.4927934e+00  -1.3386312e-01  -1.1323888e-01
   7.1623417e+00  -6.8858076e-01  -6.5256830e-01   1.6022598e+00   1.5165630e+00  -1.3306803e-01  -1.1150559e-01
   7.1709221e+00  -6.8638120e-01  -6.5123610e-01   1.6240624e+00   1.5406530e+00  -1.3228296e-01  -1.0980579e-01
   7.1795025e+00  -6.8396819e-01  -6.4968419e-01   1.6461053e+00   1.5650531e+00  -1.3150925e-01  -1.0814145e-01
   7.1880829e+00  -6.8134104e-01  -6.4791035e-01   1.6683811e+00   1.5897527e+00  -1.3074826e-01  -1.0651451e-01
   7.1966634e+00  -6.7849909e-01  -6.4591234e-01   1.6908820e+00   1.6147413e+00  -1.3000132e-01  -1.0492691e-01
   7.2052438e+00  -6.7544176e-01  -6.4368806e-01   1.7135998e+00   1.6400079e+00  -1.2926973e-01  -1.0338052e-01
   7.2138242e+00  -6.7216974e-01  -6.4123671e-01   1.7365183e+00   1.6655321e+00  -1.2855426e-01  -1.0187609e-01
   7.2224046e+00  -6.6868471e-01  -6.3855854e-01   1.7596147e+00   1.6912864e+00  -1.2785526e-01  -1.0041355e-01
   7.2309850e+00  -6.6498834e-01  -6.3565380e-01   1.7828666e+00   1.7172434e+00  -1.2717310e-01  -9.8992770e-02
   7.2395654e+00  -6.6108232e-01  -6.3252275e-01   1.8062511e+00   1.7433754e+00  -1.2650810e-01  -9.7613662e-02
   7.2481458e+00  -6.5696834e-01  -6.2916565e-01   1.8297457e+00   1.7696549e+00  -1.2586063e-01  -9.6276117e-02
   7.2567262e+00  -6.5264808e-01  -6.2558277e-01   1.8533277e+00   1.7960544e+00  -1.2523104e-01  -9.4980030e-02
   7.2653066e+00  -6.4812323e-01  -6.2177435e-01   1.8769743e+00   1.8225464e+00  -1.2461966e-01  -9.3725295e-02
   7.2738870e+00  -6.4339547e-01  -6.1774066e-01   1.9006630e+00   1.8491032e+00  -1.2402685e-01  -9.2511809e-02
   7.2824674e+00  -6.3846649e-01  -6.1348196e-01   1.9243709e+00   1.8756974e+00  -1.2345296e-01  -9.1339465e-02
   7.2910478e+00  -6.3333798e-01  -6.0899850e-01   1.9480756e+00   1.9023014e+00  -1.2289833e-01  -9.0208160e-02
   7.2996282e+00  -6.2801161e-01  -6.0429055e-01   1.9717542e+00   1.9288877e+00  -1.2236332e-01  -8.9117787e-02
   7.3082086e+00  -6.2248908e-01  -5.9935837e-01   1.9953842e+00   1.9554287e+00  -1.2184827e-01  -8.8068243e-02
   7.3167890e+00  -6.1677207e-01  -5.9420220e-01   2.0189428e+00   1.9818968e+00  -1.2135353e-01  -8.7059422e-02
   7.3253694e+00  -6.1086226e-01  -5.8882232e-01   2.0424074e+00   2.0082646e+00  -1.2087945e-01  -8.6091219e-02
   7.3339498e+00  -6.0476135e-01  -5.8321898e-01   2.0657553e+00   2.0345044e+00  -1.2042638e-01  -8.5163529e-02
   7.3425302e+00  -5.9847101e-01  -5.7739243e-01   2.0889638e+00   2.0605888e+00  -1.1999467e-01  -8.4276247e-02
   7.3511106e+00  -5.9199294e-01  -5.7134295e-01   2.1120103e+00   2.0864902e+00  -1.1958466e-01  -8.3429269e-02
   7.3596911e+00  -5.8532881e-01  -5.6507078e-01   2.1348720e+00   2.1121810e+00  -1.1919671e-01  -8.2622490e-02
   7.3682715e+00  -5.7848031e-01  -5.5857619e-01   2.1575264e+00   2.1376337e+00  -1.1883116e-01  -8.1855804e-02
   7.3768519e+00  -5.7144913e-01  -5.5185944e-01   2.1799507e+00   2.1628208e+00  -1.1848836e-01  -8.1129106e-02
   7.3854323e+00  -5.6423696e-01  -5.4492078e-01   2.2021223e+00   2.1877147e+00  -1.1816866e-01  -8.0442292e-02
   7.3940127e+00  -5.5684548e-01  -5.3776047e-01   2.2240184e+00   2.2122878e+00  -1.1787242e-01  -7.9795256e-02
   7.4025931e+00  -5.4927637e-01  -5.3037879e-01   2.2456165e+00   2.2365127e+00  -1.1759996e-01  -7.9187885e-02
   7.4111735e+00  -5.4153186e-01  -5.2277699e-01   2.2668962e+00   2.2603650e+00  -1.1735105e-01  -7.8619336e-02
   7.4197539e+00  -5.3361500e-01  -5.1495797e-01   2.2878406e+00   2.2838255e+00  -1.1712452e-01  -7.8087545e-02
   7.4283343e+00  -5.2552896e-01  -5.0692481e-01   2.3084337e+00   2.3068756e+00  -1.1691906e-01  -7.7590327e-02
   7.4369147e+00  -5.1727689e-01  -4.9868057e-01   2.3286589e+00   2.3294966e+00  -1.1673339e-01  -7.7125500e-02
   7.4454951e+00  -5.0886195e-01  -4.9022831e-01   2.3485000e+00   2.3516698e+00  -1.1656623e-01  -7.6690881e-02
   7.4540755e+00  -5.0028729e-01  -4.8157112e-01   2.3679407e+00   2.3733768e+00  -1.1641629e-01  -7.6284286e-02
   7.4626559e+00  -4.9155607e-01  -4.7271204e-01   2.3869647e+00   2.3945987e+00  -1.1628227e-01  -7.5903531e-02
   7.4712363e+00  -4.8267144e-01  -4.6365416e-01   2.4055557e+00   2.4153170e+00  -1.1616290e-01  -7.5546434e-02
   7.4798167e+00  -4.7363655e-01  -4.5440053e-01   2.4236973e+00   2.4355129e+00  -1.1605689e-01  -7.5210811e-02
   7.4883971e+00  -4.6445458e-01  -4.4495423e-01   2.4413732e+00   2.4551680e+00  -1.1596295e-01  -7.4894478e-02
   7.4969775e+00  -4.5512866e-01  -4.3531832e-01   2.4585671e+00   2.4742635e+00  -1.1587979e-01  -7.4595253e-02
   7.5055579e+00  -4.4566196e-01  -4.2549586e-01   2.4752627e+00   2.4927807e+00  -1.1580613e-01  -7.4310953e-02
   7.5141383e+00  -4.3605763e-01  -4.1548994e-01   2.4914437e+00   2.5107011e+00  -1.1574067e-01  -7.4039393e-02
   7.5227188e+00  -4.2631882e-01  -4.0530360e-01   2.5070937e+00   2.5280059e+00  -1.1568215e-01  -7.3778390e-02
   7.5312992e+00  -4.1644870e-01  -3.9493993e-01   2.5221965e+00   2.5446766e+00  -1.1562925e-01  -7.3525762e-02
   7.5398796e+00  -4.0645042e-01  -3.8440198e-01   2.5367357e+00   2.5606945e+00  -1.1558071e-01  -7.3279325e-02
   7.5484600e+00  -3.9632713e-01  -3.7369283e-01   2.5506950e+00   2.5760409e+00  -1.1553523e-01  -7.3036896e-02
   7.5570404e+00  -3.8608199e-01  -3.6281554e-01   2.5640582e+00   2.5906973e+00  -1.1549153e-01  -7.2796290e-02
   7.5656208e+00  -3.7571815e-01  -3.5177317e-01   2.5768088e+00   2.6046449e+00  -1.1544832e-01  -7.2555326e-02
   7.5742012e+00  -3.6523877e-01  -3.4056881e-01   2.5889305e+00   2.6178651e+00  -1.1540431e-01  -7.2311820e-02
   7.5827816e+00  -3.5464701e-01  -3.2920550e-01   2.6004072e+00   2.6303393e+00  -1.1535821e-01  -7.2063587e-02
   7.5913620e+00  -3.4394602e-01  -3.1768633e-01   2.6112223e+00   2.6420488e+00  -1.1530875e-01  -7.1808446e-02
   7.5999424e+00  -3.3313896e-01  -3.0601435e-01   2.6213597e+00   2.6529750e+00  -1.1525462e-01  -7.1544213e-02
   7.6085228e+00  -3.2222898e-01  -2.9419284e-01   2.6308069e+00   2.6631038e+00  -1.1519445e-01  -7.1268676e-02
   7.6171032e+00  -3.1121926e-01  -2.8222588e-01   2.6395679e+00   2.6724401e+00  -1.1512641e-01  -7.0979509e-02
   7.6256836e+00  -3.0011299e-01  -2.7011779e-01   2.6476505e+00   2.6809934e+00  -1.1504857e-01  -7.0674358e-02
   7.6342640e+00  -2.8891334e-01  -2.5787285e-01   2.6550628e+00   2.6887734e+00  -1.1495900e-01  -7.0350866e-02
   7.6428444e+00  -2.7762349e-01  -2.4549538e-01   2.6618128e+00   2.6957895e+00  -1.1485578e-01  -7.0006679e-02
   7.6514248e+00  -2.6624662e-01  -2.3298967e-01   2.6679084e+00   2.7020514e+00  -1.1473696e-01  -6.9639442e-02
   7.6600052e+00  -2.5478590e-01  -2.2036003e-01   2.6733576e+00   2.7075687e+00  -1.1460064e-01  -6.9246798e-02
   7.6685856e+00  -2.4324453e-01  -2.0761075e-01   2.6781684e+00   2.7123510e+00  -1.1444486e-01  -6.8826394e-02
   7.6771660e+00  -2.3162568e-01  -1.9474614e-01   2.6823487e+00   2.7164079e+00  -1.1426771e-01  -6.8375873e-02
   7.6857465e+00  -2.1993253e-01  -1.8177050e-01   2.6859066e+00   2.7197489e+00  -1.1406726e-01  -6.7892880e-02
   7.6943269e+00  -2.0816826e-01  -1.6868813e-01   2.6888500e+00   2.7223837e+00  -1.1384158e-01  -6.7375061e-02
   7.7029073e+00  -1.9633604e-01  -1.5550333e-01   2.6911869e+00   2.7243217e+00  -1.1358873e-01  -6.6820060e-02
   7.7114877e+00  -1.8443907e-01  -1.4222041e-01   2.6929253e+00   2.7255728e+00  -1.1330679e-01  -6.6225521e-02
   7.7200681e+00  -1.7248051e-01  -1.2884366e-01   2.6940731e+00   2.7261463e+00  -1.1299383e-01  -6.5589090e-02
   7.7286485e+00  -1.6046355e-01  -1.1537739e-01   2.6946384e+00   2.7260519e+00  -1.1264791e-01  -6.4908412e-02
   7.7372289e+00  -1.4839137e-01  -1.0182589e-01   2.6946291e+00   2.7252992e+00  -1.1226712e-01  -6.4181130e-02
   7.7458093e+00  -1.3626714e-01  -8.8193477e-02   2.6940531e+00   2.7238978e+00  -1.1184952e-01  -6.3404890e-02
   7.7543897e+00  -1.2409406e-01  -7.4484443e-02   2.6929186e+00   2.7218573e+00  -1.1139318e-01  -6.2577336e-02
   7.7629701e+00  -1.1187528e-01  -6.0703091e-02   2.6912333e+00   2.7191872e+00  -1.1089618e-01  -6.1696114e-02
   7.7715505e+00  -9.9614009e-02  -4.6853724e-02   2.6890054e+00   2.7158972e+00  -1.1035657e-01  -6.0758868e-02
   7.7801309e+00  -8.7313410e-02  -3.2940642e-02   2.6862428e+00   2.7119968e+00  -1.0977244e-01  -5.9763242e-02
   7.7887113e+00  -7.4976666e-02  -1.8968147e-02   2.6829535e+00   2.7074956e+00  -1.0914186e-01  -5.8706883e-02
   7.7972917e+00  -6.2606958e-02  -4.9405399e-03   2.6791454e+00   2.7024033e+00  -1.0846289e-01  -5.7587433e-02
   7.8058721e+00  -5.0207411e-02   9.1379185e-03   2.6748275e+00   2.6967303e+00  -1.0773366e-01  -5.6402644e-02
   7.8144525e+00  -3.7780569e-02   2.3263419e-02   2.6700181e+00   2.6904972e+00  -1.0695296e-01  -5.5151412e-02
   7.8230329e+00  -2.5328616e-02   3.7432430e-02   2.6647418e+00   2.6837308e+00  -1.0611996e-01  -5.3833339e-02
   7.8316133e+00  -1.2853732e-02   5.1641425e-02   2.6590230e+00   2.6764579e+00  -1.0523385e-01  -5.2448038e-02
   7.8401937e+00  -3.5809611e-04   6.5886874e-02   2.6528864e+00   2.6687054e+00  -1.0429381e-01  -5.0995122e-02
   7.8487742e+00   1.2156112e-02   8.0165251e-02   2.6463562e+00   2.6605002e+00  -1.0329902e-01  -4.9474203e-02
   7.8573546e+00   2.4686714e-02   9.4473027e-02   2.6394572e+00   2.6518691e+00  -1.0224867e-01  -4.7884895e-02
   7.8659350e+00   3.7231529e-02   1.0880668e-01   2.6322138e+00   2.6428389e+00  -1.0114194e-01  -4.6226810e-02
   7.8745154e+00   4.9788379e-02   1.2316267e-01   2.6246505e+00   2.6334366e+00  -9.9978017e-02  -4.4499560e-02
   7.8830958e+00   6.2355085e-02   1.3753748e-01   2.6167918e+00   2.6236890e+00  -9.8756085e-02  -4.2702759e-02
   7.8916762e+00   7.4929466e-02   1.5192758e-01   2.6086623e+00   2.6136230e+00  -9.7475327e-02  -4.0836019e-02
   7.9002566e+00   8.7509344e-02   1.6632944e-01   2.6002864e+00   2.6032654e+00  -9.6134927e-02  -3.8898953e-02
   7.9088370e+00   1.0009254e-01   1.8073953e-01   2.5916887e+00   2.5926430e+00  -9.4734069e-02  -3.6891174e-02
   7.9174174e+00   1.1267687e-01   1.9515433e-01   2.5828937e+00   2.5817828e+00  -9.3271937e-02  -3.4812293e-02
   7.9259978e+00   1.2526016e-01   2.0957031e-01   2.5739258e+00   2.5707116e+00  -9.1747715e-02  -3.2661925e-02
   7.9345782e+00   1.3784023e-01   2.2398394e-01   2.5648097e+00   2.5594563e+00  -9.0160586e-02  -3.0439682e-02
   7.9431586e+00   1.5041490e-01   2.3839169e-01   2.5555697e+00   2.5480437e+00  -8.8509736e-02  -2.8145176e-02
   7.9517390e+00   1.6298199e-01   2.5279003e-01   2.5462305e+00   2.5365006e+00  -8.6794347e-02  -2.5778020e-02
   7.9603194e+00   1.7553933e-01   2.6717545e-01   2.5368166e+00   2.5248540e+00  -8.5013604e-02  -2.3337828e-02
   7.9688998e+00   1.8808472e-01   2.8154440e-01   2.5273524e+00   2.5131307e+00  -8.3166691e-02  -2.0824211e-02
   7.9774802e+00   2.0061600e-01   2.9589336e-01   2.5178624e+00   2.5013576e+00  -8.1252791e-02  -1.8236782e-02
   7.9860606e+00   2.1313098e-01   3.1021881e-01   2.5083713e+00   2.4895615e+00  -7.9271090e-02  -1.5575154e-02
   7.9946410e+00   2.2562748e-01   3.2451722e-01   2.4989034e+00   2.4777693e+00  -7.7220770e-02  -1.2838941e-02
   8.0032214e+00   2.3810334e-01   3.3878507e-01   2.4894833e+00   2.4660077e+00  -7.5101031e-02  -1.0027774e-02
   8.0118019e+00   2.5055679e-01   3.5301944e-01   2.4801317e+00   2.4542988e+00  -7.2911814e-02  -7.1422197e-03
   8.0203823e+00   2.6298665e-01   3.6721826e-01   2.4708643e+00   2.4426583e+00  -7.0654080e-02  -4.1841339e-03
   8.0289627e+00   2.7539178e-01   3.8137951e-01   2.4616967e+00   2.4311011e+00  -6.8328867e-02  -1.1554682e-03
   8.0375431e+00   2.8777104e-01   3.9550115e-01   2.4526443e+00   2.4196425e+00  -6.5937212e-02   1.9418264e-03
   8.0461235e+00   3.0012327e-01   4.0958118e-01   2.4437223e+00   2.4082975e+00  -6.3480154e-02   5.1057983e-03
   8.0547039e+00   3.1244734e-01   4.2361756e-01   2.4349463e+00   2.3970813e+00  -6.0958729e-02   8.3344963e-03
   8.0632843e+00   3.2474211e-01   4.3760827e-01   2.4263316e+00   2.3860090e+00  -5.8373976e-02   1.1625969e-02
   8.0718647e+00   3.3700642e-01   4.5155131e-01   2.4178936e+00   2.3750956e+00  -5.5726933e-02   1.4978265e-02
   8.0804451e+00   3.4923914e-01   4.6544463e-01   2.4096478e+00   2.3643564e+00  -5.3018636e-02   1.8389433e-02
   8.0890255e+00   3.6143912e-01   4.7928622e-01   2.4016095e+00   2.3538064e+00  -5.0250124e-02   2.1857522e-02
   8.0976059e+00   3.7360522e-01   4.9307406e-01   2.3937942e+00   2.3434606e+00  -4.7422434e-02   2.5380581e-02
   8.1061863e+00   3.8573630e-01   5.0680613e-01   2.3862173e+00   2.3333344e+00  -4.4536604e-02   2.8956657e-02
   8.1147667e+00   3.9783121e-01   5.2048041e-01   2.3788941e+00   2.3234427e+00  -4.1593672e-02   3.2583801e-02
   8.1233471e+00   4.0988881e-01   5.3409486e-01   2.3718401e+00   2.3138006e+00  -3.8594675e-02   3.6260059e-02
   8.1319275e+00   4.2190795e-01   5.4764748e-01   2.3650707e+00   2.3044233e+00  -3.5540650e-02   3.9983482e-02
   8.1405079e+00   4.3388749e-01   5.6113624e-01   2.3586012e+00   2.2953259e+00  -3.2432637e-02   4.3752118e-02
   8.1490883e+00   4.4582629e-01   5.7455912e-01   2.3524472e+00   2.2865236e+00  -2.9271672e-02   4.7564015e-02
   8.1576687e+00   4.5772321e-01   5.8791409e-01   2.3466240e+00   2.2780313e+00  -2.6058792e-02   5.1417222e-02
   8.1662492e+00   4.6957710e-01   6.0119913e-01   2.3411469e+00   2.2698643e+00  -2.2795037e-02   5.5309788e-02
   8.1748296e+00   4.8138681e-01   6.1441223e-01   2.3360315e+00   2.2620376e+00  -1.9481442e-02   5.9239762e-02
   8.1834100e+00   4.9315121e-01   6.2755136e-01   2.3312931e+00   2.2545664e+00  -1.6119047e-02   6.3205192e-02
   8.1919904e+00   5.0486915e-01   6.4061450e-01   2.3269472e+00   2.2474657e+00  -1.2708888e-02   6.7204126e-02
   8.2005708e+00   5.1653949e-01   6.5359962e-01   2.3230090e+00   2.2407507e+00  -9.2520034e-03   7.1234614e-02
   8.2091512e+00   5.2816115e-01   6.6650487e-01   2.3194891e+00   2.2344313e+00  -5.7496328e-03   7.5294541e-02
   8.2177316e+00   5.3973328e-01   6.7932894e-01   2.3163817e+00   2.2285001e+00  -2.2036774e-03   7.9381257e-02
   8.2263120e+00   5.5125508e-01   6.9207061e-01   2.3136774e+00   2.2229462e+00   1.3838258e-03   8.3492002e-02
   8.2348924e+00   5.6272574e-01   7.0472867e-01   2.3113673e+00   2.2177587e+00   5.0108402e-03   8.7624018e-02
   8.2434728e+00   5.7414446e-01   7.1730193e-01   2.3094420e+00   2.2129269e+00   8.6753289e-03   9.1774545e-02
   8.2520532e+00   5.8551045e-01   7.2978916e-01   2.3078924e+00   2.2084397e+00   1.2375255e-02   9.5940824e-02
   8.2606336e+00   5.9682288e-01   7.4218917e-01   2.3067093e+00   2.2042863e+00   1.6108582e-02   1.0012010e-01
   8.2692140e+00   6.0808097e-01   7.5450075e-01   2.3058836e+00   2.2004560e+00   1.9873272e-02   1.0430960e-01
   8.2777944e+00   6.1928390e-01   7.6672268e-01   2.3054060e+00   2.1969377e+00   2.3667290e-02   1.0850658e-01
   8.2863748e+00   6.3043087e-01   7.7885377e-01   2.3052674e+00   2.1937206e+00   2.7488598e-02   1.1270827e-01
   8.2949552e+00   6.4152108e-01   7.9089280e-01   2.3054585e+00   2.1907939e+00   3.1335159e-02   1.1691192e-01
   8.3035356e+00   6.5255372e-01   8.0283856e-01   2.3059703e+00   2.1881466e+00   3.5204937e-02   1.2111476e-01
   8.3121160e+00   6.6352799e-01   8.1468985e-01   2.3067935e+00   2.1857679e+00   3.9095894e-02   1.2531404e-01
   8.3206964e+00   6.7444309e-01   8.2644546e-01   2.3079190e+00   2.1836470e+00   4.3005995e-02   1.2950699e-01
   8.3292769e+00   6.8529822e-01   8.3810419e-01   2.3093375e+00   2.1817729e+00   4.6933201e-02   1.3369087e-01
   8.3378573e+00   6.9609256e-01   8.4966482e-01   2.3110399e+00   2.1801348e+00   5.0875477e-02   1.3786290e-01
   8.3464377e+00   7.0682532e-01   8.6112614e-01   2.3130171e+00   2.1787218e+00   5.4830785e-02   1.4202033e-01
   8.3550181e+00   7.1749568e-01   8.7248696e-01   2.3152597e+00   2.1775230e+00   5.8797089e-02   1.4616040e-01
   8.3635985e+00   7.2810286e-01   8.8374606e-01   2.3177587e+00   2.1765276e+00   6.2772352e-02   1.5028035e-01
   8.3721789e+00   7.3864604e-01   8.9490224e-01   2.3205049e+00   2.1757246e+00   6.6754536e-02   1.5437742e-01
   8.3807593e+00   7.4912441e-01   9.0595428e-01   2.3234890e+00   2.1751033e+00   7.0741606e-02   1.5844886e-01
   8.3893397e+00   7.5953719e-01   9.1690098e-01   2.3267020e+00   2.1746527e+00   7.4731524e-02   1.6249189e-01
   8.3979201e+00   7.6988355e-01   9.2774113e-01   2.3301346e+00   2.1743620e+00   7.8722254e-02   1.6650377e-01
   8.4065005e+00   7.8016268e-01   9.3847353e-01   2.3337765e+00   2.1742195e+00   8.2711781e-02   1.7048180e-01
   8.4150809e+00   7.9037356e-01   9.4909699e-01   2.3376087e+00   2.1742063e+00   8.6698291e-02   1.7442385e-01
   8.4236613e+00   8.0051508e-01   9.5961031e-01   2.3416075e+00   2.1743003e+00   9.0680067e-02   1.7832807e-01
   8.4322417e+00   8.1058612e-01   9.7001233e-01   2.3457490e+00   2.1744790e+00   9.4655392e-02   1.8219263e-01
   8.4408221e+00   8.2058556e-01   9.8030185e-01   2.3500098e+00   2.1747201e+00   9.8622553e-02   1.8601567e-01
   8.4494025e+00   8.3051230e-01   9.9047770e-01   2.3543659e+00   2.1750012e+00   1.0257983e-01   1.8979536e-01
   8.4579829e+00   8.4036522e-01   1.0005387e+00   2.3587938e+00   2.1753001e+00   1.0652551e-01   1.9352985e-01
   8.4665633e+00   8.5014321e-01   1.0104836e+00   2.3632698e+00   2.1755944e+00   1.1045789e-01   1.9721730e-01
   8.4751437e+00   8.5984515e-01   1.0203114e+00   2.3677700e+00   2.1758617e+00   1.1437523e-01   2.0085587e-01
   8.4837241e+00   8.6946992e-01   1.0300207e+00   2.3722709e+00   2.1760797e+00   1.1827583e-01   2.0444371e-01
   8.4923046e+00   8.7901643e-01   1.0396104e+00   2.3767486e+00   2.1762261e+00   1.2215797e-01   2.0797898e-01
   8.5008850e+00   8.8848354e-01   1.0490794e+00   2.3811796e+00   2.1762785e+00   1.2601994e-01   2.1145983e-01
   8.5094654e+00   8.9787015e-01   1.0584264e+00   2.3855401e+00   2.1762146e+00   1.2986002e-01   2.1488442e-01
   8.5180458e+00   9.0717514e-01   1.0676502e+00   2.3898064e+00   2.1760120e+00   1.3367649e-01   2.1825092e-01
   8.5266262e+00   9.1639741e-01   1.0767497e+00   2.3939548e+00   2.1756484e+00   1.3746764e-01   2.2155747e-01
   8.5352066e+00   9.2553582e-01   1.0857238e+00   2.3979616e+00   2.1751014e+00   1.4123175e-01   2.2480223e-01
   8.5437870e+00   9.3458928e-01   1.0945711e+00   2.4018030e+00   2.1743488e+00   1.4496712e-01   2.2798337e-01
   8.5523674e+00   9.4355667e-01   1.1032906e+00   2.4054554e+00   2.1733681e+00   1.4867201e-01   2.3109903e-01
   8.5609478e+00   9.5243687e-01   1.1118810e+00   2.4088951e+00   2.1721370e+00   1.5234473e-01   2.3414737e-01
   8.5695282e+00   9.6122878e-01   1.1203412e+00   2.4120984e+00   2.1706333e+00   1.5598354e-01   2.3712655e-01
   8.5781086e+00   9.6993126e-01   1.1286700e+00   2.4150415e+00   2.1688344e+00   1.5958674e-01   2.4003473e-01
   8.5866890e+00   9.7854323e-01   1.1368661e+00   2.4177008e+00   2.1667182e+00   1.6315261e-01   2.4287007e-01
   8.5952694e+00   9.8706354e-01   1.1449285e+00   2.4200526e+00   2.1642622e+00   1.6667943e-01   2.4563071e-01
   8.6038498e+00   9.9549110e-01   1.1528559e+00   2.4220732e+00   2.1614443e+00   1.7016551e-01   2.4831484e-01
   8.6124302e+00   1.0038247e+00   1.1606473e+00   2.4237433e+00   2.1582486e+00   1.7360953e-01   2.5092127e-01
   8.6210106e+00   1.0120628e+00   1.1683016e+00   2.4250482e+00   2.1546661e+00   1.7701061e-01   2.5344952e-01
   8.6295910e+00   1.0202041e+00   1.1758179e+00   2.4259735e+00   2.1506882e+00   1.8036793e-01   2.5589916e-01
   8.6381714e+00   1.0282471e+00   1.1831952e+00   2.4265047e+00   2.1463063e+00   1.8368062e-01   2.5826975e-01
   8.6467518e+00   1.0361905e+00   1.1904325e+00   2.4266274e+00   2.1415120e+00   1.8694785e-01   2.6056087e-01
   8.6553323e+00   1.0440327e+00   1.1975288e+00   2.4263273e+00   2.1362965e+00   1.9016878e-01   2.6277209e-01
   8.6639127e+00   1.0517725e+00   1.2044832e+00   2.4255899e+00   2.1306514e+00   1.9334255e-01   2.6490296e-01
   8.6724931e+00   1.0594084e+00   1.2112946e+00   2.4244007e+00   2.1245681e+00   1.9646833e-01   2.6695305e-01
   8.6810735e+00   1.0669389e+00   1.2179622e+00   2.4227454e+00   2.1180381e+00   1.9954527e-01   2.6892194e-01
   8.6896539e+00   1.0743627e+00   1.2244848e+00   2.4206096e+00   2.1110526e+00   2.0257252e-01   2.7080919e-01
   8.6982343e+00   1.0816783e+00   1.2308615e+00   2.4179788e+00   2.1036033e+00   2.0554925e-01   2.7261436e-01
   8.7068147e+00   1.0888843e+00   1.2370914e+00   2.4148385e+00   2.0956815e+00   2.0847460e-01   2.7433702e-01
   8.7153951e+00   1.0959793e+00   1.2431734e+00   2.4111745e+00   2.0872786e+00   2.1134774e-01   2.7597675e-01
   8.7239755e+00   1.1029619e+00   1.2491066e+00   2.4069722e+00   2.0783862e+00   2.1416782e-01   2.7753310e-01
   8.7325559e+00   1.1098307e+00   1.2548900e+00   2.4022173e+00   2.0689955e+00   2.1693399e-01   2.7900565e-01
   8.7411363e+00   1.1165842e+00   1.2605226e+00   2.3968953e+00   2.0590982e+00   2.1964541e-01   2.8039395e-01
   8.7497167e+00   1.1232211e+00   1.2660035e+00   2.3909918e+00   2.0486855e+00   2.2230124e-01   2.8169758e-01
   8.7582971e+00   1.1297398e+00   1.2713316e+00   2.3844924e+00   2.0377489e+00   2.2490063e-01   2.8291611e-01
   8.7668775e+00   1.1361391e+00   1.2765059e+00   2.3773827e+00   2.0262799e+00   2.2744274e-01   2.8404910e-01
   8.7754579e+00   1.1424175e+00   1.2815255e+00   2.3696483e+00   2.0142699e+00   2.2992672e-01   2.8509612e-01
   8.7840383e+00   1.1485735e+00   1.2863894e+00   2.3612746e+00   2.0017103e+00   2.3235173e-01   2.8605673e-01
   8.7926187e+00   1.1546058e+00   1.2910967e+00   2.3522474e+00   1.9885926e+00   2.3471692e-01   2.8693050e-01
   8.8011991e+00   1.1605129e+00   1.2956462e+00   2.3425522e+00   1.9749081e+00   2.3702146e-01   2.8771701e-01
   8.8097795e+00   1.1662936e+00   1.3000374e+00   2.3321804e+00   1.9606541e+00   2.3926465e-01   2.8841604e-01
   8.8183600e+00   1.1719466e+00   1.3042700e+00   2.3211385e+00   1.9458427e+00   2.4144625e-01   2.8902799e-01
   8.8269404e+00   1.1774709e+00   1.3083440e+00   2.3094357e+00   1.9304884e+00   2.4356605e-01   2.8955336e-01
   8.8355208e+00   1.1828655e+00   1.3122595e+00   2.2970810e+00   1.9146059e+00   2.4562388e-01   2.8999264e-01
   8.8441012e+00   1.1881292e+00   1.3160164e+00   2.2840834e+00   1.8982097e+00   2.4761954e-01   2.9034634e-01
   8.8526816e+00   1.1932610e+00   1.3196147e+00   2.2704522e+00   1.8813145e+00   2.4955284e-01   2.9061494e-01
   8.8612620e+00   1.1982597e+00   1.3230543e+00   2.2561964e+00   1.8639349e+00   2.5142360e-01   2.9079894e-01
   8.8698424e+00   1.2031245e+00   1.3263353e+00   2.2413250e+00   1.8460854e+00   2.5323163e-01   2.9089884e-01
   8.8784228e+00   1.2078540e+00   1.3294576e+00   2.2258472e+00   1.8277807e+00   2.5497674e-01   2.9091514e-01
   8.8870032e+00   1.2124473e+00   1.3324212e+00   2.2097720e+00   1.8090354e+00   2.5665874e-01   2.9084833e-01
   8.8955836e+00   1.2169033e+00   1.3352261e+00   2.1931086e+00   1.7898641e+00   2.5827745e-01   2.9069891e-01
   8.9041640e+00   1.2212209e+00   1.3378722e+00   2.1758659e+00   1.7702813e+00   2.5983266e-01   2.9046737e-01
   8.9127444e+00   1.2253990e+00   1.3403596e+00   2.1580532e+00   1.7503017e+00   2.6132421e-01   2.9015421e-01
   8.9213248e+00   1.2294365e+00   1.3426882e+00   2.1396794e+00   1.7299398e+00   2.6275189e-01   2.8975993e-01
   8.9299052e+00   1.2333324e+00   1.3448580e+00   2.1207537e+00   1.7092104e+00   2.6411552e-01   2.8928502e-01
   8.9384856e+00   1.2370856e+00   1.3468689e+00   2.1012852e+00   1.6881279e+00   2.6541490e-01   2.8872998e-01
   8.9470660e+00   1.2406950e+00   1.3487210e+00   2.0812829e+00   1.6667069e+00   2.6664986e-01   2.8809530e-01
   8.9556464e+00   1.2441596e+00   1.3504143e+00   2.0607560e+00   1.6449622e+00   2.6782020e-01   2.8738148e-01
   8.9642268e+00   1.2474782e+00   1.3519487e+00   2.0397134e+00   1.6229082e+00   2.6892574e-01   2.8658902e-01
   8.9728072e+00   1.2506497e+00   1.3533242e+00   2.0181644e+00   1.6005596e+00   2.6996628e-01   2.8571842e-01
   8.9813877e+00   1.2536732e+00   1.3545407e+00   1.9961179e+00   1.5779309e+00   2.7094164e-01   2.8477016e-01
   8.9899681e+00   1.2565475e+00   1.3555983e+00   1.9735831e+00   1.5550369e+00   2.7185163e-01   2.8374475e-01
   8.9985485e+00   1.2592715e+00   1.3564969e+00   1.9505691e+00   1.5318920e+00   2.7269606e-01   2.8264268e-01
   9.0071289e+00   1.2618443e+00   1.3572367e+00   1.9270864e+00   1.5085117e+00   2.7347477e-01   2.8146449e-01
   9.0157093e+00   1.2642654e+00   1.3578185e+00   1.9031561e+00   1.4849175e+00   2.7418789e-01   2.8021106e-01
   9.0242897e+00   1.2665349e+00   1.3582434e+00   1.8788031e+00   1.4611329e+00   2.7483561e-01   2.7888339e-01
   9.0328701e+00   1.2686527e+00   1.3585127e+00   1.8540526e+00   1.4371817e+00   2.7541816e-01   2.7748248e-01
   9.0414505e+00   1.2706187e+00   1.3586275e+00   1.8289298e+00   1.4130876e+00   2.7593574e-01   2.7600932e-01
   9.0500309e+00   1.2724328e+00   1.3585891e+00   1.8034597e+00   1.3888744e+00   2.7638857e-01   2.7446494e-01
   9.0586113e+00   1.2740949e+00   1.3583985e+00   1.7776675e+00   1.3645658e+00   2.7677687e-01   2.7285032e-01
   9.0671917e+00   1.2756050e+00   1.3580571e+00   1.7515784e+00   1.3401855e+00   2.7710084e-01   2.7116647e-01
   9.0757721e+00   1.2769630e+00   1.3575659e+00   1.7252174e+00   1.3157573e+00   2.7736070e-01   2.6941439e-01
   9.0843525e+00   1.2781688e+00   1.3569262e+00   1.6986096e+00   1.2913048e+00   2.7755666e-01   2.6759508e-01
   9.0929329e+00   1.2792224e+00   1.3561392e+00   1.6717803e+00   1.2668518e+00   2.7768894e-01   2.6570955e-01
   9.1015133e+00   1.2801236e+00   1.3552060e+00   1.6447545e+00   1.2424220e+00   2.7775775e-01   2.6375881e-01
   9.1100937e+00   1.2808724e+00   1.3541277e+00   1.6175574e+00   1.2180391e+00   2.7776330e-01   2.6174384e-01
   9.1186741e+00   1.2814687e+00   1.3529057e+00   1.5902140e+00   1.1937269e+00   2.7770580e-01   2.5966566e-01
   9.1272545e+00   1.2819125e+00   1.3515411e+00   1.5627496e+00   1.1695091e+00   2.7758548e-01   2.5752526e-01
   9.1358349e+00   1.2822037e+00   1.3500350e+00   1.5351892e+00   1.1454094e+00   2.7740253e-01   2.5532365e-01
   9.1444154e+00   1.2823421e+00   1.3483886e+00   1.5075580e+00   1.1214515e+00   2.7715718e-01   2.5306184e-01
   9.1529958e+00   1.2823278e+00   1.3466032e+00   1.4798810e+00   1.0976593e+00   2.7684964e-01   2.5074081e-01
   9.1615762e+00   1.2821607e+00   1.3446799e+00   1.4521835e+00   1.0740562e+00   2.7648011e-01   2.4836159e-01
   9.1701566e+00   1.2818406e+00   1.3426199e+00   1.4244906e+00   1.0506663e+00   2.7604882e-01   2.4592516e-01
   9.1787370e+00   1.2813675e+00   1.3404244e+00   1.3968273e+00   1.0275130e+00   2.7555598e-01   2.4343254e-01
   9.1873174e+00   1.2807413e+00   1.3380945e+00   1.3692188e+00   1.0046202e+00   2.7500180e-01   2.4088472e-01
   9.1958978e+00   1.2799620e+00   1.3356315e+00   1.3416903e+00   9.8201166e-01   2.7438650e-01   2.3828270e-01
   9.2044782e+00   1.2790295e+00   1.3330365e+00   1.3142667e+00   9.5971070e-01   2.7371029e-01   2.3562750e-01
   9.2130586e+00   1.2779442e+00   1.3303110e+00   1.2869704e+00   9.3773465e-01   2.7297358e-01   2.3292034e-01
   9.2216390e+00   1.2767073e+00   1.3274568e+00   1.2598216e+00   9.1609498e-01   2.7217697e-01   2.3016259e-01
   9.2302194e+00   1.2753195e+00   1.3244756e+00   1.2328401e+00   8.9480297e-01   2.7132103e-01   2.2735568e-01
   9.2387998e+00   1.2737820e+00   1.3213692e+00   1.2060458e+00   8.7386987e-01   2.7040636e-01   2.2450099e-01
   9.2473802e+00   1.2720957e+00   1.3181392e+00   1.1794588e+00   8.5330692e-01   2.6943355e-01   2.2159995e-01
   9.2559606e+00   1.2702617e+00   1.3147876e+00   1.1530988e+00   8.3312539e-01   2.6840319e-01   2.1865394e-01
   9.2645410e+00   1.2682809e+00   1.3113159e+00   1.1269860e+00   8.1333654e-01   2.6731587e-01   2.1566438e-01
   9.2731214e+00   1.2661542e+00   1.3077259e+00   1.1011400e+00   7.9395162e-01   2.6617218e-01   2.1263267e-01
   9.2817018e+00   1.2638828e+00   1.3040195e+00   1.0755810e+00   7.7498189e-01   2.6497271e-01   2.0956021e-01
   9.2902822e+00   1.2614675e+00   1.3001984e+00   1.0503288e+00   7.5643860e-01   2.6371806e-01   2.0644840e-01
   9.2988626e+00   1.2589095e+00   1.2962642e+00   1.0254034e+00   7.3833301e-01   2.6240881e-01   2.0329866e-01
   9.3074431e+00   1.2562096e+00   1.2922188e+00   1.0008246e+00   7.2067638e-01   2.6104555e-01   2.0011238e-01
   9.3160235e+00   1.2533688e+00   1.2880639e+00   9.7661251e-01   7.0347996e-01   2.5962888e-01   1.9689096e-01
   9.3246039e+00   1.2503883e+00   1.2838012e+00   9.5278692e-01   6.8675501e-01   2.5815938e-01   1.9363582e-01
   9.3331843e+00   1.2472688e+00   1.2794326e+00   9.2936781e-01   6.7051279e-01   2.5663765e-01   1.9034836e-01
   9.3417647e+00   1.2440116e+00   1.2749597e+00   9.0637510e-01   6.5476455e-01   2.5506428e-01   1.8702997e-01
   9.3503451e+00   1.2406174e+00   1.2703843e+00   8.8382872e-01   6.3952155e-01   2.5343985e-01   1.8368207e-01
   9.3589255e+00   1.2370874e+00   1.2657082e+00   8.6174860e-01   6.2479505e-01   2.5176496e-01   1.8030606e-01
   9.3675059e+00   1.2334225e+00   1.2609330e+00   8.4015467e-01   6.1059630e-01   2.5004020e-01   1.7690333e-01
   9.3760863e+00   1.2296237e+00   1.2560606e+00   8.1906686e-01   5.9693656e-01   2.4826615e-01   1.7347531e-01
   9.3846667e+00   1.2256920e+00   1.2510927e+00   7.9850508e-01   5.8382709e-01   2.4644342e-01   1.7002338e-01
   9.3932471e+00   1.2216284e+00   1.2460311e+00   7.7848929e-01   5.7127913e-01   2.4457258e-01   1.6654895e-01
   9.4018275e+00   1.2174339e+00   1.2408774e+00   7.5903936e-01   5.5930393e-01   2.4265424e-01   1.6305344e-01
   9.4104079e+00   1.2131096e+00   1.2356335e+00   7.4016928e-01   5.4790689e-01   2.4068906e-01   1.5953825e-01
   9.4189883e+00   1.2086570e+00   1.2303006e+00   7.2188027e-01   5.3708095e-01   2.3867791e-01   1.5600487e-01
   9.4275687e+00   1.2040776e+00   1.2248804e+00   7.0417193e-01   5.2681741e-01   2.3662166e-01   1.5245476e-01
   9.4361491e+00   1.1993729e+00   1.2193742e+00   6.8704383e-01   5.1710759e-01   2.3452120e-01   1.4888940e-01
   9.4447295e+00   1.1945443e+00   1.2137836e+00   6.7049557e-01   5.0794281e-01   2.3237740e-01   1.4531027e-01
   9.4533099e+00   1.1895935e+00   1.2081099e+00   6.5452671e-01   4.9931436e-01   2.3019116e-01   1.4171884e-01
   9.4618904e+00   1.1845218e+00   1.2023547e+00   6.3913684e-01   4.9121356e-01   2.2796335e-01   1.3811658e-01
   9.4704708e+00   1.1793308e+00   1.1965193e+00   6.2432555e-01   4.8363172e-01   2.2569485e-01   1.3450498e-01
   9.4790512e+00   1.1740219e+00   1.1906054e+00   6.1009242e-01   4.7656014e-01   2.2338654e-01   1.3088550e-01
   9.4876316e+00   1.1685968e+00   1.1846142e+00   5.9643703e-01   4.6999015e-01   2.2103931e-01   1.2725961e-01
   9.4962120e+00   1.1630568e+00   1.1785473e+00   5.8335896e-01   4.6391306e-01   2.1865404e-01   1.2362881e-01
   9.5047924e+00   1.1574035e+00   1.1724061e+00   5.7085779e-01   4.5832016e-01   2.1623160e-01   1.1999455e-01
   9.5133728e+00   1.1516384e+00   1.1661921e+00   5.5893312e-01   4.5320277e-01   2.1377288e-01   1.1635832e-01
   9.5219532e+00   1.1457629e+00   1.1599068e+00   5.4758452e-01   4.4855221e-01   2.1127877e-01   1.1272159e-01
   9.5305336e+00   1.1397786e+00   1.1535515e+00   5.3681157e-01   4.4435977e-01   2.0875013e-01   1.0908584e-01
   9.5391140e+00   1.1336870e+00   1.1471279e+00   5.2661385e-01   4.4061678e-01   2.0618786e-01   1.0545253e-01
   9.5476944e+00   1.1274896e+00   1.1406372e+00   5.1699095e-01   4.3731455e-01   2.0359284e-01   1.0182314e-01
   9.5562748e+00   1.1211878e+00   1.1340810e+00   5.0794246e-01   4.3444438e-01   2.0096594e-01   9.8199160e-02
   9.5648552e+00   1.1147832e+00   1.1274608e+00   4.9946795e-01   4.3199758e-01   1.9830804e-01   9.4582049e-02
   9.5734356e+00   1.1082772e+00   1.1207779e+00   4.9156700e-01   4.2996546e-01   1.9562004e-01   9.0973288e-02
   9.5820160e+00   1.1016714e+00   1.1140339e+00   4.8423921e-01   4.2833934e-01   1.9290281e-01   8.7374350e-02
   9.5905964e+00   1.0949673e+00   1.1072302e+00   4.7748414e-01   4.2711053e-01   1.9015723e-01   8.3786710e-02
   9.5991768e+00   1.0881663e+00   1.1003683e+00   4.7130139e-01   4.2627033e-01   1.8738418e-01   8.0211844e-02
   9.6077572e+00   1.0812700e+00   1.0934495e+00   4.6568861e-01   4.2580912e-01   1.8458454e-01   7.6651147e-02
   9.6163376e+00   1.0742798e+00   1.0864749e+00   4.6063318e-01   4.2571231e-01   1.8175921e-01   7.3105587e-02
   9.6249181e+00   1.0671971e+00   1.0794451e+00   4.5611906e-01   4.2596362e-01   1.7890906e-01   6.9575992e-02
   9.6334985e+00   1.0600232e+00   1.0723610e+00   4.5213019e-01   4.2654680e-01   1.7603499e-01   6.6063190e-02
   9.6420789e+00   1.0527598e+00   1.0652234e+00   4.4865055e-01   4.2744558e-01   1.7313788e-01   6.2568007e-02
   9.6506593e+00   1.0454081e+00   1.0580332e+00   4.4566407e-01   4.2864370e-01   1.7021861e-01   5.9091272e-02
   9.6592397e+00   1.0379695e+00   1.0507911e+00   4.4315472e-01   4.3012491e-01   1.6727808e-01   5.5633811e-02
   9.6678201e+00   1.0304456e+00   1.0434979e+00   4.4110645e-01   4.3187293e-01   1.6431717e-01   5.2196452e-02
   9.6764005e+00   1.0228377e+00   1.0361544e+00   4.3950321e-01   4.3387151e-01   1.6133676e-01   4.8780023e-02
   9.6849809e+00   1.0151472e+00   1.0287615e+00   4.3832897e-01   4.3610439e-01   1.5833775e-01   4.5385350e-02
   9.6935613e+00   1.0073755e+00   1.0213199e+00   4.3756767e-01   4.3855529e-01   1.5532101e-01   4.2013261e-02
   9.7021417e+00   9.9952413e-01   1.0138305e+00   4.3720327e-01   4.4120797e-01   1.5228745e-01   3.8664583e-02
   9.7107221e+00   9.9159442e-01   1.0062940e+00   4.3721973e-01   4.4404615e-01   1.4923793e-01   3.5340144e-02
   9.7193025e+00   9.8358781e-01   9.9871128e-01   4.3760100e-01   4.4705358e-01   1.4617336e-01   3.2040771e-02
   9.7278829e+00   9.7550572e-01   9.9108313e-01   4.3833104e-01   4.5021400e-01   1.4309461e-01   2.8767291e-02
   9.7364633e+00   9.6734957e-01   9.8341035e-01   4.3939379e-01   4.5351114e-01   1.4000257e-01   2.5520532e-02
   9.7450437e+00   9.5912076e-01   9.7569375e-01   4.4077323e-01   4.5692873e-01   1.3689813e-01   2.2301321e-02
   9.7536241e+00   9.5082073e-01   9.6793413e-01   4.4245329e-01   4.6045053e-01   1.3378218e-01   1.9110486e-02
   9.7622045e+00   9.4245089e-01   9.6013230e-01   4.4441794e-01   4.6406026e-01   1.3065560e-01   1.5948853e-02
   9.7707849e+00   9.3401265e-01   9.5228906e-01   4.4665113e-01   4.6774166e-01   1.2751928e-01   1.2817251e-02
   9.7793653e+00   9.2550743e-01   9.4440522e-01   4.4913681e-01   4.7147848e-01   1.2437411e-01   9.7165057e-03
   9.7879458e+00   9.1693666e-01   9.3648158e-01   4.5185895e-01   4.7525445e-01   1.2122097e-01   6.6474457e-03
   9.7965262e+00   9.0830175e-01   9.2851895e-01   4.5480149e-01   4.7905330e-01   1.1806074e-01   3.6108980e-03
   9.8051066e+00   8.9960411e-01   9.2051812e-01   4.5794848e-01   4.8285911e-01   1.1489431e-01   6.0765274e-04
   9.8136870e+00   8.9084500e-01   9.1247964e-01   4.6128520e-01   4.8666092e-01   1.1172243e-01  -2.3620647e-03
   9.8222674e+00   8.8202559e-01   9.0440385e-01   4.6479794e-01   4.9045166e-01   1.0854573e-01  -5.2984699e-03
   9.8308478e+00   8.7314705e-01   8.9629113e-01   4.6847300e-01   4.9422437e-01   1.0536485e-01  -8.2017899e-03
   9.8394282e+00   8.6421052e-01   8.8814181e-01   4.7229668e-01   4.9797207e-01   1.0218043e-01  -1.1072252e-02
   9.8480086e+00   8.5521716e-01   8.7995624e-01   4.7625529e-01   5.0168782e-01   9.8993113e-02  -1.3910083e-02
   9.8565890e+00   8.4616815e-01   8.7173479e-01   4.8033513e-01   5.0536464e-01   9.5803537e-02  -1.6715510e-02
   9.8651694e+00   8.3706462e-01   8.6347781e-01   4.8452250e-01   5.0899556e-01   9.2612340e-02  -1.9488760e-02
   9.8737498e+00   8.2790775e-01   8.5518564e-01   4.8880370e-01   5.1257363e-01   8.9420162e-02  -2.2230060e-02
   9.8823302e+00   8.1869869e-01   8.4685863e-01   4.9316504e-01   5.1609187e-01   8.6227641e-02  -2.4939638e-02
   9.8909106e+00   8.0943859e-01   8.3849715e-01   4.9759282e-01   5.1954332e-01   8.3035417e-02  -2.7617720e-02
   9.8994910e+00   8.0012863e-01   8.3010154e-01   5.0207334e-01   5.2292102e-01   7.9844130e-02  -3.0264534e-02
   9.9080714e+00   7.9076996e-01   8.2167215e-01   5.0659292e-01   5.2621801e-01   7.6654417e-02  -3.2880306e-02
   9.9166518e+00   7.8136373e-01   8.1320935e-01   5.1113784e-01   5.2942730e-01   7.3466918e-02  -3.5465265e-02
   9.9252322e+00   7.7191110e-01   8.0471346e-01   5.1569441e-01   5.3254195e-01   7.0282273e-02  -3.8019636e-02
   9.9338126e+00   7.6241324e-01   7.9618487e-01   5.2024894e-01   5.3555499e-01   6.7101120e-02  -4.0543647e-02
   9.9423930e+00   7.5287130e-01   7.8762390e-01   5.2478773e-01   5.3845945e-01   6.3924099e-02  -4.3037525e-02
   9.9509735e+00   7.4328644e-01   7.7903092e-01   5.2929708e-01   5.4124837e-01   6.0751849e-02  -4.5501497e-02
   9.9595539e+00   7.3365982e-01   7.7040628e-01   5.3376330e-01   5.4391477e-01   5.7585008e-02  -4.7935791e-02
   9.9681343e+00   7.2399260e-01   7.6175033e-01   5.3817268e-01   5.4645171e-01   5.4424217e-02  -5.0340633e-02
   9.9767147e+00   7.1428594e-01   7.5306342e-01   5.4251154e-01   5.4885220e-01   5.1270114e-02  -5.2716250e-02
   9.9852951e+00   7.0454100e-01   7.4434590e-01   5.4676617e-01   5.5110929e-01   4.8123338e-02  -5.5062870e-02
   9.9938755e+00   6.9475892e-01   7.3559813e-01   5.5092287e-01   5.5321601e-01   4.4984529e-02  -5.7380720e-02
   1.0002456e+01   6.8494089e-01   7.2682046e-01   5.5496801e-01   5.5516545e-01   4.1854324e-02  -5.9670028e-02
   1.0011036e+01   6.7508796e-01   7.1801322e-01   5.5889240e-01   5.5695477e-01   3.8733267e-02  -6.1931188e-02
   1.0019617e+01   6.6520108e-01   7.0917673e-01   5.6269470e-01   5.5858835e-01   3.5621736e-02  -6.4164883e-02
   1.0028197e+01   6.5528119e-01   7.0031129e-01   5.6637438e-01   5.6007128e-01   3.2520092e-02  -6.6371825e-02
   1.0036778e+01   6.4532919e-01   6.9141720e-01   5.6993089e-01   5.6140867e-01   2.9428695e-02  -6.8552726e-02
   1.0045358e+01   6.3534603e-01   6.8249478e-01   5.7336372e-01   5.6260561e-01   2.6347906e-02  -7.0708298e-02
   1.0053938e+01   6.2533263e-01   6.7354433e-01   5.7667231e-01   5.6366722e-01   2.3278086e-02  -7.2839252e-02
   1.0062519e+01   6.1528990e-01   6.6456615e-01   5.7985613e-01   5.6459858e-01   2.0219596e-02  -7.4946303e-02
   1.0071099e+01   6.0521879e-01   6.5556055e-01   5.8291465e-01   5.6540479e-01   1.7172797e-02  -7.7030160e-02
   1.0079680e+01   5.9512021e-01   6.4652783e-01   5.8584732e-01   5.6609097e-01   1.4138049e-02  -7.9091537e-02
   1.0088260e+01   5.8499509e-01   6.3746831e-01   5.8865362e-01   5.6666221e-01   1.1115713e-02  -8.1131145e-02
   1.0096840e+01   5.7484436e-01   6.2838229e-01   5.9133301e-01   5.6712360e-01   8.1061494e-03  -8.3149697e-02
   1.0105421e+01   5.6466894e-01   6.1927008e-01   5.9388494e-01   5.6748026e-01   5.1097197e-03  -8.5147904e-02
   1.0114001e+01   5.5446977e-01   6.1013197e-01   5.9630889e-01   5.6773727e-01   2.1267845e-03  -8.7126480e-02
   1.0122582e+01   5.4424775e-01   6.0096828e-01   5.9860432e-01   5.6789975e-01  -8.4229554e-04  -8.9086135e-02
   1.0131162e+01   5.3400384e-01   5.9177932e-01   6.0077068e-01   5.6797278e-01  -3.7971596e-03  -9.1027582e-02
   1.0139742e+01   5.2373893e-01   5.8256538e-01   6.0280745e-01   5.6796148e-01  -6.7374470e-03  -9.2951533e-02
   1.0148323e+01   5.1345398e-01   5.7332678e-01   6.0471408e-01   5.6787094e-01  -9.6627968e-03  -9.4858700e-02
   1.0156903e+01   5.0314989e-01   5.6406383e-01   6.0649005e-01   5.6770627e-01  -1.2572848e-02  -9.6749795e-02
   1.0165484e+01   4.9282760e-01   5.5477682e-01   6.0813481e-01   5.6747255e-01  -1.5467241e-02  -9.8625531e-02
   1.0174064e+01   4.8248803e-01   5.4546606e-01   6.0964783e-01   5.6717491e-01  -1.8345613e-02  -1.0048662e-01
   1.0182644e+01   4.7213211e-01   5.3613187e-01   6.1102858e-01   5.6681842e-01  -2.1207605e-02  -1.0233377e-01
   1.0191225e+01   4.6176077e-01   5.2677454e-01   6.1227650e-01   5.6640820e-01  -2.4052856e-02  -1.0416770e-01
   1.0199805e+01   4.5137493e-01   5.1739438e-01   6.1339108e-01   5.6594934e-01  -2.6881004e-02  -1.0598912e-01
   1.0208386e+01   4.4097547e-01   5.0799174e-01   6.1437284e-01   5.6544703e-01  -2.9691709e-02  -1.0779863e-01
   1.0216966e+01   4.3056307e-01   4.9856714e-01   6.1522688e-01   5.6490679e-01  -3.2484709e-02  -1.0959638e-01
   1.0225546e+01   4.2013838e-01   4.8912114e-01   6.1595955e-01   5.6433422e-01  -3.5259768e-02  -1.1138241e-01
   1.0234127e+01   4.0970202e-01   4.7965430e-01   6.1657717e-01   5.6373494e-01  -3.8016646e-02  -1.1315673e-01
   1.0242707e+01   3.9925463e-01   4.7016719e-01   6.1708607e-01   5.6311456e-01  -4.0755106e-02  -1.1491937e-01
   1.0251288e+01   3.8879684e-01   4.6066037e-01   6.1749259e-01   5.6247869e-01  -4.3474909e-02  -1.1667036e-01
   1.0259868e+01   3.7832929e-01   4.5113440e-01   6.1780305e-01   5.6183294e-01  -4.6175818e-02  -1.1840972e-01
   1.0268448e+01   3.6785261e-01   4.4158985e-01   6.1802380e-01   5.6118293e-01  -4.8857594e-02  -1.2013749e-01
   1.0277029e+01   3.5736742e-01   4.3202729e-01   6.1816116e-01   5.6053426e-01  -5.1519999e-02  -1.2185369e-01
   1.0285609e+01   3.4687437e-01   4.2244727e-01   6.1822146e-01   5.5989255e-01  -5.4162795e-02  -1.2355834e-01
   1.0294190e+01   3.3637410e-01   4.1285036e-01   6.1821103e-01   5.5926341e-01  -5.6785743e-02  -1.2525147e-01
   1.0302770e+01   3.2586722e-01   4.0323712e-01   6.1813622e-01   5.5865244e-01  -5.9388606e-02  -1.2693310e-01
   1.0311350e+01   3.1535438e-01   3.9360812e-01   6.1800334e-01   5.5806527e-01  -6.1971146e-02  -1.2860328e-01
   1.0319931e+01   3.0483621e-01   3.8396393e-01   6.1781873e-01   5.5750749e-01  -6.4533124e-02  -1.3026201e-01
   1.0328511e+01   2.9431334e-01   3.7430509e-01   6.1758873e-01   5.5698473e-01  -6.7074302e-02  -1.3190933e-01
   1.0337092e+01   2.8378641e-01   3.6463218e-01   6.1731966e-01   5.5650260e-01  -6.9594441e-02  -1.3354526e-01
   1.0345672e+01   2.7325604e-01   3.5494577e-01   6.1701786e-01   5.5606670e-01  -7.2093305e-02  -1.3516983e-01
   1.0354253e+01   2.6272288e-01   3.4524641e-01   6.1668966e-01   5.5568265e-01  -7.4570655e-02  -1.3678307e-01
   1.0362833e+01   2.5218756e-01   3.3553467e-01   6.1634139e-01   5.5535606e-01  -7.7026252e-02  -1.3838500e-01
   1.0371413e+01   2.4165071e-01   3.2581111e-01   6.1597938e-01   5.5509253e-01  -7.9459858e-02  -1.3997565e-01
   1.0379994e+01   2.3111296e-01   3.1607629e-01   6.1560996e-01   5.5489769e-01  -8.1871235e-02  -1.4155504e-01
   1.0388574e+01   2.2057495e-01   3.0633079e-01   6.1523947e-01   5.5477714e-01  -8.4260146e-02  -1.4312321e-01
   1.0397155e+01   2.1003731e-01   2.9657516e-01   6.1487424e-01   5.5473650e-01  -8.6626351e-02  -1.4468018e-01
   1.0405735e+01   1.9950066e-01   2.8680999e-01   6.1452039e-01   5.5478098e-01  -8.8969608e-02  -1.4622591e-01
   1.0414315e+01   1.8896555e-01   2.7703604e-01   6.1418174e-01   5.5491119e-01  -9.1289602e-02  -1.4775964e-01
   1.0422896e+01   1.7843245e-01   2.6725423e-01   6.1386059e-01   5.5512482e-01  -9.3585979e-02  -1.4928017e-01
   1.0431476e+01   1.6790185e-01   2.5746545e-01   6.1355921e-01   5.5541947e-01  -9.5858380e-02  -1.5078627e-01
   1.0440057e+01   1.5737422e-01   2.4767061e-01   6.1327990e-01   5.5579279e-01  -9.8106448e-02  -1.5227671e-01
   1.0448637e+01   1.4685004e-01   2.3787061e-01   6.1302494e-01   5.5624239e-01  -1.0032983e-01  -1.5375028e-01
   1.0457217e+01   1.3632979e-01   2.2806635e-01   6.1279661e-01   5.5676588e-01  -1.0252816e-01  -1.5520574e-01
   1.0465798e+01   1.2581395e-01   2.1825875e-01   6.1259718e-01   5.5736091e-01  -1.0470109e-01  -1.5664187e-01
   1.0474378e+01   1.1530299e-01   2.0844869e-01   6.1242896e-01   5.5802508e-01  -1.0684825e-01  -1.5805746e-01
   1.0482959e+01   1.0479741e-01   1.9863709e-01   6.1229421e-01   5.5875603e-01  -1.0896930e-01  -1.5945128e-01
   1.0491539e+01   9.4297670e-02   1.8882484e-01   6.1219522e-01   5.5955137e-01  -1.1106387e-01  -1.6082209e-01
   1.0500119e+01   8.3804259e-02   1.7901286e-01   6.1213428e-01   5.6040873e-01  -1.1313161e-01  -1.6216869e-01
   1.0508700e+01   7.3317653e-02   1.6920204e-01   6.1211366e-01   5.6132573e-01  -1.1517216e-01  -1.6348984e-01
   1.0517280e+01   6.2838332e-02   1.5939328e-01   6.1213565e-01   5.6229999e-01  -1.1718516e-01  -1.6478433e-01
   1.0525861e+01   5.2366774e-02   1.4958750e-01   6.1220253e-01   5.6332915e-01  -1.1917025e-01  -1.6605092e-01
   1.0534441e+01   4.1903459e-02   1.3978559e-01   6.1231659e-01   5.6441081e-01  -1.2112709e-01  -1.6728840e-01
   1.0543021e+01   3.1448867e-02   1.2998846e-01   6.1248011e-01   5.6554260e-01  -1.2305530e-01  -1.6849554e-01
   1.0551602e+01   2.1003475e-02   1.2019700e-01   6.1269536e-01   5.6672215e-01  -1.2495454e-01  -1.6967112e-01
   1.0560182e+01   1.0567765e-02   1.1041214e-01   6.1296464e-01   5.6794708e-01  -1.2682444e-01  -1.7081392e-01
   1.0568763e+01   1.4221327e-04   1.0063475e-01   6.1329023e-01   5.6921502e-01  -1.2866466e-01  -1.7192270e-01
   1.0577343e+01  -1.0272699e-02   9.0865763e-02   6.1367440e-01   5.7052357e-01  -1.3047482e-01  -1.7299625e-01
   1.0585923e+01  -2.0676494e-02   8.1106065e-02   6.1411945e-01   5.7187038e-01  -1.3225458e-01  -1.7403335e-01
   1.0594504e+01  -3.1068691e-02   7.1356563e-02   6.1462765e-01   5.7325306e-01  -1.3400358e-01  -1.7503276e-01
   1.0603084e+01  -4.1448808e-02   6.1618164e-02   6.1520126e-01   5.7466922e-01  -1.3572146e-01  -1.7599327e-01
   1.0611665e+01  -5.1816148e-02   5.1891889e-02   6.1584137e-01   5.7611599e-01  -1.3740776e-01  -1.7691349e-01
   1.0620245e+01  -6.2169706e-02   4.2178929e-02   6.1654735e-01   5.7758979e-01  -1.3906191e-01  -1.7779183e-01
   1.0628825e+01  -7.2508454e-02   3.2480489e-02   6.1731844e-01   5.7908697e-01  -1.4068330e-01  -1.7862666e-01
   1.0637406e+01  -8.2831363e-02   2.2797771e-02   6.1815389e-01   5.8060391e-01  -1.4227134e-01  -1.7941638e-01
   1.0645986e+01  -9.3137404e-02   1.3131980e-02   6.1905293e-01   5.8213695e-01  -1.4382543e-01  -1.8015936e-01
   1.0654567e+01  -1.0342555e-01   3.4843200e-03   6.2001482e-01   5.8368247e-01  -1.4534498e-01  -1.8085399e-01
   1.0663147e+01  -1.1369477e-01  -6.1440056e-03   6.2103880e-01   5.8523682e-01  -1.4682939e-01  -1.8149865e-01
   1.0671727e+01  -1.2394404e-01  -1.5751793e-02   6.2212410e-01   5.8679637e-01  -1.4827807e-01  -1.8209173e-01
   1.0680308e+01  -1.3417232e-01  -2.5337837e-02   6.2326998e-01   5.8835747e-01  -1.4969042e-01  -1.8263161e-01
   1.0688888e+01  -1.4437860e-01  -3.4900936e-02   6.2447567e-01   5.8991650e-01  -1.5106584e-01  -1.8311667e-01
   1.0697469e+01  -1.5456183e-01  -4.4439884e-02   6.2574042e-01   5.9146981e-01  -1.5240374e-01  -1.8354529e-01
   1.0706049e+01  -1.6472100e-01  -5.3953478e-02   6.2706346e-01   5.9301376e-01  -1.5370352e-01  -1.8391586e-01
   1.0714630e+01  -1.7485507e-01  -6.3440515e-02   6.2844406e-01   5.9454471e-01  -1.5496458e-01  -1.8422677e-01
   1.0723210e+01  -1.8496301e-01  -7.2899789e-02   6.2988143e-01   5.9605903e-01  -1.5618634e-01  -1.8447639e-01
   1.0731790e+01  -1.9504380e-01  -8.2330098e-02   6.3137484e-01   5.9755308e-01  -1.5736819e-01  -1.8466310e-01
   1.0740371e+01  -2.0509641e-01  -9.1730237e-02   6.3292352e-01   5.9902322e-01  -1.5850953e-01  -1.8478531e-01
   1.0748951e+01  -2.1511981e-01  -1.0109900e-01   6.3452672e-01   6.0046582e-01  -1.5960978e-01  -1.8484137e-01
   1.0757532e+01  -2.2511297e-01  -1.1043519e-01   6.3618368e-01   6.0187722e-01  -1.6066833e-01  -1.8482969e-01
   1.0766112e+01  -2.3507486e-01  -1.1973760e-01   6.3789364e-01   6.0325380e-01  -1.6168460e-01  -1.8474864e-01
   1.0774692e+01  -2.4500445e-01  -1.2900502e-01   6.3965584e-01   6.0459192e-01  -1.6265798e-01  -1.8459660e-01
   1.0783273e+01  -2.5490071e-01  -1.3823625e-01   6.4146953e-01   6.0588794e-01  -1.6358787e-01  -1.8437197e-01
   1.0791853e+01  -2.6476263e-01  -1.4743009e-01   6.4333395e-01   6.0713822e-01  -1.6447369e-01  -1.8407311e-01
   1.0800434e+01  -2.7458915e-01  -1.5658533e-01   6.4524835e-01   6.0833912e-01  -1.6531483e-01  -1.8369843e-01
   1.0809014e+01  -2.8437902e-01  -1.6570070e-01   6.4721319e-01   6.0948913e-01  -1.6611073e-01  -1.8324655e-01
   1.0817594e+01  -2.9413008e-01  -1.7477467e-01   6.4923322e-01   6.1059405e-01  -1.6686087e-01  -1.8271704e-01
   1.0826175e+01  -3.0384002e-01  -1.8380567e-01   6.5131407e-01   6.1166124e-01  -1.6756479e-01  -1.8210962e-01
   1.0834755e+01  -3.1350651e-01  -1.9279211e-01   6.5346138e-01   6.1269806e-01  -1.6822199e-01  -1.8142403e-01
   1.0843336e+01  -3.2312722e-01  -2.0173242e-01   6.5568078e-01   6.1371190e-01  -1.6883200e-01  -1.8066003e-01
   1.0851916e+01  -3.3269982e-01  -2.1062503e-01   6.5797793e-01   6.1471010e-01  -1.6939432e-01  -1.7981733e-01
   1.0860496e+01  -3.4222200e-01  -2.1946834e-01   6.6035845e-01   6.1570004e-01  -1.6990848e-01  -1.7889570e-01
   1.0869077e+01  -3.5169143e-01  -2.2826079e-01   6.6282799e-01   6.1668908e-01  -1.7037399e-01  -1.7789486e-01
   1.0877657e+01  -3.6110578e-01  -2.3700079e-01   6.6539218e-01   6.1768459e-01  -1.7079038e-01  -1.7681455e-01
   1.0886238e+01  -3.7046273e-01  -2.4568678e-01   6.6805668e-01   6.1869393e-01  -1.7115715e-01  -1.7565452e-01
   1.0894818e+01  -3.7975995e-01  -2.5431716e-01   6.7082711e-01   6.1972448e-01  -1.7147382e-01  -1.7441451e-01
   1.0903398e+01  -3.8899512e-01  -2.6289037e-01   6.7370912e-01   6.2078359e-01  -1.7173992e-01  -1.7309424e-01
   1.0911979e+01  -3.9816592e-01  -2.7140482e-01   6.7670834e-01   6.2187864e-01  -1.7195495e-01  -1.7169347e-01
   1.0920559e+01  -4.0727001e-01  -2.7985894e-01   6.7983042e-01   6.2301698e-01  -1.7211843e-01  -1.7021193e-01
   1.0929140e+01  -4.1630507e-01  -2.8825115e-01   6.8308099e-01   6.2420599e-01  -1.7222989e-01  -1.6864937e-01
   1.0937720e+01  -4.2526879e-01  -2.9657987e-01   6.8646570e-01   6.2545303e-01  -1.7228883e-01  -1.6700551e-01
   1.0946300e+01  -4.3415882e-01  -3.0484352e-01   6.8999018e-01   6.2676547e-01  -1.7229478e-01  -1.6528011e-01
   1.0954881e+01  -4.4297286e-01  -3.1304053e-01   6.9366008e-01   6.2815066e-01  -1.7224724e-01  -1.6347290e-01
   1.0963461e+01  -4.5170857e-01  -3.2116931e-01   6.9748103e-01   6.2961599e-01  -1.7214575e-01  -1.6158362e-01
   1.0972042e+01  -4.6036363e-01  -3.2922829e-01   7.0145867e-01   6.3116882e-01  -1.7198981e-01  -1.5961201e-01
   1.0980622e+01  -4.6893571e-01  -3.3721590e-01   7.0559865e-01   6.3281650e-01  -1.7177894e-01  -1.5755781e-01
   1.0989202e+01  -4.7742249e-01  -3.4513054e-01   7.0990660e-01   6.3456641e-01  -1.7151266e-01  -1.5542075e-01
   1.0997783e+01  -4.8582165e-01  -3.5297066e-01   7.1438816e-01   6.3642592e-01  -1.7119048e-01  -1.5320059e-01
   1.1006363e+01  -4.9413078e-01  -3.6073462e-01   7.1904936e-01   6.3840297e-01  -1.7081199e-01  -1.5089722e-01
   1.1014944e+01  -5.0234693e-01  -3.6842048e-01   7.2389971e-01   6.4051079e-01  -1.7037730e-01  -1.4851200e-01
   1.1023524e+01  -5.1046679e-01  -3.7602612e-01   7.2895051e-01   6.4276536e-01  -1.6988683e-01  -1.4604706e-01
   1.1032105e+01  -5.1848710e-01  -3.8354940e-01   7.3421313e-01   6.4518271e-01  -1.6934099e-01  -1.4350455e-01
   1.1040685e+01  -5.2640454e-01  -3.9098820e-01   7.3969891e-01   6.4777884e-01  -1.6874020e-01  -1.4088660e-01
   1.1049265e+01  -5.3421585e-01  -3.9834039e-01   7.4541918e-01   6.5056978e-01  -1.6808486e-01  -1.3819536e-01
   1.1057846e+01  -5.4191772e-01  -4.0560385e-01   7.5138530e-01   6.5357153e-01  -1.6737539e-01  -1.3543294e-01
   1.1066426e+01  -5.4950688e-01  -4.1277645e-01   7.5760861e-01   6.5680012e-01  -1.6661221e-01  -1.3260151e-01
   1.1075007e+01  -5.5698003e-01  -4.1985605e-01   7.6410046e-01   6.6027157e-01  -1.6579572e-01  -1.2970319e-01
   1.1083587e+01  -5.6433389e-01  -4.2684054e-01   7.7087218e-01   6.6400188e-01  -1.6492635e-01  -1.2674012e-01
   1.1092167e+01  -5.7156517e-01  -4.3372778e-01   7.7793512e-01   6.6800707e-01  -1.6400450e-01  -1.2371445e-01
   1.1100748e+01  -5.7867058e-01  -4.4051564e-01   7.8530064e-01   6.7230316e-01  -1.6303059e-01  -1.2062830e-01
   1.1109328e+01  -5.8564683e-01  -4.4720201e-01   7.9298006e-01   6.7690617e-01  -1.6200503e-01  -1.1748382e-01
   1.1117909e+01  -5.9249063e-01  -4.5378475e-01   8.0098474e-01   6.8183210e-01  -1.6092824e-01  -1.1428315e-01
   1.1126489e+01  -5.9919871e-01  -4.6026173e-01   8.0932602e-01   6.8709699e-01  -1.5980062e-01  -1.1102842e-01
   1.1135069e+01  -6.0576776e-01  -4.6663083e-01   8.1801525e-01   6.9271683e-01  -1.5862260e-01  -1.0772177e-01
   1.1143650e+01  -6.1219450e-01  -4.7288992e-01   8.2706376e-01   6.9870766e-01  -1.5739459e-01  -1.0436535e-01
   1.1152230e+01  -6.1847565e-01  -4.7903687e-01   8.3648292e-01   7.0508548e-01  -1.5611699e-01  -1.0096128e-01
   1.1160811e+01  -6.2460791e-01  -4.8506955e-01   8.4628405e-01   7.1186631e-01  -1.5479023e-01  -9.7511713e-02
   1.1169391e+01  -6.3058801e-01  -4.9098584e-01   8.5647850e-01   7.1906616e-01  -1.5341471e-01  -9.4018779e-02
   1.1177971e+01  -6.3641264e-01  -4.9678361e-01   8.6707762e-01   7.2670106e-01  -1.5199085e-01  -9.0484619e-02
   1.1186552e+01  -6.4207852e-01  -5.0246073e-01   8.7809275e-01   7.3478701e-01  -1.5051907e-01  -8.6911371e-02
   1.1195132e+01  -6.4758237e-01  -5.0801508e-01   8.8953524e-01   7.4334004e-01  -1.4899977e-01  -8.3301173e-02
   1.1203713e+01  -6.5292090e-01  -5.1344452e-01   9.0141630e-01   7.5237601e-01  -1.4743339e-01  -7.9656183e-02
   1.1212293e+01  -6.5809115e-01  -5.1874677e-01   9.1374272e-01   7.6190587e-01  -1.4582091e-01  -7.5979181e-02
   1.1220873e+01  -6.6309050e-01  -5.2391938e-01   9.2651609e-01   7.7193474e-01  -1.4416395e-01  -7.2273690e-02
   1.1229454e+01  -6.6791636e-01  -5.2895988e-01   9.3973764e-01   7.8246738e-01  -1.4246419e-01  -6.8543275e-02
   1.1238034e+01  -6.7256616e-01  -5.3386580e-01   9.5340864e-01   7.9350857e-01  -1.4072329e-01  -6.4791504e-02
   1.1246615e+01  -6.7703730e-01  -5.3863467e-01   9.6753033e-01   8.0506306e-01  -1.3894292e-01  -6.1021941e-02
   1.1255195e+01  -6.8132720e-01  -5.4326404e-01   9.8210398e-01   8.1713563e-01  -1.3712475e-01  -5.7238154e-02
   1.1263775e+01  -6.8543327e-01  -5.4775143e-01   9.9713083e-01   8.2973105e-01  -1.3527045e-01  -5.3443708e-02
   1.1272356e+01  -6.8935291e-01  -5.5209437e-01   1.0126121e+00   8.4285407e-01  -1.3338169e-01  -4.9642169e-02
   1.1280936e+01  -6.9308356e-01  -5.5629040e-01   1.0285492e+00   8.5650948e-01  -1.3146014e-01  -4.5837104e-02
   1.1289517e+01  -6.9662261e-01  -5.6033706e-01   1.0449432e+00   8.7070204e-01  -1.2950746e-01  -4.2032078e-02
   1.1298097e+01  -6.9996748e-01  -5.6423187e-01   1.0617954e+00   8.8543651e-01  -1.2752532e-01  -3.8230658e-02
   1.1306677e+01  -7.0311558e-01  -5.6797237e-01   1.0791071e+00   9.0071766e-01  -1.2551540e-01  -3.4436409e-02
   1.1315258e+01  -7.0606433e-01  -5.7155609e-01   1.0968796e+00   9.1655027e-01  -1.2347936e-01  -3.0652899e-02
   1.1323838e+01  -7.0881114e-01  -5.7498057e-01   1.1151140e+00   9.3293910e-01  -1.2141887e-01  -2.6883692e-02
   1.1332419e+01  -7.1135342e-01  -5.7824334e-01   1.1338117e+00   9.4988891e-01  -1.1933560e-01  -2.3132356e-02
   1.1340999e+01  -7.1368859e-01  -5.8134193e-01   1.1529739e+00   9.6740447e-01  -1.1723122e-01  -1.9402455e-02
   1.1349580e+01  -7.1581405e-01  -5.8427388e-01   1.1726018e+00   9.8549056e-01  -1.1510739e-01  -1.5697557e-02
   1.1358160e+01  -7.1772722e-01  -5.8703672e-01   1.1926967e+00   1.0041519e+00  -1.1296579e-01  -1.2021227e-02
   1.1366740e+01  -7.1942552e-01  -5.8962798e-01   1.2132599e+00   1.0233934e+00  -1.1080809e-01  -8.3770320e-03
   1.1375321e+01  -7.2090636e-01  -5.9204519e-01   1.2342927e+00   1.0432196e+00  -1.0863594e-01  -4.7685373e-03
   1.1383901e+01  -7.2216714e-01  -5.9428590e-01   1.2557962e+00   1.0636355e+00  -1.0645103e-01  -1.1993093e-03
   1.1392482e+01  -7.2320528e-01  -5.9634763e-01   1.2777717e+00   1.0846457e+00  -1.0425502e-01   2.3270860e-03
   1.1401062e+01  -7.2401821e-01  -5.9822791e-01   1.3002205e+00   1.1062550e+00  -1.0204957e-01   5.8070827e-03
   1.1409642e+01  -7.2460389e-01  -5.9992445e-01   1.3231388e+00   1.1284623e+00  -9.9836444e-02   9.2373930e-03
   1.1418223e+01  -7.2496191e-01  -6.0143539e-01   1.3465094e+00   1.1512495e+00  -9.7617600e-02   1.2615499e-02
   1.1426803e+01  -7.2509211e-01  -6.0275898e-01   1.3703124e+00   1.1745961e+00  -9.5395044e-02   1.5939014e-02
   1.1435384e+01  -7.2499434e-01  -6.0389343e-01   1.3945281e+00   1.1984813e+00  -9.3170780e-02   1.9205554e-02
   1.1443964e+01  -7.2466844e-01  -6.0483697e-01   1.4191368e+00   1.2228844e+00  -9.0946811e-02   2.2412732e-02
   1.1452544e+01  -7.2411427e-01  -6.0558785e-01   1.4441187e+00   1.2477846e+00  -8.8725144e-02   2.5558163e-02
   1.1461125e+01  -7.2333166e-01  -6.0614429e-01   1.4694540e+00   1.2731614e+00  -8.6507781e-02   2.8639462e-02
   1.1469705e+01  -7.2232047e-01  -6.0650452e-01   1.4951231e+00   1.2989939e+00  -8.4296727e-02   3.1654242e-02
   1.1478286e+01  -7.2108054e-01  -6.0666677e-01   1.5211062e+00   1.3252615e+00  -8.2093986e-02   3.4600118e-02
   1.1486866e+01  -7.1961171e-01  -6.0662927e-01   1.5473834e+00   1.3519435e+00  -7.9901564e-02   3.7474704e-02
   1.1495446e+01  -7.1791384e-01  -6.0639025e-01   1.5739352e+00   1.3790190e+00  -7.7721462e-02   4.0275615e-02
   1.1504027e+01  -7.1598677e-01  -6.0594795e-01   1.6007417e+00   1.4064675e+00  -7.5555688e-02   4.3000465e-02
   1.1512607e+01  -7.1383034e-01  -6.0530060e-01   1.6277832e+00   1.4342682e+00  -7.3406243e-02   4.5646869e-02
   1.1521188e+01  -7.1144441e-01  -6.0444642e-01   1.6550400e+00   1.4624005e+00  -7.1275133e-02   4.8212440e-02
   1.1529768e+01  -7.0882882e-01  -6.0338364e-01   1.6824923e+00   1.4908435e+00  -6.9164363e-02   5.0694794e-02
   1.1538348e+01  -7.0598341e-01  -6.0211050e-01   1.7101203e+00   1.5195766e+00  -6.7075935e-02   5.3091543e-02
   1.1546929e+01  -7.0290803e-01  -6.0062523e-01   1.7379044e+00   1.5485791e+00  -6.5011856e-02   5.5400304e-02
   1.1555509e+01  -6.9960253e-01  -5.9892606e-01   1.7658247e+00   1.5778302e+00  -6.2974128e-02   5.7618690e-02
   1.1564090e+01  -6.9606676e-01  -5.9701122e-01   1.7938615e+00   1.6073094e+00  -6.0964756e-02   5.9744316e-02
   1.1572670e+01  -6.9230056e-01  -5.9487893e-01   1.8219952e+00   1.6369957e+00  -5.8985744e-02   6.1774795e-02
   1.1581250e+01  -6.8830378e-01  -5.9252744e-01   1.8502059e+00   1.6668686e+00  -5.7039098e-02   6.3707743e-02
   1.1589831e+01  -6.8407626e-01  -5.8995497e-01   1.8784738e+00   1.6969073e+00  -5.5126820e-02   6.5540773e-02
   1.1598411e+01  -6.7961785e-01  -5.8715975e-01   1.9067794e+00   1.7270911e+00  -5.3250916e-02   6.7271501e-02
   1.1606992e+01  -6.7492864e-01  -5.8414020e-01   1.9351020e+00   1.7573983e+00  -5.1413268e-02   6.8897836e-02
   1.1615572e+01  -6.7001042e-01  -5.8089610e-01   1.9634164e+00   1.7877996e+00  -4.9614905e-02   7.0419781e-02
   1.1624152e+01  -6.6486571e-01  -5.7742781e-01   1.9916952e+00   1.8182628e+00  -4.7856490e-02   7.1838235e-02
   1.1632733e+01  -6.5949703e-01  -5.7373567e-01   2.0199109e+00   1.8487555e+00  -4.6138684e-02   7.3154102e-02
   1.1641313e+01  -6.5390691e-01  -5.6982004e-01   2.0480362e+00   1.8792453e+00  -4.4462145e-02   7.4368286e-02
   1.1649894e+01  -6.4809787e-01  -5.6568129e-01   2.0760435e+00   1.9096999e+00  -4.2827536e-02   7.5481690e-02
   1.1658474e+01  -6.4207244e-01  -5.6131976e-01   2.1039054e+00   1.9400868e+00  -4.1235517e-02   7.6495217e-02
   1.1667055e+01  -6.3583315e-01  -5.5673581e-01   2.1315946e+00   1.9703738e+00  -3.9686748e-02   7.7409772e-02
   1.1675635e+01  -6.2938250e-01  -5.5192980e-01   2.1590836e+00   2.0005285e+00  -3.8181890e-02   7.8226257e-02
   1.1684215e+01  -6.2272304e-01  -5.4690209e-01   2.1863449e+00   2.0305184e+00  -3.6721604e-02   7.8945576e-02
   1.1692796e+01  -6.1585728e-01  -5.4165303e-01   2.2133512e+00   2.0603114e+00  -3.5306550e-02   7.9568634e-02
   1.1701376e+01  -6.0878775e-01  -5.3618298e-01   2.2400749e+00   2.0898749e+00  -3.3937388e-02   8.0096332e-02
   1.1709957e+01  -6.0151697e-01  -5.3049229e-01   2.2664888e+00   2.1191766e+00  -3.2614780e-02   8.0529576e-02
   1.1718537e+01  -5.9404747e-01  -5.2458132e-01   2.2925652e+00   2.1481843e+00  -3.1339385e-02   8.0869268e-02
   1.1727117e+01  -5.8638177e-01  -5.1845042e-01   2.3182769e+00   2.1768654e+00  -3.0111865e-02   8.1116312e-02
   1.1735698e+01  -5.7852240e-01  -5.1209996e-01   2.3435964e+00   2.2051877e+00  -2.8932880e-02   8.1271611e-02
   1.1744278e+01  -5.7047187e-01  -5.0553029e-01   2.3684962e+00   2.2331188e+00  -2.7803090e-02   8.1336070e-02
   1.1752859e+01  -5.6223272e-01  -4.9874176e-01   2.3929489e+00   2.2606263e+00  -2.6723156e-02   8.1310591e-02
   1.1761439e+01  -5.5380747e-01  -4.9173473e-01   2.4169272e+00   2.2876779e+00  -2.5693739e-02   8.1196078e-02
   1.1770019e+01  -5.4519864e-01  -4.8450956e-01   2.4404035e+00   2.3142412e+00  -2.4715499e-02   8.0993435e-02
   1.1778600e+01  -5.3640875e-01  -4.7706660e-01   2.4633504e+00   2.3402838e+00  -2.3789097e-02   8.0703565e-02
   1.1787180e+01  -5.2744034e-01  -4.6940621e-01   2.4857405e+00   2.3657734e+00  -2.2915194e-02   8.0327372e-02
   1.1795761e+01  -5.1829592e-01  -4.6152875e-01   2.5075465e+00   2.3906777e+00  -2.2094449e-02   7.9865760e-02
   1.1804341e+01  -5.0897805e-01  -4.5343463e-01   2.5287411e+00   2.4149646e+00  -2.1327478e-02   7.9319691e-02
   1.1812921e+01  -4.9948986e-01  -4.4512557e-01   2.5493068e+00   2.4386117e+00  -2.0613882e-02   7.8691479e-02
   1.1821502e+01  -4.8983505e-01  -4.3660462e-01   2.5692346e+00   2.4616057e+00  -1.9952259e-02   7.7984765e-02
   1.1830082e+01  -4.8001735e-01  -4.2787484e-01   2.5885164e+00   2.4839337e+00  -1.9341169e-02   7.7203244e-02
   1.1838663e+01  -4.7004050e-01  -4.1893932e-01   2.6071438e+00   2.5055829e+00  -1.8779169e-02   7.6350614e-02
   1.1847243e+01  -4.5990822e-01  -4.0980113e-01   2.6251085e+00   2.5265404e+00  -1.8264816e-02   7.5430570e-02
   1.1855823e+01  -4.4962424e-01  -4.0046336e-01   2.6424021e+00   2.5467933e+00  -1.7796670e-02   7.4446811e-02
   1.1864404e+01  -4.3919230e-01  -3.9092908e-01   2.6590163e+00   2.5663288e+00  -1.7373287e-02   7.3403032e-02
   1.1872984e+01  -4.2861611e-01  -3.8120138e-01   2.6749428e+00   2.5851339e+00  -1.6993225e-02   7.2302930e-02
   1.1881565e+01  -4.1789942e-01  -3.7128334e-01   2.6901732e+00   2.6031958e+00  -1.6655043e-02   7.1150202e-02
   1.1890145e+01  -4.0704595e-01  -3.6117803e-01   2.7046993e+00   2.6205017e+00  -1.6357298e-02   6.9948544e-02
   1.1898725e+01  -3.9605944e-01  -3.5088854e-01   2.7185126e+00   2.6370387e+00  -1.6098549e-02   6.8701654e-02
   1.1907306e+01  -3.8494360e-01  -3.4041795e-01   2.7316050e+00   2.6527938e+00  -1.5877352e-02   6.7413227e-02
   1.1915886e+01  -3.7370218e-01  -3.2976933e-01   2.7439679e+00   2.6677543e+00  -1.5692267e-02   6.6086960e-02
   1.1924467e+01  -3.6233889e-01  -3.1894577e-01   2.7555932e+00   2.6819073e+00  -1.5541851e-02   6.4726551e-02
   1.1933047e+01  -3.5085748e-01  -3.0795034e-01   2.7664725e+00   2.6952398e+00  -1.5424661e-02   6.3335695e-02
   1.1941627e+01  -3.3926167e-01  -2.9678613e-01   2.7765974e+00   2.7077391e+00  -1.5339256e-02   6.1918090e-02
   1.1950208e+01  -3.2755519e-01  -2.8545621e-01   2.7859596e+00   2.7193923e+00  -1.5284193e-02   6.0477431e-02
   1.1958788e+01  -3.1574176e-01  -2.7396368e-01   2.7945508e+00   2.7301864e+00  -1.5258031e-02   5.9017416e-02
   1.1967369e+01  -3.0382513e-01  -2.6231159e-01   2.8023627e+00   2.7401086e+00  -1.5259327e-02   5.7541742e-02
   1.1975949e+01  -2.9180902e-01  -2.5050305e-01   2.8093870e+00   2.7491461e+00  -1.5286640e-02   5.6054104e-02
   1.1984530e+01  -2.7969716e-01  -2.3854111e-01   2.8156152e+00   2.7572860e+00  -1.5338526e-02   5.4558200e-02
   1.1993110e+01  -2.6749327e-01  -2.2642888e-01   2.8210392e+00   2.7645154e+00  -1.5413545e-02   5.3057726e-02
   1.2001690e+01  -2.5520110e-01  -2.1416942e-01   2.8256505e+00   2.7708215e+00  -1.5510252e-02   5.1556379e-02
   1.2010271e+01  -2.4282417e-01  -2.0176630e-01   2.8294489e+00   2.7762005e+00  -1.5626915e-02   5.0057822e-02
   1.2018851e+01  -2.3036558e-01  -1.8922414e-01   2.8324519e+00   2.7806693e+00  -1.5761147e-02   4.8565643e-02
   1.2027432e+01  -2.1782837e-01  -1.7654769e-01   2.8346797e+00   2.7842473e+00  -1.5910473e-02   4.7083421e-02
   1.2036012e+01  -2.0521558e-01  -1.6374174e-01   2.8361523e+00   2.7869543e+00  -1.6072418e-02   4.5614732e-02
   1.2044592e+01  -1.9253025e-01  -1.5081105e-01   2.8368897e+00   2.7888097e+00  -1.6244508e-02   4.4163157e-02
   1.2053173e+01  -1.7977542e-01  -1.3776038e-01   2.8369121e+00   2.7898331e+00  -1.6424268e-02   4.2732271e-02
   1.2061753e+01  -1.6695413e-01  -1.2459451e-01   2.8362393e+00   2.7900441e+00  -1.6609222e-02   4.1325654e-02
   1.2070334e+01  -1.5406942e-01  -1.1131820e-01   2.8348916e+00   2.7894622e+00  -1.6796896e-02   3.9946883e-02
   1.2078914e+01  -1.4112433e-01  -9.7936224e-02   2.8328890e+00   2.7881071e+00  -1.6984814e-02   3.8599537e-02
   1.2087494e+01  -1.2812189e-01  -8.4453342e-02   2.8302515e+00   2.7859983e+00  -1.7170502e-02   3.7287193e-02
   1.2096075e+01  -1.1506515e-01  -7.0874325e-02   2.8269991e+00   2.7831554e+00  -1.7351484e-02   3.6013429e-02
   1.2104655e+01  -1.0195714e-01  -5.7203941e-02   2.8231520e+00   2.7795979e+00  -1.7525286e-02   3.4781825e-02
   1.2113236e+01  -8.8800908e-02  -4.3446957e-02   2.8187302e+00   2.7753455e+00  -1.7689433e-02   3.3595956e-02
   1.2121816e+01  -7.5599490e-02  -2.9608140e-02   2.8137537e+00   2.7704176e+00  -1.7841449e-02   3.2459403e-02
   1.2130396e+01  -6.2355925e-02  -1.5692259e-02   2.8082427e+00   2.7648339e+00  -1.7978861e-02   3.1375742e-02
   1.2138977e+01  -4.9073252e-02  -1.7040818e-03   2.8022171e+00   2.7586139e+00  -1.8099192e-02   3.0348551e-02
   1.2147557e+01  -3.5754511e-02   1.2351625e-02   2.7956970e+00   2.7517773e+00  -1.8199968e-02   2.9381410e-02
   1.2156138e+01  -2.2402742e-02   2.6470093e-02   2.7887025e+00   2.7443435e+00  -1.8278713e-02   2.8477895e-02
   1.2164718e+01  -9.0209824e-03   4.0646555e-02   2.7812536e+00   2.7363321e+00  -1.8332954e-02   2.7641585e-02
   1.2173298e+01   4.3877270e-03   5.4876244e-02   2.7733704e+00   2.7277628e+00  -1.8360214e-02   2.6876057e-02
   1.2181879e+01   1.7820347e-02   6.9154390e-02   2.7650729e+00   2.7186551e+00  -1.8358020e-02   2.6184891e-02
   1.2190459e+01   3.1273839e-02   8.3476228e-02   2.7563812e+00   2.7090285e+00  -1.8323895e-02   2.5571663e-02
   1.2199040e+01   4.4745163e-02   9.7836989e-02   2.7473154e+00   2.6989026e+00  -1.8255366e-02   2.5039952e-02
   1.2207620e+01   5.8231452e-02   1.1223195e-01   2.7378964e+00   2.6882984e+00  -1.8150059e-02   2.4593003e-02
   1.2216200e+01   7.1730796e-02   1.2665666e-01   2.7281503e+00   2.6772435e+00  -1.8006176e-02   2.4232197e-02
   1.2224781e+01   8.5241622e-02   1.4110673e-01   2.7181051e+00   2.6657685e+00  -1.7822118e-02   2.3958262e-02
   1.2233361e+01   9.8762357e-02   1.5557781e-01   2.7077885e+00   2.6539037e+00  -1.7596288e-02   2.3771928e-02
   1.2241942e+01   1.1229143e-01   1.7006553e-01   2.6972285e+00   2.6416794e+00  -1.7327087e-02   2.3673923e-02
   1.2250522e+01   1.2582726e-01   1.8456550e-01   2.6864530e+00   2.6291259e+00  -1.7012917e-02   2.3664976e-02
   1.2259102e+01   1.3936828e-01   1.9907337e-01   2.6754898e+00   2.6162737e+00  -1.6652180e-02   2.3745817e-02
   1.2267683e+01   1.5291292e-01   2.1358477e-01   2.6643669e+00   2.6031531e+00  -1.6243278e-02   2.3917174e-02
   1.2276263e+01   1.6645959e-01   2.2809532e-01   2.6531121e+00   2.5897945e+00  -1.5784612e-02   2.4179777e-02
   1.2284844e+01   1.8000674e-01   2.4260066e-01   2.6417534e+00   2.5762281e+00  -1.5274585e-02   2.4534353e-02
   1.2293424e+01   1.9355278e-01   2.5709641e-01   2.6303185e+00   2.5624844e+00  -1.4711598e-02   2.4981632e-02
   1.2302005e+01   2.0709614e-01   2.7157822e-01   2.6188354e+00   2.5485938e+00  -1.4094053e-02   2.5522343e-02
   1.2310585e+01   2.2063525e-01   2.8604170e-01   2.6073320e+00   2.5345865e+00  -1.3420353e-02   2.6157215e-02
   1.2319165e+01   2.3416854e-01   3.0048248e-01   2.5958362e+00   2.5204929e+00  -1.2688898e-02   2.6886977e-02
   1.2327746e+01   2.4769442e-01   3.1489621e-01   2.5843759e+00   2.5063435e+00  -1.1898090e-02   2.7712357e-02
   1.2336326e+01   2.6121134e-01   3.2927851e-01   2.5729789e+00   2.4921685e+00  -1.1046332e-02   2.8634085e-02
   1.2344907e+01   2.7471771e-01   3.4362500e-01   2.5616731e+00   2.4779983e+00  -1.0132026e-02   2.9652890e-02
   1.2353487e+01   2.8821196e-01   3.5793133e-01   2.5504864e+00   2.4638633e+00  -9.1535720e-03   3.0769499e-02
   1.2362067e+01   3.0169251e-01   3.7219312e-01   2.5394468e+00   2.4497937e+00  -8.1093735e-03   3.1984644e-02
   1.2370648e+01   3.1515780e-01   3.8640600e-01   2.5285820e+00   2.4358201e+00  -6.9978317e-03   3.3299051e-02
   1.2379228e+01   3.2860626e-01   4.0056560e-01   2.5179200e+00   2.4219727e+00  -5.8173486e-03   3.4713450e-02
   1.2387809e+01   3.4203630e-01   4.1466755e-01   2.5074887e+00   2.4082819e+00  -4.5663260e-03   3.6228571e-02
   1.2396389e+01   3.5544635e-01   4.2870749e-01   2.4973160e+00   2.3947780e+00  -3.2431657e-03   3.7845142e-02
   1.2404969e+01   3.6883487e-01   4.4268111e-01   2.4874290e+00   2.3814908e+00  -1.8463325e-03   3.9563793e-02
   1.2413550e+01   3.8220067e-01   4.5658516e-01   2.4778443e+00   2.3684387e+00  -3.7531646e-04   4.1383561e-02
   1.2422130e+01   3.9554286e-01   4.7041725e-01   2.4685695e+00   2.3556315e+00   1.1695590e-03   4.3302185e-02
   1.2430711e+01   4.0886058e-01   4.8417502e-01   2.4596121e+00   2.3430782e+00   2.7879461e-03   4.5317366e-02
   1.2439291e+01   4.2215294e-01   4.9785610e-01   2.4509795e+00   2.3307884e+00   4.4794973e-03   4.7426806e-02
   1.2447871e+01   4.3541907e-01   5.1145814e-01   2.4426792e+00   2.3187711e+00   6.2438648e-03   4.9628206e-02
   1.2456452e+01   4.4865809e-01   5.2497876e-01   2.4347187e+00   2.3070358e+00   8.0807010e-03   5.1919267e-02
   1.2465032e+01   4.6186914e-01   5.3841561e-01   2.4271053e+00   2.2955918e+00   9.9896582e-03   5.4297690e-02
   1.2473613e+01   4.7505133e-01   5.5176632e-01   2.4198466e+00   2.2844483e+00   1.1970389e-02   5.6761178e-02
   1.2482193e+01   4.8820379e-01   5.6502853e-01   2.4129499e+00   2.2736146e+00   1.4022545e-02   5.9307431e-02
   1.2490773e+01   5.0132564e-01   5.7819987e-01   2.4064228e+00   2.2631001e+00   1.6145779e-02   6.1934151e-02
   1.2499354e+01   5.1441601e-01   5.9127798e-01   2.4002726e+00   2.2529140e+00   1.8339743e-02   6.4639039e-02
   1.2507934e+01   5.2747402e-01   6.0426050e-01   2.3945068e+00   2.2430656e+00   2.0604090e-02   6.7419796e-02
   1.2516515e+01   5.4049880e-01   6.1714506e-01   2.3891330e+00   2.2335642e+00   2.2938472e-02   7.0274124e-02
   1.2525095e+01   5.5348947e-01   6.2992930e-01   2.3841584e+00   2.2244191e+00   2.5342541e-02   7.3199725e-02
   1.2533675e+01   5.6644516e-01   6.4261085e-01   2.3795905e+00   2.2156397e+00   2.7815950e-02   7.6194299e-02
   1.2542256e+01   5.7936499e-01   6.5518736e-01   2.3754369e+00   2.2072351e+00   3.0358351e-02   7.9255548e-02
   1.2550836e+01   5.9224809e-01   6.6765646e-01   2.3717050e+00   2.1992148e+00   3.2969395e-02   8.2381174e-02
   1.2559417e+01   6.0509358e-01   6.8001578e-01   2.3684021e+00   2.1915880e+00   3.5648737e-02   8.5568877e-02
   1.2567997e+01   6.1790058e-01   6.9226296e-01   2.3655358e+00   2.1843639e+00   3.8396027e-02   8.8816359e-02
   1.2576577e+01   6.3066822e-01   7.0439564e-01   2.3631135e+00   2.1775520e+00   4.1210918e-02   9.2121322e-02
   1.2585158e+01   6.4339563e-01   7.1641145e-01   2.3611426e+00   2.1711614e+00   4.4093063e-02   9.5481467e-02
   1.2593738e+01   6.5608193e-01   7.2830804e-01   2.3596306e+00   2.1652015e+00   4.7042113e-02   9.8894495e-02
   1.2602319e+01   6.6872624e-01   7.4008303e-01   2.3585849e+00   2.1596815e+00   5.0057717e-02   1.0235810e-01
   1.2610899e+01   6.8132749e-01   7.5173476e-01   2.3580039e+00   2.1546015e+00   5.3138996e-02   1.0586968e-01
   1.2619480e+01   6.9388426e-01   7.6326279e-01   2.3578703e+00   2.1499449e+00   5.6284110e-02   1.0942604e-01
   1.2628060e+01   7.0639507e-01   7.7466681e-01   2.3581647e+00   2.1456931e+00   5.9491114e-02   1.1302393e-01
   1.2636640e+01   7.1885847e-01   7.8594652e-01   2.3588677e+00   2.1418279e+00   6.2758066e-02   1.1666010e-01
   1.2645221e+01   7.3127298e-01   7.9710161e-01   2.3599602e+00   2.1383307e+00   6.6083019e-02   1.2033130e-01
   1.2653801e+01   7.4363715e-01   8.0813179e-01   2.3614229e+00   2.1351831e+00   6.9464031e-02   1.2403429e-01
   1.2662382e+01   7.5594951e-01   8.1903675e-01   2.3632364e+00   2.1323667e+00   7.2899158e-02   1.2776582e-01
   1.2670962e+01   7.6820859e-01   8.2981618e-01   2.3653814e+00   2.1298631e+00   7.6386454e-02   1.3152263e-01
   1.2679542e+01   7.8041293e-01   8.4046979e-01   2.3678388e+00   2.1276538e+00   7.9923976e-02   1.3530148e-01
   1.2688123e+01   7.9256106e-01   8.5099726e-01   2.3705891e+00   2.1257204e+00   8.3509780e-02   1.3909912e-01
   1.2696703e+01   8.0465152e-01   8.6139830e-01   2.3736131e+00   2.1240444e+00   8.7141921e-02   1.4291230e-01
   1.2705284e+01   8.1668284e-01   8.7167260e-01   2.3768916e+00   2.1226075e+00   9.0818456e-02   1.4673777e-01
   1.2713864e+01   8.2865356e-01   8.8181986e-01   2.3804053e+00   2.1213911e+00   9.4537440e-02   1.5057228e-01
   1.2722444e+01   8.4056221e-01   8.9183978e-01   2.3841348e+00   2.1203769e+00   9.8296930e-02   1.5441258e-01
   1.2731025e+01   8.5240732e-01   9.0173204e-01   2.3880608e+00   2.1195465e+00   1.0209498e-01   1.5825543e-01
   1.2739605e+01   8.6418744e-01   9.1149636e-01   2.3921642e+00   2.1188813e+00   1.0592965e-01   1.6209758e-01
   1.2748186e+01   8.7590110e-01   9.2113242e-01   2.3964256e+00   2.1183630e+00   1.0979899e-01   1.6593577e-01
   1.2756766e+01   8.8754682e-01   9.3063992e-01   2.4008256e+00   2.1179731e+00   1.1370106e-01   1.6976676e-01
   1.2765346e+01   8.9912315e-01   9.4001856e-01   2.4053452e+00   2.1176933e+00   1.1763391e-01   1.7358730e-01
   1.2773927e+01   9.1062862e-01   9.4926803e-01   2.4099649e+00   2.1175050e+00   1.2159560e-01   1.7739414e-01
   1.2782507e+01   9.2206177e-01   9.5838804e-01   2.4146654e+00   2.1173898e+00   1.2558419e-01   1.8118403e-01
   1.2791088e+01   9.3342113e-01   9.6737827e-01   2.4194275e+00   2.1173293e+00   1.2959773e-01   1.8495372e-01
   1.2799668e+01   9.4470523e-01   9.7623843e-01   2.4242320e+00   2.1173051e+00   1.3363428e-01   1.8869997e-01
   1.2808248e+01   9.5591248e-01   9.8496833e-01   2.4290585e+00   2.1172981e+00   1.3769182e-01   1.9241968e-01
   1.2816829e+01   9.6704069e-01   9.9356836e-01   2.4338826e+00   2.1172865e+00   1.4176800e-01   1.9611052e-01
   1.2825409e+01   9.7808749e-01   1.0020390e+00   2.4386786e+00   2.1172476e+00   1.4586037e-01   1.9977036e-01
   1.2833990e+01   9.8905052e-01   1.0103809e+00   2.4434208e+00   2.1171588e+00   1.4996649e-01   2.0339705e-01
   1.2842570e+01   9.9992742e-01   1.0185945e+00   2.4480837e+00   2.1169976e+00   1.5408391e-01   2.0698848e-01
   1.2851150e+01   1.0107158e+00   1.0266803e+00   2.4526414e+00   2.1167412e+00   1.5821019e-01   2.1054250e-01
   1.2859731e+01   1.0214134e+00   1.0346389e+00   2.4570684e+00   2.1163671e+00   1.6234288e-01   2.1405698e-01
   1.2868311e+01   1.0320178e+00   1.0424709e+00   2.4613389e+00   2.1158527e+00   1.6647955e-01   2.1752979e-01
   1.2876892e+01   1.0425266e+00   1.0501767e+00   2.4654274e+00   2.1151753e+00   1.7061773e-01   2.2095879e-01
   1.2885472e+01   1.0529374e+00   1.0577568e+00   2.4693080e+00   2.1143122e+00   1.7475500e-01   2.2434186e-01
   1.2894052e+01   1.0632480e+00   1.0652119e+00   2.4729552e+00   2.1132409e+00   1.7888890e-01   2.2767685e-01
   1.2902633e+01   1.0734559e+00   1.0725425e+00   2.4763433e+00   2.1119388e+00   1.8301698e-01   2.3096164e-01
   1.2911213e+01   1.0835588e+00   1.0797490e+00   2.4794465e+00   2.1103832e+00   1.8713682e-01   2.3419408e-01
   1.2919794e+01   1.0935544e+00   1.0868320e+00   2.4822393e+00   2.1085515e+00   1.9124595e-01   2.3737206e-01
   1.2928374e+01   1.1034402e+00   1.0937921e+00   2.4846960e+00   2.1064211e+00   1.9534193e-01   2.4049343e-01
   1.2936954e+01   1.1132139e+00   1.1006298e+00   2.4867909e+00   2.1039694e+00   1.9942232e-01   2.4355606e-01
   1.2945535e+01   1.1228732e+00   1.1073456e+00   2.4884982e+00   2.1011737e+00   2.0348468e-01   2.4655782e-01
   1.2954115e+01   1.1324157e+00   1.1139400e+00   2.4897925e+00   2.0980114e+00   2.0752656e-01   2.4949658e-01
   1.2962696e+01   1.1418389e+00   1.1204136e+00   2.4906479e+00   2.0944599e+00   2.1154551e-01   2.5237019e-01
   1.2971276e+01   1.1511407e+00   1.1267669e+00   2.4910388e+00   2.0904966e+00   2.1553909e-01   2.5517653e-01
   1.2979857e+01   1.1603186e+00   1.1330005e+00   2.4909395e+00   2.0860988e+00   2.1950485e-01   2.5791347e-01
   1.2988437e+01   1.1693702e+00   1.1391148e+00   2.4903244e+00   2.0812439e+00   2.2344036e-01   2.6057887e-01
   1.2997017e+01   1.1782932e+00   1.1451104e+00   2.4891678e+00   2.0759094e+00   2.2734315e-01   2.6317060e-01
   1.3005598e+01   1.1870852e+00   1.1509879e+00   2.4874449e+00   2.0700735e+00   2.3121083e-01   2.6568660e-01
   1.3014178e+01   1.1957441e+00   1.1567475e+00   2.4851416e+00   2.0637271e+00   2.3504125e-01   2.6812574e-01
   1.3022759e+01   1.2042677e+00   1.1623893e+00   2.4822514e+00   2.0568690e+00   2.3883251e-01   2.7048754e-01
   1.3031339e+01   1.2126539e+00   1.1679134e+00   2.4787674e+00   2.0494986e+00   2.4258269e-01   2.7277151e-01
   1.3039919e+01   1.2209006e+00   1.1733200e+00   2.4746831e+00   2.0416148e+00   2.4628986e-01   2.7497717e-01
   1.3048500e+01   1.2290058e+00   1.1786092e+00   2.4699919e+00   2.0332170e+00   2.4995212e-01   2.7710403e-01
   1.3057080e+01   1.2369673e+00   1.1837811e+00   2.4646870e+00   2.0243042e+00   2.5356755e-01   2.7915160e-01
   1.3065661e+01   1.2447831e+00   1.1888358e+00   2.4587620e+00   2.0148755e+00   2.5713424e-01   2.8111941e-01
   1.3074241e+01   1.2524509e+00   1.1937734e+00   2.4522101e+00   2.0049302e+00   2.6065026e-01   2.8300697e-01
   1.3082821e+01   1.2599688e+00   1.1985941e+00   2.4450248e+00   1.9944674e+00   2.6411369e-01   2.8481379e-01
   1.3091402e+01   1.2673345e+00   1.2032980e+00   2.4371993e+00   1.9834862e+00   2.6752264e-01   2.8653939e-01
   1.3099982e+01   1.2745461e+00   1.2078852e+00   2.4287271e+00   1.9719858e+00   2.7087516e-01   2.8818329e-01
   1.3108563e+01   1.2816014e+00   1.2123558e+00   2.4196015e+00   1.9599654e+00   2.7416937e-01   2.8974501e-01
   1.3117143e+01   1.2884983e+00   1.2167099e+00   2.4098160e+00   1.9474240e+00   2.7740332e-01   2.9122405e-01
   1.3125723e+01   1.2952347e+00   1.2209477e+00   2.3993638e+00   1.9343609e+00   2.8057511e-01   2.9261994e-01
   1.3134304e+01   1.3018086e+00   1.2250692e+00   2.3882383e+00   1.9207753e+00   2.8368283e-01   2.9393219e-01
   1.3142884e+01   1.3082177e+00   1.2290747e+00   2.3764330e+00   1.9066661e+00   2.8672456e-01   2.9516032e-01
   1.3151465e+01   1.3144600e+00   1.2329642e+00   2.3639411e+00   1.8920327e+00   2.8969837e-01   2.9630385e-01
   1.3160045e+01   1.3205334e+00   1.2367377e+00   2.3507561e+00   1.8768742e+00   2.9260236e-01   2.9736228e-01
   1.3168625e+01   1.3264358e+00   1.2403956e+00   2.3368714e+00   1.8611896e+00   2.9543460e-01   2.9833514e-01
   1.3177206e+01   1.3321651e+00   1.2439378e+00   2.3222802e+00   1.8449783e+00   2.9819319e-01   2.9922194e-01
   1.3185786e+01   1.3377192e+00   1.2473645e+00   2.3069760e+00   1.8282392e+00   3.0087620e-01   3.0002219e-01
   1.3194367e+01   1.3430960e+00   1.2506758e+00   2.2909521e+00   1.8109717e+00   3.0348172e-01   3.0073542e-01
   1.3202947e+01   1.3482934e+00   1.2538718e+00   2.2742020e+00   1.7931749e+00   3.0600784e-01   3.0136115e-01
   1.3211527e+01   1.3533100e+00   1.2569524e+00   2.2567291e+00   1.7748568e+00   3.0845309e-01   3.0189931e-01
   1.3220108e+01   1.3581452e+00   1.2599172e+00   2.2385513e+00   1.7560382e+00   3.1081662e-01   3.0235045e-01
   1.3228688e+01   1.3627988e+00   1.2627655e+00   2.2196877e+00   1.7367412e+00   3.1309767e-01   3.0271519e-01
   1.3237269e+01   1.3672704e+00   1.2654970e+00   2.2001574e+00   1.7169876e+00   3.1529546e-01   3.0299411e-01
   1.3245849e+01   1.3715596e+00   1.2681111e+00   2.1799796e+00   1.6967994e+00   3.1740920e-01   3.0318784e-01
   1.3254429e+01   1.3756661e+00   1.2706073e+00   2.1591734e+00   1.6761985e+00   3.1943813e-01   3.0329697e-01
   1.3263010e+01   1.3795894e+00   1.2729851e+00   2.1377579e+00   1.6552068e+00   3.2138147e-01   3.0332211e-01
   1.3271590e+01   1.3833293e+00   1.2752439e+00   2.1157524e+00   1.6338464e+00   3.2323844e-01   3.0326387e-01
   1.3280171e+01   1.3868853e+00   1.2773834e+00   2.0931759e+00   1.6121392e+00   3.2500826e-01   3.0312285e-01
   1.3288751e+01   1.3902571e+00   1.2794029e+00   2.0700476e+00   1.5901070e+00   3.2669016e-01   3.0289965e-01
   1.3297332e+01   1.3934443e+00   1.2813020e+00   2.0463865e+00   1.5677719e+00   3.2828335e-01   3.0259487e-01
   1.3305912e+01   1.3964466e+00   1.2830801e+00   2.0222120e+00   1.5451558e+00   3.2978707e-01   3.0220914e-01
   1.3314492e+01   1.3992636e+00   1.2847368e+00   1.9975430e+00   1.5222806e+00   3.3120054e-01   3.0174304e-01
   1.3323073e+01   1.4018948e+00   1.2862716e+00   1.9723988e+00   1.4991683e+00   3.3252297e-01   3.0119719e-01
   1.3331653e+01   1.4043401e+00   1.2876839e+00   1.9467984e+00   1.4758408e+00   3.3375359e-01   3.0057219e-01
   1.3340234e+01   1.4065989e+00   1.2889732e+00   1.9207611e+00   1.4523200e+00   3.3489163e-01   2.9986864e-01
   1.3348814e+01   1.4086709e+00   1.2901391e+00   1.8943059e+00   1.4286280e+00   3.3593631e-01   2.9908715e-01
   1.3357394e+01   1.4105558e+00   1.2911810e+00   1.8674520e+00   1.4047866e+00   3.3688685e-01   2.9822832e-01
   1.3365975e+01   1.4122532e+00   1.2920984e+00   1.8402186e+00   1.3808178e+00   3.3774247e-01   2.9729277e-01
   1.3374555e+01   1.4137627e+00   1.2928908e+00   1.8126247e+00   1.3567436e+00   3.3850240e-01   2.9628109e-01
   1.3383136e+01   1.4150840e+00   1.2935577e+00   1.7846895e+00   1.3325858e+00   3.3916587e-01   2.9519388e-01
   1.3391716e+01   1.4162166e+00   1.2940987e+00   1.7564322e+00   1.3083665e+00   3.3973208e-01   2.9403176e-01
   1.3400296e+01   1.4171603e+00   1.2945131e+00   1.7278719e+00   1.2841075e+00   3.4020028e-01   2.9279534e-01
   1.3408877e+01   1.4179150e+00   1.2948005e+00   1.6990293e+00   1.2598308e+00   3.4056989e-01   2.9148530e-01
   1.3417457e+01   1.4184820e+00   1.2949606e+00   1.6699313e+00   1.2355587e+00   3.4084118e-01   2.9010271e-01
   1.3426038e+01   1.4188629e+00   1.2949931e+00   1.6406060e+00   1.2113133e+00   3.4101456e-01   2.8864871e-01
   1.3434618e+01   1.4190593e+00   1.2948976e+00   1.6110814e+00   1.1871168e+00   3.4109048e-01   2.8712442e-01
   1.3443198e+01   1.4190727e+00   1.2946738e+00   1.5813857e+00   1.1629913e+00   3.4106935e-01   2.8553100e-01
   1.3451779e+01   1.4189048e+00   1.2943214e+00   1.5515469e+00   1.1389591e+00   3.4095162e-01   2.8386957e-01
   1.3460359e+01   1.4185571e+00   1.2938400e+00   1.5215932e+00   1.1150424e+00   3.4073770e-01   2.8214127e-01
   1.3468940e+01   1.4180312e+00   1.2932293e+00   1.4915527e+00   1.0912633e+00   3.4042803e-01   2.8034723e-01
   1.3477520e+01   1.4173287e+00   1.2924891e+00   1.4614534e+00   1.0676441e+00   3.4002303e-01   2.7848860e-01
   1.3486100e+01   1.4164512e+00   1.2916190e+00   1.4313235e+00   1.0442068e+00   3.3952314e-01   2.7656650e-01
   1.3494681e+01   1.4154003e+00   1.2906186e+00   1.4011911e+00   1.0209738e+00   3.3892878e-01   2.7458208e-01
   1.3503261e+01   1.4141775e+00   1.2894877e+00   1.3710843e+00   9.9796726e-01   3.3824039e-01   2.7253647e-01
   1.3511842e+01   1.4127844e+00   1.2882259e+00   1.3410312e+00   9.7520927e-01   3.3745838e-01   2.7043080e-01
   1.3520422e+01   1.4112226e+00   1.2868328e+00   1.3110599e+00   9.5272207e-01   3.3658321e-01   2.6826622e-01
   1.3529002e+01   1.4094938e+00   1.2853083e+00   1.2811985e+00   9.3052784e-01   3.3561528e-01   2.6604386e-01
   1.3537583e+01   1.4075994e+00   1.2836519e+00   1.2514751e+00   9.0864879e-01   3.3455503e-01   2.6376485e-01
   1.3546163e+01   1.4055411e+00   1.2818634e+00   1.2219178e+00   8.8710709e-01   3.3340290e-01   2.6143034e-01
   1.3554744e+01   1.4033204e+00   1.2799423e+00   1.1925547e+00   8.6592494e-01   3.3215930e-01   2.5904145e-01
   1.3563324e+01   1.4009390e+00   1.2778884e+00   1.1634140e+00   8.4512453e-01   3.3082467e-01   2.5659933e-01
   1.3571904e+01   1.3983983e+00   1.2757014e+00   1.1345236e+00   8.2472805e-01   3.2939944e-01   2.5410511e-01
   1.3580485e+01   1.3957001e+00   1.2733809e+00   1.1059118e+00   8.0475768e-01   3.2788404e-01   2.5155992e-01
   1.3589065e+01   1.3928459e+00   1.2709267e+00   1.0776067e+00   7.8523563e-01   3.2627889e-01   2.4896490e-01
   1.3597646e+01   1.3898372e+00   1.2683383e+00   1.0496362e+00   7.6618407e-01   3.2458443e-01   2.4632120e-01
   1.3606226e+01   1.3866757e+00   1.2656155e+00   1.0220277e+00   7.4762393e-01   3.2280113e-01   2.4362995e-01
   1.3614807e+01   1.3833634e+00   1.2627588e+00   9.9479948e-01   7.2956411e-01   3.2092991e-01   2.4089247e-01
   1.3623387e+01   1.3799025e+00   1.2597687e+00   9.6796510e-01   7.1200692e-01   3.1897192e-01   2.3811014e-01
   1.3631967e+01   1.3762953e+00   1.2566461e+00   9.4153807e-01   6.9495458e-01   3.1692833e-01   2.3528434e-01
   1.3640548e+01   1.3725439e+00   1.2533916e+00   9.1553188e-01   6.7840931e-01   3.1480030e-01   2.3241646e-01
   1.3649128e+01   1.3686507e+00   1.2500060e+00   8.8996004e-01   6.6237335e-01   3.1258899e-01   2.2950788e-01
   1.3657709e+01   1.3646178e+00   1.2464899e+00   8.6483605e-01   6.4684892e-01   3.1029555e-01   2.2655999e-01
   1.3666289e+01   1.3604474e+00   1.2428441e+00   8.4017340e-01   6.3183825e-01   3.0792116e-01   2.2357419e-01
   1.3674869e+01   1.3561418e+00   1.2390692e+00   8.1598560e-01   6.1734357e-01   3.0546697e-01   2.2055184e-01
   1.3683450e+01   1.3517032e+00   1.2351661e+00   7.9228615e-01   6.0336711e-01   3.0293414e-01   2.1749434e-01
   1.3692030e+01   1.3471338e+00   1.2311353e+00   7.6908854e-01   5.8991109e-01   3.0032384e-01   2.1440307e-01
   1.3700611e+01   1.3424359e+00   1.2269777e+00   7.4640627e-01   5.7697775e-01   2.9763722e-01   2.1127942e-01
   1.3709191e+01   1.3376116e+00   1.2226939e+00   7.2425285e-01   5.6456931e-01   2.9487544e-01   2.0812478e-01
   1.3717771e+01   1.3326633e+00   1.2182846e+00   7.0264177e-01   5.5268800e-01   2.9203967e-01   2.0494053e-01
   1.3726352e+01   1.3275931e+00   1.2137506e+00   6.8158653e-01   5.4133604e-01   2.8913107e-01   2.0172805e-01
   1.3734932e+01   1.3224032e+00   1.2090926e+00   6.6110064e-01   5.3051567e-01   2.8615080e-01   1.9848873e-01
   1.3743513e+01   1.3170959e+00   1.2043112e+00   6.4119759e-01   5.2022911e-01   2.8310001e-01   1.9522397e-01
   1.3752093e+01   1.3116734e+00   1.1994072e+00   6.2189088e-01   5.1047860e-01   2.7997988e-01   1.9193513e-01
   1.3760673e+01   1.3061379e+00   1.1943813e+00   6.0319402e-01   5.0126635e-01   2.7679156e-01   1.8862362e-01
   1.3769254e+01   1.3004916e+00   1.1892342e+00   5.8512049e-01   4.9259460e-01   2.7353620e-01   1.8529080e-01
   1.3777834e+01   1.2947369e+00   1.1839667e+00   5.6768381e-01   4.8446558e-01   2.7021498e-01   1.8193808e-01
   1.3786415e+01   1.2888758e+00   1.1785793e+00   5.5089747e-01   4.7688150e-01   2.6682906e-01   1.7856684e-01
   1.3794995e+01   1.2829107e+00   1.1730730e+00   5.3477497e-01   4.6984461e-01   2.6337959e-01   1.7517845e-01
   1.3803575e+01   1.2768437e+00   1.1674483e+00   5.1932954e-01   4.6335693e-01   2.5986773e-01   1.7177431e-01
   1.3812156e+01   1.2706767e+00   1.1617064e+00   5.0456485e-01   4.5741318e-01   2.5629469e-01   1.6835575e-01
   1.3820736e+01   1.2644112e+00   1.1558489e+00   4.9047271e-01   4.5199905e-01   2.5266170e-01   1.6492403e-01
   1.3829317e+01   1.2580487e+00   1.1498777e+00   4.7704416e-01   4.4709966e-01   2.4897001e-01   1.6148041e-01
   1.3837897e+01   1.2515904e+00   1.1437943e+00   4.6427026e-01   4.4270012e-01   2.4522086e-01   1.5802615e-01
   1.3846477e+01   1.2450380e+00   1.1376004e+00   4.5214207e-01   4.3878555e-01   2.4141549e-01   1.5456251e-01
   1.3855058e+01   1.2383928e+00   1.1312978e+00   4.4065065e-01   4.3534106e-01   2.3755514e-01   1.5109075e-01
   1.3863638e+01   1.2316562e+00   1.1248880e+00   4.2978703e-01   4.3235177e-01   2.3364106e-01   1.4761213e-01
   1.3872219e+01   1.2248297e+00   1.1183730e+00   4.1954229e-01   4.2980279e-01   2.2967449e-01   1.4412792e-01
   1.3880799e+01   1.2179147e+00   1.1117542e+00   4.0990748e-01   4.2767924e-01   2.2565667e-01   1.4063936e-01
   1.3889379e+01   1.2109127e+00   1.1050334e+00   4.0087365e-01   4.2596622e-01   2.2158885e-01   1.3714773e-01
   1.3897960e+01   1.2038251e+00   1.0982123e+00   3.9243185e-01   4.2464887e-01   2.1747227e-01   1.3365428e-01
   1.3906540e+01   1.1966533e+00   1.0912927e+00   3.8457315e-01   4.2371229e-01   2.1330816e-01   1.3016027e-01
   1.3915121e+01   1.1893987e+00   1.0842760e+00   3.7728859e-01   4.2314160e-01   2.0909778e-01   1.2666696e-01
   1.3923701e+01   1.1820629e+00   1.0771642e+00   3.7056923e-01   4.2292191e-01   2.0484237e-01   1.2317562e-01
   1.3932282e+01   1.1746472e+00   1.0699588e+00   3.6440612e-01   4.2303833e-01   2.0054316e-01   1.1968750e-01
   1.3940862e+01   1.1671530e+00   1.0626616e+00   3.5879033e-01   4.2347599e-01   1.9620141e-01   1.1620386e-01
   1.3949442e+01   1.1595818e+00   1.0552742e+00   3.5371290e-01   4.2422000e-01   1.9181835e-01   1.1272596e-01
   1.3958023e+01   1.1519351e+00   1.0477983e+00   3.4916490e-01   4.2525547e-01   1.8739522e-01   1.0925506e-01
   1.3966603e+01   1.1442142e+00   1.0402357e+00   3.4513736e-01   4.2656752e-01   1.8293328e-01   1.0579243e-01
   1.3975184e+01   1.1364206e+00   1.0325880e+00   3.4162136e-01   4.2814127e-01   1.7843376e-01   1.0233932e-01
   1.3983764e+01   1.1285558e+00   1.0248569e+00   3.3860794e-01   4.2996182e-01   1.7389791e-01   9.8896992e-02
   1.3992344e+01   1.1206211e+00   1.0170441e+00   3.3608817e-01   4.3201430e-01   1.6932696e-01   9.5466707e-02
   1.4000925e+01   1.1126180e+00   1.0091513e+00   3.3405308e-01   4.3428381e-01   1.6472217e-01   9.2049726e-02
   1.4009505e+01   1.1045477e+00   1.0011801e+00   3.3249176e-01   4.3675589e-01   1.6008472e-01   8.8647168e-02
   1.4018086e+01   1.0964109e+00   9.9313241e-01   3.3138751e-01   4.3941721e-01   1.5541570e-01   8.5259746e-02
   1.4026666e+01   1.0882081e+00   9.8500977e-01   3.3072262e-01   4.4225469e-01   1.5071616e-01   8.1888100e-02
   1.4035246e+01   1.0799399e+00   9.7681392e-01   3.3047934e-01   4.4525523e-01   1.4598716e-01   7.8532872e-02
   1.4043827e+01   1.0716066e+00   9.6854657e-01   3.3063995e-01   4.4840573e-01   1.4122974e-01   7.5194700e-02
   1.4052407e+01   1.0632090e+00   9.6020941e-01   3.3118672e-01   4.5169310e-01   1.3644495e-01   7.1874225e-02
   1.4060988e+01   1.0547474e+00   9.5180417e-01   3.3210193e-01   4.5510423e-01   1.3163386e-01   6.8572087e-02
   1.4069568e+01   1.0462225e+00   9.4333252e-01   3.3336785e-01   4.5862604e-01   1.2679752e-01   6.5288925e-02
   1.4078148e+01   1.0376348e+00   9.3479619e-01   3.3496674e-01   4.6224542e-01   1.2193698e-01   6.2025381e-02
   1.4086729e+01   1.0289847e+00   9.2619688e-01   3.3688089e-01   4.6594928e-01   1.1705328e-01   5.8782094e-02
   1.4095309e+01   1.0202729e+00   9.1753627e-01   3.3909256e-01   4.6972453e-01   1.1214749e-01   5.5559704e-02
   1.4103890e+01   1.0114998e+00   9.0881609e-01   3.4158402e-01   4.7355807e-01   1.0722066e-01   5.2358851e-02
   1.4112470e+01   1.0026659e+00   9.0003803e-01   3.4433756e-01   4.7743680e-01   1.0227384e-01   4.9180176e-02
   1.4121050e+01   9.9377191e-01   8.9120380e-01   3.4733543e-01   4.8134762e-01   9.7308088e-02   4.6024318e-02
   1.4129631e+01   9.8481821e-01   8.8231509e-01   3.5055991e-01   4.8527744e-01   9.2324451e-02   4.2891918e-02
   1.4138211e+01   9.7580537e-01   8.7337362e-01   3.5399328e-01   4.8921316e-01   8.7323985e-02   3.9783615e-02
   1.4146792e+01   9.6673391e-01   8.6438108e-01   3.5761780e-01   4.9314169e-01   8.2307743e-02   3.6700050e-02
   1.4155372e+01   9.5760437e-01   8.5533918e-01   3.6141575e-01   4.9704993e-01   7.7276778e-02   3.3641863e-02
   1.4163952e+01   9.4841726e-01   8.4624962e-01   3.6536940e-01   5.0092479e-01   7.2232143e-02   3.0609693e-02
   1.4172533e+01   9.3917313e-01   8.3711411e-01   3.6946102e-01   5.0475316e-01   6.7174892e-02   2.7604181e-02
   1.4181113e+01   9.2987249e-01   8.2793434e-01   3.7367288e-01   5.0852195e-01   6.2106078e-02   2.4625968e-02
   1.4189694e+01   9.2051588e-01   8.1871203e-01   3.7798726e-01   5.1221807e-01   5.7026753e-02   2.1675692e-02
   1.4198274e+01   9.1110382e-01   8.0944886e-01   3.8238642e-01   5.1582841e-01   5.1937972e-02   1.8753994e-02
   1.4206854e+01   9.0163685e-01   8.0014648e-01   3.8685343e-01   5.1934097e-01   4.6840787e-02   1.5861454e-02
   1.4215435e+01   8.9211557e-01   7.9080591e-01   3.9137708e-01   5.2275169e-01   4.1736257e-02   1.2998193e-02
   1.4224015e+01   8.8254063e-01   7.8142792e-01   3.9594877e-01   5.2606015e-01   3.6625439e-02   1.0164133e-02
   1.4232596e+01   8.7291266e-01   7.7201329e-01   4.0055993e-01   5.2926590e-01   3.1509394e-02   7.3591896e-03
   1.4241176e+01   8.6323229e-01   7.6256279e-01   4.0520197e-01   5.3236852e-01   2.6389179e-02   4.5832821e-03
   1.4249757e+01   8.5350016e-01   7.5307718e-01   4.0986630e-01   5.3536758e-01   2.1265854e-02   1.8363282e-03
   1.4258337e+01   8.4371692e-01   7.4355723e-01   4.1454433e-01   5.3826265e-01   1.6140478e-02  -8.8175404e-04
   1.4266917e+01   8.3388318e-01   7.3400373e-01   4.1922748e-01   5.4105330e-01   1.1014110e-02  -3.5710466e-03
   1.4275498e+01   8.2399960e-01   7.2441742e-01   4.2390716e-01   5.4373911e-01   5.8878077e-03  -6.2316313e-03
   1.4284078e+01   8.1406681e-01   7.1479910e-01   4.2857478e-01   5.4631964e-01   7.6263147e-04  -8.8635903e-03
   1.4292659e+01   8.0408544e-01   7.0514952e-01   4.3322177e-01   5.4879446e-01  -4.3603603e-03  -1.1467005e-02
   1.4301239e+01   7.9405613e-01   6.9546946e-01   4.3783953e-01   5.5116315e-01  -9.4801086e-03  -1.4041959e-02
   1.4309819e+01   7.8397952e-01   6.8575969e-01   4.4241947e-01   5.5342528e-01  -1.4595554e-02  -1.6588532e-02
   1.4318400e+01   7.7385625e-01   6.7602098e-01   4.4695302e-01   5.5558042e-01  -1.9705639e-02  -1.9106807e-02
   1.4326980e+01   7.6368695e-01   6.6625409e-01   4.5143158e-01   5.5762814e-01  -2.4809303e-02  -2.1596867e-02
   1.4335561e+01   7.5347225e-01   6.5645980e-01   4.5584657e-01   5.5956801e-01  -2.9905489e-02  -2.4058792e-02
   1.4344141e+01   7.4321280e-01   6.4663888e-01   4.6018941e-01   5.6139961e-01  -3.4993136e-02  -2.6492665e-02
   1.4352721e+01   7.3290923e-01   6.3679210e-01   4.6445150e-01   5.6312249e-01  -4.0071185e-02  -2.8898569e-02
   1.4361302e+01   7.2256217e-01   6.2692022e-01   4.6862426e-01   5.6473624e-01  -4.5138579e-02  -3.1276584e-02
   1.4369882e+01   7.1217227e-01   6.1702403e-01   4.7269911e-01   5.6624043e-01  -5.0194258e-02  -3.3626792e-02
   1.4378463e+01   7.0174017e-01   6.0710428e-01   4.7666746e-01   5.6763462e-01  -5.5237163e-02  -3.5949277e-02
   1.4387043e+01   6.9126648e-01   5.9716176e-01   4.8052071e-01   5.6891839e-01  -6.0266235e-02  -3.8244119e-02
   1.4395623e+01   6.8075187e-01   5.8719722e-01   4.8425030e-01   5.7009131e-01  -6.5280416e-02  -4.0511401e-02
   1.4404204e+01   6.7019696e-01   5.7721143e-01   4.8784785e-01   5.7115305e-01  -7.0278643e-02  -4.2751207e-02
   1.4412784e+01   6.5960279e-01   5.6720472e-01   4.9131059e-01   5.7210585e-01  -7.5259791e-02  -4.4963662e-02
   1.4421365e+01   6.4897073e-01   5.5717701e-01   4.9464145e-01   5.7295456e-01  -8.0222670e-02  -4.7148939e-02
   1.4429945e+01   6.3830219e-01   5.4712821e-01   4.9784362e-01   5.7370413e-01  -8.5166086e-02  -4.9307211e-02
   1.4438525e+01   6.2759857e-01   5.3705822e-01   5.0092029e-01   5.7435955e-01  -9.0088845e-02  -5.1438650e-02
   1.4447106e+01   6.1686127e-01   5.2696693e-01   5.0387465e-01   5.7492577e-01  -9.4989753e-02  -5.3543430e-02
   1.4455686e+01   6.0609169e-01   5.1685425e-01   5.0670989e-01   5.7540778e-01  -9.9867616e-02  -5.5621724e-02
   1.4464267e+01   5.9529124e-01   5.0672007e-01   5.0942922e-01   5.7581052e-01  -1.0472124e-01  -5.7673705e-02
   1.4472847e+01   5.8446132e-01   4.9656430e-01   5.1203581e-01   5.7613898e-01  -1.0954944e-01  -5.9699545e-02
   1.4481427e+01   5.7360334e-01   4.8638684e-01   5.1453287e-01   5.7639812e-01  -1.1435100e-01  -6.1699419e-02
   1.4490008e+01   5.6271868e-01   4.7618759e-01   5.1692358e-01   5.7659292e-01  -1.1912475e-01  -6.3673499e-02
   1.4498588e+01   5.5180877e-01   4.6596644e-01   5.1921113e-01   5.7672833e-01  -1.2386949e-01  -6.5621959e-02
   1.4507169e+01   5.4087499e-01   4.5572330e-01   5.2139873e-01   5.7680932e-01  -1.2858401e-01  -6.7544971e-02
   1.4515749e+01   5.2991875e-01   4.4545807e-01   5.2348955e-01   5.7684087e-01  -1.3326714e-01  -6.9442708e-02
   1.4524329e+01   5.1894146e-01   4.3517065e-01   5.2548680e-01   5.7682795e-01  -1.3791767e-01  -7.1315345e-02
   1.4532910e+01   5.0794452e-01   4.2486094e-01   5.2739366e-01   5.7677551e-01  -1.4253442e-01  -7.3163053e-02
   1.4541490e+01   4.9692933e-01   4.1452884e-01   5.2921333e-01   5.7668854e-01  -1.4711618e-01  -7.4986006e-02
   1.4550071e+01   4.8589728e-01   4.0417424e-01   5.3094900e-01   5.7657199e-01  -1.5166177e-01  -7.6784377e-02
   1.4558651e+01   4.7484979e-01   3.9379706e-01   5.3260386e-01   5.7643084e-01  -1.5616998e-01  -7.8558340e-02
   1.4567232e+01   4.6378826e-01   3.8339719e-01   5.3418110e-01   5.7627005e-01  -1.6063964e-01  -8.0308066e-02
   1.4575812e+01   4.5271409e-01   3.7297453e-01   5.3568392e-01   5.7609460e-01  -1.6506953e-01  -8.2033730e-02
   1.4584392e+01   4.4162868e-01   3.6252899e-01   5.3711551e-01   5.7590945e-01  -1.6945848e-01  -8.3735505e-02
   1.4592973e+01   4.3053343e-01   3.5206045e-01   5.3847906e-01   5.7571956e-01  -1.7380528e-01  -8.5413563e-02
   1.4601553e+01   4.1942975e-01   3.4156883e-01   5.3977776e-01   5.7552991e-01  -1.7810874e-01  -8.7068077e-02
   1.4610134e+01   4.0831910e-01   3.3105410e-01   5.4101511e-01   5.7534411e-01  -1.8236773e-01  -8.8699003e-02
   1.4618714e+01   3.9720309e-01   3.2051639e-01   5.4219536e-01   5.7516261e-01  -1.8658126e-01  -9.0305788e-02
   1.4627294e+01   3.8608333e-01   3.0995587e-01   5.4332284e-01   5.7498539e-01  -1.9074835e-01  -9.1887806e-02
   1.4635875e+01   3.7496147e-01   2.9937271e-01   5.4440188e-01   5.7481246e-01  -1.9486802e-01  -9.3444432e-02
   1.4644455e+01   3.6383912e-01   2.8876708e-01   5.4543684e-01   5.7464380e-01  -1.9893932e-01  -9.4975039e-02
   1.4653036e+01   3.5271792e-01   2.7813915e-01   5.4643204e-01   5.7447941e-01  -2.0296125e-01  -9.6479001e-02
   1.4661616e+01   3.4159948e-01   2.6748907e-01   5.4739182e-01   5.7431928e-01  -2.0693286e-01  -9.7955691e-02
   1.4670196e+01   3.3048544e-01   2.5681701e-01   5.4832053e-01   5.7416339e-01  -2.1085316e-01  -9.9404486e-02
   1.4678777e+01   3.1937742e-01   2.4612314e-01   5.4922250e-01   5.7401175e-01  -2.1472119e-01  -1.0082476e-01
   1.4687357e+01   3.0827705e-01   2.3540764e-01   5.5010207e-01   5.7386434e-01  -2.1853596e-01  -1.0221588e-01
   1.4695938e+01   2.9718595e-01   2.2467065e-01   5.5096359e-01   5.7372117e-01  -2.2229652e-01  -1.0357723e-01
   1.4704518e+01   2.8610575e-01   2.1391236e-01   5.5181138e-01   5.7358221e-01  -2.2600187e-01  -1.0490817e-01
   1.4713098e+01   2.7503808e-01   2.0313291e-01   5.5264979e-01   5.7344746e-01  -2.2965107e-01  -1.0620809e-01
   1.4721679e+01   2.6398456e-01   1.9233249e-01   5.5348316e-01   5.7331691e-01  -2.3324311e-01  -1.0747636e-01
   1.4730259e+01   2.5294683e-01   1.8151126e-01   5.5431582e-01   5.7319056e-01  -2.3677705e-01  -1.0871235e-01
   1.4738840e+01   2.4192650e-01   1.7066939e-01   5.5515212e-01   5.7306840e-01  -2.4025190e-01  -1.0991543e-01
   1.4747420e+01   2.3092520e-01   1.5980703e-01   5.5599640e-01   5.7295042e-01  -2.4366668e-01  -1.1108498e-01
   1.4756000e+01   2.1994456e-01   1.4892436e-01   5.5685298e-01   5.7283662e-01  -2.4702044e-01  -1.1222037e-01
   1.4764581e+01   2.0898621e-01   1.3802154e-01   5.5772622e-01   5.7272697e-01  -2.5031219e-01  -1.1332099e-01
   1.4773161e+01   1.9805178e-01   1.2709874e-01   5.5862045e-01   5.7262149e-01  -2.5354095e-01  -1.1438619e-01
   1.4781742e+01   1.8714288e-01   1.1615612e-01   5.5954000e-01   5.7252015e-01  -2.5670577e-01  -1.1541536e-01
   1.4790322e+01   1.7626114e-01   1.0519386e-01   5.6048923e-01   5.7242296e-01  -2.5980566e-01  -1.1640786e-01
   1.4798902e+01   1.6540820e-01   9.4212110e-02   5.6147246e-01   5.7232989e-01  -2.6283965e-01  -1.1736308e-01
   1.4807483e+01   1.5458562e-01   8.3211209e-02   5.6249355e-01   5.7224080e-01  -2.6580685e-01  -1.1828029e-01
   1.4816063e+01   1.4379455e-01   7.2192436e-02   5.6355349e-01   5.7215456e-01  -2.6870687e-01  -1.1915823e-01
   1.4824644e+01   1.3303603e-01   6.1157424e-02   5.6465221e-01   5.7206975e-01  -2.7153947e-01  -1.1999540e-01
   1.4833224e+01   1.2231109e-01   5.0107805e-02   5.6578967e-01   5.7198489e-01  -2.7430443e-01  -1.2079035e-01
   1.4841804e+01   1.1162075e-01   3.9045211e-02   5.6696579e-01   5.7189856e-01  -2.7700154e-01  -1.2154159e-01
   1.4850385e+01   1.0096604e-01   2.7971276e-02   5.6818051e-01   5.7180929e-01  -2.7963056e-01  -1.2224765e-01
   1.4858965e+01   9.0347988e-02   1.6887631e-02   5.6943379e-01   5.7171565e-01  -2.8219128e-01  -1.2290705e-01
   1.4867546e+01   7.9767618e-02   5.7959087e-03   5.7072554e-01   5.7161619e-01  -2.8468347e-01  -1.2351831e-01
   1.4876126e+01   6.9225958e-02  -5.3022583e-03   5.7205573e-01   5.7150945e-01  -2.8710692e-01  -1.2407997e-01
   1.4884707e+01   5.8724035e-02  -1.6405238e-02   5.7342428e-01   5.7139399e-01  -2.8946139e-01  -1.2459055e-01
   1.4893287e+01   4.8262876e-02  -2.7511397e-02   5.7483113e-01   5.7126836e-01  -2.9174666e-01  -1.2504856e-01
   1.4901867e+01   3.7843507e-02  -3.8619104e-02   5.7627623e-01   5.7113112e-01  -2.9396252e-01  -1.2545254e-01
   1.4910448e+01   2.7466955e-02  -4.9726726e-02   5.7775952e-01   5.7098081e-01  -2.9610873e-01  -1.2580101e-01
   1.4919028e+01   1.7134248e-02  -6.0832630e-02   5.7928093e-01   5.7081599e-01  -2.9818509e-01  -1.2609249e-01
   1.4927609e+01   6.8464114e-03  -7.1935185e-02   5.8084040e-01   5.7063521e-01  -3.0019135e-01  -1.2632551e-01
   1.4936189e+01  -3.3955271e-03  -8.3032757e-02   5.8243787e-01   5.7043702e-01  -3.0212731e-01  -1.2649860e-01
   1.4944769e+01  -1.3590541e-02  -9.4123715e-02   5.8407329e-01   5.7021998e-01  -3.0399273e-01  -1.2661027e-01
   1.4953350e+01  -2.3737603e-02  -1.0520643e-01   5.8574659e-01   5.6998263e-01  -3.0578740e-01  -1.2665905e-01
   1.4961930e+01  -3.3835687e-02  -1.1627926e-01   5.8745771e-01   5.6972354e-01  -3.0751109e-01  -1.2664347e-01
   1.4970511e+01  -4.3883765e-02  -1.2734058e-01   5.8920659e-01   5.6944124e-01  -3.0916358e-01  -1.2656205e-01
   1.4979091e+01  -5.3880812e-02  -1.3838875e-01   5.9099318e-01   5.6913430e-01  -3.1074464e-01  -1.2641332e-01
   1.4987671e+01  -6.3825799e-02  -1.4942215e-01   5.9281740e-01   5.6880126e-01  -3.1225406e-01  -1.2619580e-01
   1.4996252e+01  -7.3717701e-02  -1.6043914e-01   5.9467921e-01   5.6844068e-01  -3.1369161e-01  -1.2590801e-01
   1.5004832e+01  -8.3555499e-02  -1.7143804e-01   5.9657861e-01   5.6805140e-01  -3.1505710e-01  -1.2554849e-01
   1.5013413e+01  -9.3338322e-02  -1.8241638e-01   5.9851686e-01   5.6763734e-01  -3.1635074e-01  -1.2511609e-01
   1.5021993e+01  -1.0306542e-01  -1.9337101e-01   6.0049629e-01   5.6720673e-01  -3.1757316e-01  -1.2460987e-01
   1.5030573e+01  -1.1273607e-01  -2.0429877e-01   6.0251925e-01   5.6676794e-01  -3.1872495e-01  -1.2402894e-01
   1.5039154e+01  -1.2234950e-01  -2.1519646e-01   6.0458811e-01   5.6632931e-01  -3.1980672e-01  -1.2337237e-01
   1.5047734e+01  -1.3190500e-01  -2.2606094e-01   6.0670520e-01   5.6589923e-01  -3.2081910e-01  -1.2263925e-01
   1.5056315e+01  -1.4140180e-01  -2.3688903e-01   6.0887290e-01   5.6548603e-01  -3.2176268e-01  -1.2182869e-01
   1.5064895e+01  -1.5083918e-01  -2.4767755e-01   6.1109356e-01   5.6509810e-01  -3.2263807e-01  -1.2093975e-01
   1.5073475e+01  -1.6021639e-01  -2.5842335e-01   6.1336953e-01   5.6474379e-01  -3.2344590e-01  -1.1997154e-01
   1.5082056e+01  -1.6953269e-01  -2.6912324e-01   6.1570317e-01   5.6443147e-01  -3.2418676e-01  -1.1892315e-01
   1.5090636e+01  -1.7878734e-01  -2.7977406e-01   6.1809684e-01   5.6416949e-01  -3.2486127e-01  -1.1779365e-01
   1.5099217e+01  -1.8797959e-01  -2.9037264e-01   6.2055289e-01   5.6396622e-01  -3.2547004e-01  -1.1658214e-01
   1.5107797e+01  -1.9710871e-01  -3.0091580e-01   6.2307368e-01   5.6383002e-01  -3.2601369e-01  -1.1528771e-01
   1.5116377e+01  -2.0617395e-01  -3.1140038e-01   6.2566156e-01   5.6376926e-01  -3.2649281e-01  -1.1390945e-01
   1.5124958e+01  -2.1517457e-01  -3.2182321e-01   6.2831890e-01   5.6379229e-01  -3.2690802e-01  -1.1244645e-01
   1.5133538e+01  -2.2410984e-01  -3.3218111e-01   6.3104804e-01   5.6390747e-01  -3.2725993e-01  -1.1089779e-01
   1.5142119e+01  -2.3297900e-01  -3.4247092e-01   6.3385135e-01   5.6412318e-01  -3.2754916e-01  -1.0926256e-01
   1.5150699e+01  -2.4178132e-01  -3.5268946e-01   6.3673117e-01   5.6444777e-01  -3.2777631e-01  -1.0753985e-01
   1.5159279e+01  -2.5051605e-01  -3.6283358e-01   6.3968988e-01   5.6488960e-01  -3.2794199e-01  -1.0572876e-01
   1.5167860e+01  -2.5918246e-01  -3.7290008e-01   6.4272981e-01   5.6545704e-01  -3.2804682e-01  -1.0382837e-01
   1.5176440e+01  -2.6777980e-01  -3.8288581e-01   6.4585333e-01   5.6615844e-01  -3.2809139e-01  -1.0183777e-01
   1.5185021e+01  -2.7630734e-01  -3.9278760e-01   6.4906280e-01   5.6700218e-01  -3.2807634e-01  -9.9756041e-02
   1.5193601e+01  -2.8476432e-01  -4.0260227e-01   6.5236057e-01   5.6799661e-01  -3.2800225e-01  -9.7582283e-02
   1.5202181e+01  -2.9315001e-01  -4.1232665e-01   6.5574901e-01   5.6915012e-01  -3.2786976e-01  -9.5315587e-02
   1.5210762e+01  -3.0146335e-01  -4.2195749e-01   6.5923289e-01   5.7047355e-01  -3.2767958e-01  -9.2955825e-02
   1.5219342e+01  -3.0970271e-01  -4.3149135e-01   6.6282153e-01   5.7198249e-01  -3.2743267e-01  -9.0504356e-02
   1.5227923e+01  -3.1786637e-01  -4.4092479e-01   6.6652479e-01   5.7369306e-01  -3.2713003e-01  -8.7962710e-02
   1.5236503e+01  -3.2595264e-01  -4.5025435e-01   6.7035251e-01   5.7562137e-01  -3.2677263e-01  -8.5332413e-02
   1.5245084e+01  -3.3395979e-01  -4.5947659e-01   6.7431455e-01   5.7778355e-01  -3.2636145e-01  -8.2614996e-02
   1.5253664e+01  -3.4188613e-01  -4.6858805e-01   6.7842073e-01   5.8019571e-01  -3.2589749e-01  -7.9811987e-02
   1.5262244e+01  -3.4972995e-01  -4.7758529e-01   6.8268093e-01   5.8287397e-01  -3.2538172e-01  -7.6924913e-02
   1.5270825e+01  -3.5748955e-01  -4.8646486e-01   6.8710498e-01   5.8583445e-01  -3.2481514e-01  -7.3955305e-02
   1.5279405e+01  -3.6516320e-01  -4.9522330e-01   6.9170273e-01   5.8909327e-01  -3.2419871e-01  -7.0904689e-02
   1.5287986e+01  -3.7274921e-01  -5.0385717e-01   6.9648403e-01   5.9266655e-01  -3.2353344e-01  -6.7774596e-02
   1.5296566e+01  -3.8024587e-01  -5.1236303e-01   7.0145873e-01   5.9657040e-01  -3.2282030e-01  -6.4566552e-02
   1.5305146e+01  -3.8765148e-01  -5.2073741e-01   7.0663667e-01   6.0082095e-01  -3.2206027e-01  -6.1282088e-02
   1.5313727e+01  -3.9496432e-01  -5.2897687e-01   7.1202771e-01   6.0543431e-01  -3.2125434e-01  -5.7922731e-02
   1.5322307e+01  -4.0218268e-01  -5.3707797e-01   7.1764170e-01   6.1042661e-01  -3.2040350e-01  -5.4490010e-02
   1.5330888e+01  -4.0930487e-01  -5.4503724e-01   7.2348847e-01   6.1581396e-01  -3.1950873e-01  -5.0985453e-02
   1.5339468e+01  -4.1632917e-01  -5.5285125e-01   7.2957788e-01   6.2161247e-01  -3.1857101e-01  -4.7410590e-02
   1.5348048e+01  -4.2325388e-01  -5.6051654e-01   7.3591978e-01   6.2783828e-01  -3.1759133e-01  -4.3766948e-02
   1.5356629e+01  -4.3007729e-01  -5.6802967e-01   7.4252401e-01   6.3450749e-01  -3.1657067e-01  -4.0056056e-02
   1.5365209e+01  -4.3679769e-01  -5.7538718e-01   7.4940042e-01   6.4163622e-01  -3.1551002e-01  -3.6279443e-02
   1.5373790e+01  -4.4341338e-01  -5.8258562e-01   7.5655887e-01   6.4924061e-01  -3.1441035e-01  -3.2438638e-02
   1.5382370e+01  -4.4992264e-01  -5.8962155e-01   7.6400919e-01   6.5733675e-01  -3.1327266e-01  -2.8535168e-02
   1.5390950e+01  -4.5632377e-01  -5.9649152e-01   7.7176124e-01   6.6594078e-01  -3.1209793e-01  -2.4570562e-02
   1.5399531e+01  -4.6261507e-01  -6.0319207e-01   7.7982486e-01   6.7506881e-01  -3.1088714e-01  -2.0546349e-02
   1.5408111e+01  -4.6879465e-01  -6.0971994e-01   7.8820954e-01   6.8473528e-01  -3.0964125e-01  -1.6464417e-02
   1.5416692e+01  -4.7485979e-01  -6.1607271e-01   7.9692302e-01   6.9494676e-01  -3.0836114e-01  -1.2328348e-02
   1.5425272e+01  -4.8080753e-01  -6.2224820e-01   8.0597251e-01   7.0570747e-01  -3.0704764e-01  -8.1422228e-03
   1.5433852e+01  -4.8663492e-01  -6.2824425e-01   8.1536526e-01   7.1702166e-01  -3.0570159e-01  -3.9101220e-03
   1.5442433e+01  -4.9233899e-01  -6.3405869e-01   8.2510850e-01   7.2889356e-01  -3.0432382e-01   3.6387317e-04
   1.5451013e+01  -4.9791678e-01  -6.3968934e-01   8.3520944e-01   7.4132739e-01  -3.0291518e-01   4.6756818e-03
   1.5459594e+01  -5.0336533e-01  -6.4513404e-01   8.4567532e-01   7.5432740e-01  -3.0147650e-01   9.0212230e-03
   1.5468174e+01  -5.0868168e-01  -6.5039061e-01   8.5651337e-01   7.6789783e-01  -3.0000862e-01   1.3396416e-02
   1.5476754e+01  -5.1386287e-01  -6.5545689e-01   8.6773082e-01   7.8204289e-01  -2.9851238e-01   1.7797179e-02
   1.5485335e+01  -5.1890594e-01  -6.6033070e-01   8.7933490e-01   7.9676684e-01  -2.9698862e-01   2.2219432e-02
   1.5493915e+01  -5.2380793e-01  -6.6500988e-01   8.9133283e-01   8.1207390e-01  -2.9543817e-01   2.6659094e-02
   1.5502496e+01  -5.2856587e-01  -6.6949224e-01   9.0373184e-01   8.2796831e-01  -2.9386188e-01   3.1112084e-02
   1.5511076e+01  -5.3317681e-01  -6.7377564e-01   9.1653917e-01   8.4445430e-01  -2.9226057e-01   3.5574321e-02
   1.5519656e+01  -5.3763779e-01  -6.7785788e-01   9.2976204e-01   8.6153611e-01  -2.9063510e-01   4.0041724e-02
   1.5528237e+01  -5.4194584e-01  -6.8173681e-01   9.4340768e-01   8.7921797e-01  -2.8898629e-01   4.4510211e-02
   1.5536817e+01  -5.4609801e-01  -6.8541025e-01   9.5748332e-01   8.9750412e-01  -2.8731499e-01   4.8975703e-02
   1.5545398e+01  -5.5009133e-01  -6.8887603e-01   9.7199620e-01   9.1639879e-01  -2.8562203e-01   5.3434118e-02
   1.5553978e+01  -5.5392284e-01  -6.9213198e-01   9.8695352e-01   9.3590621e-01  -2.8390826e-01   5.7881376e-02
   1.5562559e+01  -5.5758958e-01  -6.9517593e-01   1.0023625e+00   9.5603062e-01  -2.8217450e-01   6.2313394e-02
   1.5571139e+01  -5.6108860e-01  -6.9800571e-01   1.0182305e+00   9.7677626e-01  -2.8042160e-01   6.6726093e-02
   1.5579719e+01  -5.6441693e-01  -7.0061916e-01   1.0345646e+00   9.9814735e-01  -2.7865040e-01   7.1115392e-02
   1.5588300e+01  -5.6757160e-01  -7.0301409e-01   1.0513720e+00   1.0201481e+00  -2.7686173e-01   7.5477209e-02
   1.5596880e+01  -5.7054967e-01  -7.0518835e-01   1.0686601e+00   1.0427829e+00  -2.7505643e-01   7.9807463e-02
   1.5605461e+01  -5.7334819e-01  -7.0713983e-01   1.0864352e+00   1.0660546e+00  -2.7323533e-01   8.4102080e-02
   1.5614041e+01  -5.7596453e-01  -7.0886756e-01   1.1046939e+00   1.0899522e+00  -2.7139904e-01   8.8357065e-02
   1.5622621e+01  -5.7839628e-01  -7.1037131e-01   1.1234257e+00   1.1144543e+00  -2.6954804e-01   9.2568478e-02
   1.5631202e+01  -5.8064102e-01  -7.1165086e-01   1.1426199e+00   1.1395393e+00  -2.6768281e-01   9.6732379e-02
   1.5639782e+01  -5.8269635e-01  -7.1270601e-01   1.1622661e+00   1.1651858e+00  -2.6580383e-01   1.0084483e-01
   1.5648363e+01  -5.8455985e-01  -7.1353655e-01   1.1823536e+00   1.1913722e+00  -2.6391156e-01   1.0490190e-01
   1.5656943e+01  -5.8622910e-01  -7.1414227e-01   1.2028718e+00   1.2180771e+00  -2.6200649e-01   1.0889963e-01
   1.5665523e+01  -5.8770171e-01  -7.1452296e-01   1.2238100e+00   1.2452788e+00  -2.6008909e-01   1.1283411e-01
   1.5674104e+01  -5.8897526e-01  -7.1467840e-01   1.2451577e+00   1.2729560e+00  -2.5815984e-01   1.1670138e-01
   1.5682684e+01  -5.9004733e-01  -7.1460840e-01   1.2669042e+00   1.3010870e+00  -2.5621921e-01   1.2049751e-01
   1.5691265e+01  -5.9091552e-01  -7.1431273e-01   1.2890391e+00   1.3296503e+00  -2.5426767e-01   1.2421855e-01
   1.5699845e+01  -5.9157742e-01  -7.1379119e-01   1.3115515e+00   1.3586245e+00  -2.5230571e-01   1.2786058e-01
   1.5708425e+01  -5.9203060e-01  -7.1304358e-01   1.3344311e+00   1.3879880e+00  -2.5033380e-01   1.3141965e-01
   1.5717006e+01  -5.9227267e-01  -7.1206967e-01   1.3576670e+00   1.4177193e+00  -2.4835241e-01   1.3489183e-01
   1.5725586e+01  -5.9230121e-01  -7.1086927e-01   1.3812488e+00   1.4477969e+00  -2.4636202e-01   1.3827317e-01
   1.5734167e+01  -5.9211381e-01  -7.0944216e-01   1.4051659e+00   1.4781993e+00  -2.4436311e-01   1.4155974e-01
   1.5742747e+01  -5.9170805e-01  -7.0778813e-01   1.4294075e+00   1.5089049e+00  -2.4235614e-01   1.4474759e-01
   1.5751327e+01  -5.9108153e-01  -7.0590697e-01   1.4539632e+00   1.5398922e+00  -2.4034161e-01   1.4783280e-01
   1.5759908e+01  -5.9023184e-01  -7.0379848e-01   1.4788223e+00   1.5711398e+00  -2.3831997e-01   1.5081141e-01
   1.5768488e+01  -5.8915656e-01  -7.0146243e-01   1.5039742e+00   1.6026260e+00  -2.3629171e-01   1.5367950e-01
   1.5777069e+01  -5.8785328e-01  -6.9889863e-01   1.5294082e+00   1.6343294e+00  -2.3425731e-01   1.5643313e-01
   1.5785649e+01  -5.8631959e-01  -6.9610687e-01   1.5551139e+00   1.6662285e+00  -2.3221723e-01   1.5906835e-01
   1.5794229e+01  -5.8455308e-01  -6.9308693e-01   1.5810806e+00   1.6983017e+00  -2.3017195e-01   1.6158122e-01
   1.5802810e+01  -5.8255136e-01  -6.8983861e-01   1.6072976e+00   1.7305275e+00  -2.2812196e-01   1.6396784e-01
   1.5811390e+01  -5.8031308e-01  -6.8636232e-01   1.6337485e+00   1.7628800e+00  -2.2606757e-01   1.6622560e-01
   1.5819971e+01  -5.7783858e-01  -6.8265942e-01   1.6604083e+00   1.7953268e+00  -2.2400889e-01   1.6835398e-01
   1.5828551e+01  -5.7512833e-01  -6.7873135e-01   1.6872510e+00   1.8278349e+00  -2.2194601e-01   1.7035264e-01
   1.5837131e+01  -5.7218279e-01  -6.7457955e-01   1.7142508e+00   1.8603710e+00  -2.1987900e-01   1.7222126e-01
   1.5845712e+01  -5.6900245e-01  -6.7020547e-01   1.7413816e+00   1.8929023e+00  -2.1780796e-01   1.7395948e-01
   1.5854292e+01  -5.6558778e-01  -6.6561055e-01   1.7686175e+00   1.9253957e+00  -2.1573296e-01   1.7556698e-01
   1.5862873e+01  -5.6193924e-01  -6.6079623e-01   1.7959327e+00   1.9578181e+00  -2.1365410e-01   1.7704342e-01
   1.5871453e+01  -5.5805732e-01  -6.5576396e-01   1.8233013e+00   1.9901364e+00  -2.1157145e-01   1.7838846e-01
   1.5880034e+01  -5.5394248e-01  -6.5051517e-01   1.8506972e+00   2.0223175e+00  -2.0948510e-01   1.7960176e-01
   1.5888614e+01  -5.4959520e-01  -6.4505131e-01   1.8780946e+00   2.0543286e+00  -2.0739513e-01   1.8068299e-01
   1.5897194e+01  -5.4501596e-01  -6.3937382e-01   1.9054676e+00   2.0861364e+00  -2.0530163e-01   1.8163181e-01
   1.5905775e+01  -5.4020522e-01  -6.3348414e-01   1.9327902e+00   2.1177079e+00  -2.0320467e-01   1.8244788e-01
   1.5914355e+01  -5.3516345e-01  -6.2738373e-01   1.9600366e+00   2.1490102e+00  -2.0110436e-01   1.8313086e-01
   1.5922936e+01  -5.2989114e-01  -6.2107401e-01   1.9871808e+00   2.1800100e+00  -1.9900076e-01   1.8368043e-01
   1.5931516e+01  -5.2438875e-01  -6.1455643e-01   2.0141968e+00   2.2106744e+00  -1.9689396e-01   1.8409623e-01
   1.5940096e+01  -5.1865675e-01  -6.0783244e-01   2.0410588e+00   2.2409703e+00  -1.9478405e-01   1.8437794e-01
   1.5948677e+01  -5.1269563e-01  -6.0090348e-01   2.0677408e+00   2.2708647e+00  -1.9267112e-01   1.8452522e-01
   1.5957257e+01  -5.0650585e-01  -5.9377099e-01   2.0942170e+00   2.3003244e+00  -1.9055523e-01   1.8453773e-01
   1.5965838e+01  -5.0008788e-01  -5.8643641e-01   2.1204614e+00   2.3293165e+00  -1.8843649e-01   1.8441513e-01
   1.5974418e+01  -4.9344220e-01  -5.7890118e-01   2.1464481e+00   2.3578079e+00  -1.8631496e-01   1.8415708e-01
   1.5982998e+01  -4.8656929e-01  -5.7116676e-01   2.1721511e+00   2.3857656e+00  -1.8419075e-01   1.8376326e-01
   1.5991579e+01  -4.7946961e-01  -5.6323457e-01   2.1975446e+00   2.4131564e+00  -1.8206392e-01   1.8323332e-01
   1.6000159e+01  -4.7214363e-01  -5.5510607e-01   2.2226026e+00   2.4399473e+00  -1.7993457e-01   1.8256692e-01
   1.6008740e+01  -4.6459238e-01  -5.4678289e-01   2.2473006e+00   2.4661088e+00  -1.7780270e-01   1.8176450e-01
   1.6017320e+01  -4.5681891e-01  -5.3826742e-01   2.2716195e+00   2.4916240e+00  -1.7566805e-01   1.8082934e-01
   1.6025900e+01  -4.4882677e-01  -5.2956224e-01   2.2955415e+00   2.5164792e+00  -1.7353030e-01   1.7976543e-01
   1.6034481e+01  -4.4061949e-01  -5.2066992e-01   2.3190488e+00   2.5406609e+00  -1.7138910e-01   1.7857675e-01
   1.6043061e+01  -4.3220062e-01  -5.1159301e-01   2.3421234e+00   2.5641553e+00  -1.6924413e-01   1.7726727e-01
   1.6051642e+01  -4.2357370e-01  -5.0233410e-01   2.3647476e+00   2.5869487e+00  -1.6709506e-01   1.7584099e-01
   1.6060222e+01  -4.1474229e-01  -4.9289574e-01   2.3869035e+00   2.6090275e+00  -1.6494156e-01   1.7430188e-01
   1.6068802e+01  -4.0570991e-01  -4.8328052e-01   2.4085732e+00   2.6303780e+00  -1.6278329e-01   1.7265391e-01
   1.6077383e+01  -3.9648012e-01  -4.7349099e-01   2.4297390e+00   2.6509866e+00  -1.6061993e-01   1.7090108e-01
   1.6085963e+01  -3.8705645e-01  -4.6352972e-01   2.4503829e+00   2.6708394e+00  -1.5845115e-01   1.6904735e-01
   1.6094544e+01  -3.7744245e-01  -4.5339929e-01   2.4704873e+00   2.6899230e+00  -1.5627661e-01   1.6709672e-01
   1.6103124e+01  -3.6764167e-01  -4.4310226e-01   2.4900341e+00   2.7082235e+00  -1.5409599e-01   1.6505315e-01
   1.6111704e+01  -3.5765764e-01  -4.3264121e-01   2.5090055e+00   2.7257273e+00  -1.5190895e-01   1.6292063e-01
   1.6120285e+01  -3.4749391e-01  -4.2201869e-01   2.5273838e+00   2.7424208e+00  -1.4971516e-01   1.6070315e-01
   1.6128865e+01  -3.3715402e-01  -4.1123728e-01   2.5451511e+00   2.7582902e+00  -1.4751430e-01   1.5840467e-01
   1.6137446e+01  -3.2664152e-01  -4.0029956e-01   2.5622895e+00   2.7733219e+00  -1.4530603e-01   1.5602918e-01
   1.6146026e+01  -3.1595995e-01  -3.8920807e-01   2.5787812e+00   2.7875022e+00  -1.4309002e-01   1.5358067e-01
   1.6154606e+01  -3.0511285e-01  -3.7796541e-01   2.5946083e+00   2.8008174e+00  -1.4086595e-01   1.5106310e-01
   1.6163187e+01  -2.9410377e-01  -3.6657412e-01   2.6097531e+00   2.8132539e+00  -1.3863347e-01   1.4848047e-01
   1.6171767e+01  -2.8293625e-01  -3.5503680e-01   2.6241976e+00   2.8247980e+00  -1.3639227e-01   1.4583674e-01
   1.6180348e+01  -2.7161382e-01  -3.4335599e-01   2.6379241e+00   2.8354359e+00  -1.3414201e-01   1.4313591e-01
   1.6188928e+01  -2.6014005e-01  -3.3153427e-01   2.6509146e+00   2.8451541e+00  -1.3188235e-01   1.4038194e-01
   1.6197509e+01  -2.4851846e-01  -3.1957421e-01   2.6631514e+00   2.8539388e+00  -1.2961298e-01   1.3757883e-01
   1.6206089e+01  -2.3675264e-01  -3.0747843e-01   2.6746182e+00   2.8617783e+00  -1.2733354e-01   1.3473063e-01
   1.6214669e+01  -2.2484661e-01  -2.9525002e-01   2.6853148e+00   2.8686798e+00  -1.2504351e-01   1.3184216e-01
   1.6223250e+01  -2.1280461e-01  -2.8289233e-01   2.6952498e+00   2.8746615e+00  -1.2274230e-01   1.2891868e-01
   1.6231830e+01  -2.0063090e-01  -2.7040875e-01   2.7044324e+00   2.8797415e+00  -1.2042929e-01   1.2596546e-01
   1.6240411e+01  -1.8832974e-01  -2.5780264e-01   2.7128715e+00   2.8839383e+00  -1.1810388e-01   1.2298777e-01
   1.6248991e+01  -1.7590537e-01  -2.4507737e-01   2.7205761e+00   2.8872701e+00  -1.1576546e-01   1.1999088e-01
   1.6257571e+01  -1.6336206e-01  -2.3223630e-01   2.7275550e+00   2.8897551e+00  -1.1341341e-01   1.1698006e-01
   1.6266152e+01  -1.5070406e-01  -2.1928281e-01   2.7338174e+00   2.8914118e+00  -1.1104713e-01   1.1396057e-01
   1.6274732e+01  -1.3793562e-01  -2.0622026e-01   2.7393722e+00   2.8922582e+00  -1.0866601e-01   1.1093769e-01
   1.6283313e+01  -1.2506100e-01  -1.9305202e-01   2.7442283e+00   2.8923128e+00  -1.0626944e-01   1.0791668e-01
   1.6291893e+01  -1.1208445e-01  -1.7978146e-01   2.7483947e+00   2.8915937e+00  -1.0385681e-01   1.0490281e-01
   1.6300473e+01  -9.9010226e-02  -1.6641195e-01   2.7518804e+00   2.8901194e+00  -1.0142752e-01   1.0190134e-01
   1.6309054e+01  -8.5842587e-02  -1.5294686e-01   2.7546943e+00   2.8879079e+00  -9.8980956e-02   9.8917556e-02
   1.6317634e+01  -7.2585786e-02  -1.3938955e-01   2.7568454e+00   2.8849778e+00  -9.6516508e-02   9.5956715e-02
   1.6326215e+01  -5.9244077e-02  -1.2574340e-01   2.7583428e+00   2.8813471e+00  -9.4033568e-02   9.3024087e-02
   1.6334795e+01  -4.5821715e-02  -1.1201176e-01   2.7591952e+00   2.8770343e+00  -9.1531529e-02   9.0124941e-02
   1.6343375e+01  -3.2322954e-02  -9.8198024e-02   2.7594118e+00   2.8720575e+00  -8.9009780e-02   8.7264544e-02
   1.6351956e+01  -1.8752050e-02  -8.4305542e-02   2.7590015e+00   2.8664352e+00  -8.6467714e-02   8.4448166e-02
   1.6360536e+01  -5.1132573e-03  -7.0337687e-02   2.7579732e+00   2.8601854e+00  -8.3904722e-02   8.1681074e-02
   1.6369117e+01   8.5891693e-03  -5.6297828e-02   2.7563360e+00   2.8533266e+00  -8.1320195e-02   7.8968537e-02
   1.6377697e+01   2.2350975e-02  -4.2189334e-02   2.7540987e+00   2.8458770e+00  -7.8713524e-02   7.6315823e-02
   1.6386277e+01   3.6167905e-02  -2.8015572e-02   2.7512704e+00   2.8378549e+00  -7.6084102e-02   7.3728201e-02
   1.6394858e+01   5.0035704e-02  -1.3779911e-02   2.7478601e+00   2.8292785e+00  -7.3431319e-02   7.1210938e-02
   1.6403438e+01   6.3950135e-02   5.1427669e-04   2.7438768e+00   2.8201663e+00  -7.0754570e-02   6.8769275e-02
   1.6412019e+01   7.7907626e-02   1.4863505e-02   2.7393369e+00   2.8105413e+00  -6.8053338e-02   6.6407355e-02
   1.6420599e+01   9.1905469e-02   2.9264137e-02   2.7342663e+00   2.8004324e+00  -6.5327225e-02   6.4127902e-02
   1.6429179e+01   1.0594101e-01   4.3712526e-02   2.7286911e+00   2.7898689e+00  -6.2575843e-02   6.1933542e-02
   1.6437760e+01   1.2001160e-01   5.8205025e-02   2.7226377e+00   2.7788801e+00  -5.9798800e-02   5.9826903e-02
   1.6446340e+01   1.3411459e-01   7.2737987e-02   2.7161326e+00   2.7674955e+00  -5.6995707e-02   5.7810613e-02
   1.6454921e+01   1.4824733e-01   8.7307765e-02   2.7092019e+00   2.7557443e+00  -5.4166174e-02   5.5887300e-02
   1.6463501e+01   1.6240716e-01   1.0191071e-01   2.7018720e+00   2.7436558e+00  -5.1309810e-02   5.4059591e-02
   1.6472081e+01   1.7659144e-01   1.1654318e-01   2.6941693e+00   2.7312595e+00  -4.8426226e-02   5.2330115e-02
   1.6480662e+01   1.9079751e-01   1.3120153e-01   2.6861202e+00   2.7185846e+00  -4.5515032e-02   5.0701498e-02
   1.6489242e+01   2.0502272e-01   1.4588210e-01   2.6777508e+00   2.7056604e+00  -4.2575838e-02   4.9176368e-02
   1.6497823e+01   2.1926443e-01   1.6058126e-01   2.6690877e+00   2.6925164e+00  -3.9608253e-02   4.7757354e-02
   1.6506403e+01   2.3351997e-01   1.7529535e-01   2.6601570e+00   2.6791818e+00  -3.6611888e-02   4.6447082e-02
   1.6514984e+01   2.4778670e-01   1.9002073e-01   2.6509852e+00   2.6656860e+00  -3.3586353e-02   4.5248180e-02
   1.6523564e+01   2.6206197e-01   2.0475375e-01   2.6415986e+00   2.6520583e+00  -3.0531258e-02   4.4163277e-02
   1.6532144e+01   2.7634313e-01   2.1949077e-01   2.6320234e+00   2.6383280e+00  -2.7446213e-02   4.3195000e-02
   1.6540725e+01   2.9062752e-01   2.3422814e-01   2.6222862e+00   2.6245245e+00  -2.4330827e-02   4.2345976e-02
   1.6549305e+01   3.0491250e-01   2.4896220e-01   2.6124131e+00   2.6106771e+00  -2.1184711e-02   4.1618834e-02
   1.6557886e+01   3.1919541e-01   2.6368932e-01   2.6024305e+00   2.5968152e+00  -1.8007475e-02   4.1016200e-02
   1.6566466e+01   3.3347360e-01   2.7840585e-01   2.5923648e+00   2.5829680e+00  -1.4798728e-02   4.0540703e-02
   1.6575046e+01   3.4774443e-01   2.9310813e-01   2.5822422e+00   2.5691649e+00  -1.1558082e-02   4.0194970e-02
   1.6583627e+01   3.6200523e-01   3.0779253e-01   2.5720892e+00   2.5554353e+00  -8.2851448e-03   3.9981629e-02
   1.6592207e+01   3.7625336e-01   3.2245540e-01   2.5619321e+00   2.5418085e+00  -4.9795277e-03   3.9903308e-02
   1.6600788e+01   3.9048617e-01   3.3709309e-01   2.5517971e+00   2.5283138e+00  -1.6408405e-03   3.9962633e-02
   1.6609368e+01   4.0470133e-01   3.5170210e-01   2.5417083e+00   2.5149764e+00   1.7311266e-03   4.0161360e-02
   1.6617948e+01   4.1889750e-01   3.6627938e-01   2.5316825e+00   2.5018088e+00   5.1360351e-03   4.0498584e-02
   1.6626529e+01   4.3307352e-01   3.8082199e-01   2.5217353e+00   2.4888211e+00   8.5734427e-03   4.0972900e-02
   1.6635109e+01   4.4722824e-01   3.9532695e-01   2.5118821e+00   2.4760236e+00   1.2042907e-02   4.1582901e-02
   1.6643690e+01   4.6136050e-01   4.0979131e-01   2.5021384e+00   2.4634263e+00   1.5543985e-02   4.2327180e-02
   1.6652270e+01   4.7546914e-01   4.2421210e-01   2.4925197e+00   2.4510394e+00   1.9076236e-02   4.3204330e-02
   1.6660850e+01   4.8955301e-01   4.3858638e-01   2.4830416e+00   2.4388731e+00   2.2639216e-02   4.4212946e-02
   1.6669431e+01   5.0361096e-01   4.5291117e-01   2.4737194e+00   2.4269373e+00   2.6232482e-02   4.5351619e-02
   1.6678011e+01   5.1764183e-01   4.6718353e-01   2.4645688e+00   2.4152424e+00   2.9855594e-02   4.6618944e-02
   1.6686592e+01   5.3164445e-01   4.8140048e-01   2.4556051e+00   2.4037985e+00   3.3508108e-02   4.8013514e-02
   1.6695172e+01   5.4561769e-01   4.9555908e-01   2.4468440e+00   2.3926156e+00   3.7189582e-02   4.9533923e-02
   1.6703752e+01   5.5956037e-01   5.0965635e-01   2.4383009e+00   2.3817039e+00   4.0899573e-02   5.1178763e-02
   1.6712333e+01   5.7347135e-01   5.2368935e-01   2.4299912e+00   2.3710736e+00   4.4637640e-02   5.2946628e-02
   1.6720913e+01   5.8734947e-01   5.3765511e-01   2.4219305e+00   2.3607348e+00   4.8403339e-02   5.4836112e-02
   1.6729494e+01   6.0119358e-01   5.5155067e-01   2.4141344e+00   2.3506976e+00   5.2196229e-02   5.6845807e-02
   1.6738074e+01   6.1500251e-01   5.6537308e-01   2.4066182e+00   2.3409722e+00   5.6015867e-02   5.8974307e-02
   1.6746654e+01   6.2877511e-01   5.7911937e-01   2.3993975e+00   2.3315687e+00   5.9861810e-02   6.1220206e-02
   1.6755235e+01   6.4251023e-01   5.9278658e-01   2.3924878e+00   2.3224973e+00   6.3733616e-02   6.3582097e-02
   1.6763815e+01   6.5620671e-01   6.0637176e-01   2.3859045e+00   2.3137680e+00   6.7630844e-02   6.6058573e-02
   1.6772396e+01   6.6986340e-01   6.1987194e-01   2.3796632e+00   2.3053911e+00   7.1553049e-02   6.8648227e-02
   1.6780976e+01   6.8347913e-01   6.3328416e-01   2.3737794e+00   2.2973767e+00   7.5499791e-02   7.1349653e-02
   1.6789556e+01   6.9705276e-01   6.4660547e-01   2.3682686e+00   2.2897348e+00   7.9470626e-02   7.4161445e-02
   1.6798137e+01   7.1058313e-01   6.5983291e-01   2.3631462e+00   2.2824758e+00   8.3465113e-02   7.7082195e-02
   1.6806717e+01   7.2406906e-01   6.7296363e-01   2.3584257e+00   2.2756075e+00   8.7482729e-02   8.0110302e-02
   1.6815298e+01   7.3750917e-01   6.8599570e-01   2.3541040e+00   2.2691222e+00   9.1522337e-02   8.3242635e-02
   1.6823878e+01   7.5090200e-01   6.9892761e-01   2.3501704e+00   2.2630042e+00   9.5582506e-02   8.6475348e-02
   1.6832459e+01   7.6424609e-01   7.1175787e-01   2.3466141e+00   2.2572382e+00   9.9661806e-02   8.9804587e-02
   1.6841039e+01   7.7753997e-01   7.2448497e-01   2.3434242e+00   2.2518085e+00   1.0375881e-01   9.3226502e-02
   1.6849619e+01   7.9078219e-01   7.3710740e-01   2.3405901e+00   2.2466997e+00   1.0787208e-01   9.6737240e-02
   1.6858200e+01   8.0397127e-01   7.4962367e-01   2.3381009e+00   2.2418961e+00   1.1200018e-01   1.0033295e-01
   1.6866780e+01   8.1710576e-01   7.6203226e-01   2.3359457e+00   2.2373824e+00   1.1614170e-01   1.0400978e-01
   1.6875361e+01   8.3018419e-01   7.7433169e-01   2.3341139e+00   2.2331429e+00   1.2029519e-01   1.0776387e-01
   1.6883941e+01   8.4320509e-01   7.8652044e-01   2.3325946e+00   2.2291622e+00   1.2445923e-01   1.1159138e-01
   1.6892521e+01   8.5616700e-01   7.9859702e-01   2.3313770e+00   2.2254247e+00   1.2863238e-01   1.1548846e-01
   1.6901102e+01   8.6906847e-01   8.1055992e-01   2.3304504e+00   2.2219149e+00   1.3281322e-01   1.1945124e-01
   1.6909682e+01   8.8190802e-01   8.2240763e-01   2.3298038e+00   2.2186173e+00   1.3700031e-01   1.2347589e-01
   1.6918263e+01   8.9468419e-01   8.3413867e-01   2.3294267e+00   2.2155164e+00   1.4119222e-01   1.2755854e-01
   1.6926843e+01   9.0739552e-01   8.4575151e-01   2.3293080e+00   2.2125965e+00   1.4538752e-01   1.3169535e-01
   1.6935423e+01   9.2004054e-01   8.5724467e-01   2.3294371e+00   2.2098423e+00   1.4958479e-01   1.3588246e-01
   1.6944004e+01   9.3261779e-01   8.6861663e-01   2.3298032e+00   2.2072381e+00   1.5378258e-01   1.4011602e-01
   1.6952584e+01   9.4512582e-01   8.7986590e-01   2.3303954e+00   2.2047685e+00   1.5797947e-01   1.4439219e-01
   1.6961165e+01   9.5756314e-01   8.9099097e-01   2.3312030e+00   2.2024179e+00   1.6217404e-01   1.4870710e-01
   1.6969745e+01   9.6992830e-01   9.0199033e-01   2.3322152e+00   2.2001709e+00   1.6636483e-01   1.5305690e-01
   1.6978325e+01   9.8221985e-01   9.1286250e-01   2.3334211e+00   2.1980118e+00   1.7055044e-01   1.5743775e-01
   1.6986906e+01   9.9443630e-01   9.2360596e-01   2.3348100e+00   2.1959251e+00   1.7472942e-01   1.6184579e-01
   1.6995486e+01   1.0065762e+00   9.3421921e-01   2.3363711e+00   2.1938955e+00   1.7890034e-01   1.6627718e-01
   1.7004067e+01   1.0186381e+00   9.4470078e-01   2.3380934e+00   2.1919071e+00   1.8306177e-01   1.7072805e-01
   1.7012647e+01   1.0306199e+00   9.5504976e-01   2.3399598e+00   2.1899423e+00   1.8721209e-01   1.7519458e-01
   1.7021227e+01   1.0425191e+00   9.6526591e-01   2.3419466e+00   2.1879812e+00   1.9134945e-01   1.7967299e-01
   1.7029808e+01   1.0543330e+00   9.7534899e-01   2.3440301e+00   2.1860035e+00   1.9547202e-01   1.8415946e-01
   1.7038388e+01   1.0660592e+00   9.8529877e-01   2.3461863e+00   2.1839892e+00   1.9957798e-01   1.8865022e-01
   1.7046969e+01   1.0776949e+00   9.9511503e-01   2.3483913e+00   2.1819182e+00   2.0366546e-01   1.9314146e-01
   1.7055549e+01   1.0892375e+00   1.0047975e+00   2.3506213e+00   2.1797704e+00   2.0773265e-01   1.9762939e-01
   1.7064129e+01   1.1006845e+00   1.0143460e+00   2.3528523e+00   2.1775256e+00   2.1177770e-01   2.0211021e-01
   1.7072710e+01   1.1120332e+00   1.0237604e+00   2.3550605e+00   2.1751637e+00   2.1579877e-01   2.0658013e-01
   1.7081290e+01   1.1232811e+00   1.0330402e+00   2.3572220e+00   2.1726646e+00   2.1979402e-01   2.1103536e-01
   1.7089871e+01   1.1344255e+00   1.0421854e+00   2.3593129e+00   2.1700083e+00   2.2376162e-01   2.1547210e-01
   1.7098451e+01   1.1454638e+00   1.0511957e+00   2.3613093e+00   2.1671745e+00   2.2769972e-01   2.1988655e-01
   1.7107031e+01   1.1563934e+00   1.0600709e+00   2.3631873e+00   2.1641433e+00   2.3160649e-01   2.2427492e-01
   1.7115612e+01   1.1672118e+00   1.0688107e+00   2.3649231e+00   2.1608944e+00   2.3548010e-01   2.2863342e-01
   1.7124192e+01   1.1779162e+00   1.0774149e+00   2.3664926e+00   2.1574078e+00   2.3931870e-01   2.3295825e-01
   1.7132773e+01   1.1885042e+00   1.0858833e+00   2.3678722e+00   2.1536633e+00   2.4312045e-01   2.3724562e-01
   1.7141353e+01   1.1989731e+00   1.0942156e+00   2.3690378e+00   2.1496409e+00   2.4688351e-01   2.4149172e-01
   1.7149933e+01   1.2093202e+00   1.1024117e+00   2.3699656e+00   2.1453205e+00   2.5060606e-01   2.4569278e-01
   1.7158514e+01   1.2195431e+00   1.1104713e+00   2.3706316e+00   2.1406818e+00   2.5428624e-01   2.4984499e-01
   1.7167094e+01   1.2296390e+00   1.1183942e+00   2.3710121e+00   2.1357049e+00   2.5792222e-01   2.5394455e-01
   1.7175675e+01   1.2396054e+00   1.1261801e+00   2.3710831e+00   2.1303695e+00   2.6151217e-01   2.5798768e-01
   1.7184255e+01   1.2494397e+00   1.1338288e+00   2.3708207e+00   2.1246557e+00   2.6505424e-01   2.6197057e-01
   1.7192836e+01   1.2591393e+00   1.1413400e+00   2.3702010e+00   2.1185432e+00   2.6854660e-01   2.6588944e-01
   1.7201416e+01   1.2687015e+00   1.1487137e+00   2.3692002e+00   2.1120120e+00   2.7198741e-01   2.6974048e-01
   1.7209996e+01   1.2781238e+00   1.1559495e+00   2.3677977e+00   2.1050468e+00   2.7537496e-01   2.7352037e-01
   1.7218577e+01   1.2874037e+00   1.1630478e+00   2.3659813e+00   2.0976444e+00   2.7870792e-01   2.7722692e-01
   1.7227157e+01   1.2965388e+00   1.1700085e+00   2.3637400e+00   2.0898032e+00   2.8198497e-01   2.8085810e-01
   1.7235738e+01   1.3055265e+00   1.1768320e+00   2.3610628e+00   2.0815218e+00   2.8520483e-01   2.8441189e-01
   1.7244318e+01   1.3143646e+00   1.1835184e+00   2.3579388e+00   2.0727986e+00   2.8836618e-01   2.8788626e-01
   1.7252898e+01   1.3230504e+00   1.1900678e+00   2.3543569e+00   2.0636322e+00   2.9146772e-01   2.9127920e-01
   1.7261479e+01   1.3315815e+00   1.1964805e+00   2.3503061e+00   2.0540210e+00   2.9450817e-01   2.9458868e-01
   1.7270059e+01   1.3399555e+00   1.2027565e+00   2.3457754e+00   2.0439636e+00   2.9748621e-01   2.9781268e-01
   1.7278640e+01   1.3481698e+00   1.2088962e+00   2.3407540e+00   2.0334585e+00   3.0040056e-01   3.0094918e-01
   1.7287220e+01   1.3562222e+00   1.2148996e+00   2.3352307e+00   2.0225042e+00   3.0324990e-01   3.0399615e-01
   1.7295800e+01   1.3641100e+00   1.2207669e+00   2.3291945e+00   2.0110992e+00   3.0603293e-01   3.0695157e-01
   1.7304381e+01   1.3718308e+00   1.2264984e+00   2.3226346e+00   1.9992420e+00   3.0874837e-01   3.0981343e-01
   1.7312961e+01   1.3793823e+00   1.2320941e+00   2.3155399e+00   1.9869311e+00   3.1139490e-01   3.1257969e-01
   1.7321542e+01   1.3867618e+00   1.2375542e+00   2.3078993e+00   1.9741651e+00   3.1397123e-01   3.1524834e-01
   1.7330122e+01   1.3939669e+00   1.2428790e+00   2.2997020e+00   1.9609423e+00   3.1647606e-01   3.1781736e-01
   1.7338702e+01   1.4009953e+00   1.2480686e+00   2.2909369e+00   1.9472614e+00   3.1890809e-01   3.2028471e-01
   1.7347283e+01   1.4078444e+00   1.2531232e+00   2.2815930e+00   1.9331209e+00   3.2126601e-01   3.2264839e-01
   1.7355863e+01   1.4145117e+00   1.2580429e+00   2.2716594e+00   1.9185191e+00   3.2354853e-01   3.2490636e-01
   1.7364444e+01   1.4209949e+00   1.2628280e+00   2.2611250e+00   1.9034548e+00   3.2575435e-01   3.2705660e-01
   1.7373024e+01   1.4272914e+00   1.2674785e+00   2.2499789e+00   1.8879263e+00   3.2788216e-01   3.2909710e-01
   1.7381604e+01   1.4333987e+00   1.2719947e+00   2.2382101e+00   1.8719322e+00   3.2993067e-01   3.3102583e-01
   1.7390185e+01   1.4393146e+00   1.2763768e+00   2.2258075e+00   1.8554709e+00   3.3189858e-01   3.3284076e-01
   1.7398765e+01   1.4450364e+00   1.2806248e+00   2.2127603e+00   1.8385411e+00   3.3378459e-01   3.3453989e-01
   1.7407346e+01   1.4505619e+00   1.2847391e+00   2.1990599e+00   1.8211432e+00   3.3558751e-01   3.3612142e-01
   1.7415926e+01   1.4558902e+00   1.2887196e+00   2.1847138e+00   1.8032911e+00   3.3730690e-01   3.3758516e-01
   1.7424506e+01   1.4610208e+00   1.2925663e+00   2.1697358e+00   1.7850036e+00   3.3894259e-01   3.3893150e-01
   1.7433087e+01   1.4659533e+00   1.2962792e+00   2.1541393e+00   1.7662994e+00   3.4049442e-01   3.4016081e-01
   1.7441667e+01   1.4706872e+00   1.2998585e+00   2.1379379e+00   1.7471974e+00   3.4196223e-01   3.4127349e-01
   1.7450248e+01   1.4752222e+00   1.3033040e+00   2.1211453e+00   1.7277162e+00   3.4334584e-01   3.4226993e-01
   1.7458828e+01   1.4795576e+00   1.3066158e+00   2.1037751e+00   1.7078748e+00   3.4464510e-01   3.4315052e-01
   1.7467408e+01   1.4836931e+00   1.3097940e+00   2.0858408e+00   1.6876919e+00   3.4585984e-01   3.4391564e-01
   1.7475989e+01   1.4876283e+00   1.3128384e+00   2.0673561e+00   1.6671863e+00   3.4698990e-01   3.4456567e-01
   1.7484569e+01   1.4913627e+00   1.3157493e+00   2.0483346e+00   1.6463767e+00   3.4803510e-01   3.4510102e-01
   1.7493150e+01   1.4948958e+00   1.3185264e+00   2.0287898e+00   1.6252820e+00   3.4899529e-01   3.4552206e-01
   1.7501730e+01   1.4982273e+00   1.3211699e+00   2.0087353e+00   1.6039210e+00   3.4987029e-01   3.4582919e-01
   1.7510311e+01   1.5013565e+00   1.3236798e+00   1.9881849e+00   1.5823124e+00   3.5065995e-01   3.4602280e-01
   1.7518891e+01   1.5042832e+00   1.3260561e+00   1.9671519e+00   1.5604751e+00   3.5136411e-01   3.4610326e-01
   1.7527471e+01   1.5070068e+00   1.3282989e+00   1.9456502e+00   1.5384278e+00   3.5198258e-01   3.4607097e-01
   1.7536052e+01   1.5095270e+00   1.3304080e+00   1.9236932e+00   1.5161893e+00   3.5251522e-01   3.4592632e-01
   1.7544632e+01   1.5118432e+00   1.3323836e+00   1.9012945e+00   1.4937784e+00   3.5296185e-01   3.4566970e-01
   1.7553213e+01   1.5139550e+00   1.3342256e+00   1.8784678e+00   1.4712139e+00   3.5332231e-01   3.4530149e-01
   1.7561793e+01   1.5158620e+00   1.3359341e+00   1.8552267e+00   1.4485146e+00   3.5359644e-01   3.4482208e-01
   1.7570373e+01   1.5175637e+00   1.3375090e+00   1.8315847e+00   1.4256993e+00   3.5378407e-01   3.4423186e-01
   1.7578954e+01   1.5190596e+00   1.3389505e+00   1.8075555e+00   1.4027868e+00   3.5388504e-01   3.4353122e-01
   1.7587534e+01   1.5203494e+00   1.3402584e+00   1.7831526e+00   1.3797958e+00   3.5389917e-01   3.4272054e-01
   1.7596115e+01   1.5214326e+00   1.3414329e+00   1.7583897e+00   1.3567451e+00   3.5382631e-01   3.4180022e-01
   1.7604695e+01   1.5223087e+00   1.3424739e+00   1.7332807e+00   1.3336536e+00   3.5366632e-01   3.4077070e-01
   1.7613275e+01   1.5229787e+00   1.3433815e+00   1.7078455e+00   1.3105408e+00   3.5341955e-01   3.3963342e-01
   1.7621856e+01   1.5234443e+00   1.3441556e+00   1.6821094e+00   1.2874270e+00   3.5308678e-01   3.3839076e-01
   1.7630436e+01   1.5237076e+00   1.3447963e+00   1.6560980e+00   1.2643323e+00   3.5266883e-01   3.3704509e-01
   1.7639017e+01   1.5237704e+00   1.3453037e+00   1.6298368e+00   1.2412769e+00   3.5216648e-01   3.3559879e-01
   1.7647597e+01   1.5236346e+00   1.3456776e+00   1.6033512e+00   1.2182812e+00   3.5158054e-01   3.3405425e-01
   1.7656177e+01   1.5233021e+00   1.3459182e+00   1.5766666e+00   1.1953651e+00   3.5091182e-01   3.3241385e-01
   1.7664758e+01   1.5227749e+00   1.3460254e+00   1.5498087e+00   1.1725491e+00   3.5016110e-01   3.3067998e-01
   1.7673338e+01   1.5220550e+00   1.3459994e+00   1.5228029e+00   1.1498533e+00   3.4932921e-01   3.2885503e-01
   1.7681919e+01   1.5211441e+00   1.3458400e+00   1.4956747e+00   1.1272980e+00   3.4841693e-01   3.2694136e-01
   1.7690499e+01   1.5200442e+00   1.3455473e+00   1.4684496e+00   1.1049032e+00   3.4742506e-01   3.2494138e-01
   1.7699079e+01   1.5187572e+00   1.3451214e+00   1.4411530e+00   1.0826894e+00   3.4635442e-01   3.2285747e-01
   1.7707660e+01   1.5172851e+00   1.3445622e+00   1.4138105e+00   1.0606766e+00   3.4520579e-01   3.2069200e-01
   1.7716240e+01   1.5156297e+00   1.3438698e+00   1.3864475e+00   1.0388851e+00   3.4397999e-01   3.1844737e-01
   1.7724821e+01   1.5137931e+00   1.3430442e+00   1.3590896e+00   1.0173351e+00   3.4267782e-01   3.1612595e-01
   1.7733401e+01   1.5117770e+00   1.3420854e+00   1.3317623e+00   9.9604684e-01   3.4130006e-01   3.1373014e-01
   1.7741981e+01   1.5095834e+00   1.3409934e+00   1.3044909e+00   9.7504051e-01   3.3984754e-01   3.1126231e-01
   1.7750562e+01   1.5072142e+00   1.3397683e+00   1.2773011e+00   9.5433633e-01   3.3832104e-01   3.0872485e-01
   1.7759142e+01   1.5046714e+00   1.3384100e+00   1.2502183e+00   9.3395453e-01   3.3672137e-01   3.0612014e-01
   1.7767723e+01   1.5019569e+00   1.3369186e+00   1.2232680e+00   9.1391531e-01   3.3504933e-01   3.0345058e-01
   1.7776303e+01   1.4990725e+00   1.3352942e+00   1.1964756e+00   8.9423889e-01   3.3330572e-01   3.0071853e-01
   1.7784883e+01   1.4960202e+00   1.3335366e+00   1.1698668e+00   8.7494548e-01   3.3149134e-01   2.9792639e-01
   1.7793464e+01   1.4928018e+00   1.3316460e+00   1.1434669e+00   8.5605531e-01   3.2960701e-01   2.9507655e-01
   1.7802044e+01   1.4894194e+00   1.3296223e+00   1.1173015e+00   8.3758854e-01   3.2765350e-01   2.9217138e-01
   1.7810625e+01   1.4858752e+00   1.3274657e+00   1.0913927e+00   8.1956019e-01   3.2563172e-01   2.8921342e-01
   1.7819205e+01   1.4821718e+00   1.3251765e+00   1.0657558e+00   8.0197487e-01   3.2354273e-01   2.8620552e-01
   1.7827786e+01   1.4783121e+00   1.3227552e+00   1.0404055e+00   7.8483596e-01   3.2138760e-01   2.8315056e-01
   1.7836366e+01   1.4742990e+00   1.3202020e+00   1.0153564e+00   7.6814684e-01   3.1916742e-01   2.8005142e-01
   1.7844946e+01   1.4701353e+00   1.3175174e+00   9.9062308e-01   7.5191090e-01   3.1688326e-01   2.7691098e-01
   1.7853527e+01   1.4658238e+00   1.3147017e+00   9.6622021e-01   7.3613151e-01   3.1453621e-01   2.7373212e-01
   1.7862107e+01   1.4613674e+00   1.3117553e+00   9.4216237e-01   7.2081206e-01   3.1212734e-01   2.7051772e-01
   1.7870688e+01   1.4567690e+00   1.3086786e+00   9.1846417e-01   7.0595591e-01   3.0965774e-01   2.6727066e-01
   1.7879268e+01   1.4520312e+00   1.3054719e+00   8.9514023e-01   6.9156647e-01   3.0712848e-01   2.6399382e-01
   1.7887848e+01   1.4471571e+00   1.3021357e+00   8.7220516e-01   6.7764709e-01   3.0454065e-01   2.6069008e-01
   1.7896429e+01   1.4421493e+00   1.2986702e+00   8.4967356e-01   6.6420117e-01   3.0189533e-01   2.5736233e-01
   1.7905009e+01   1.4370108e+00   1.2950759e+00   8.2756005e-01   6.5123209e-01   2.9919360e-01   2.5401343e-01
   1.7913590e+01   1.4317445e+00   1.2913531e+00   8.0587925e-01   6.3874322e-01   2.9643653e-01   2.5064628e-01
   1.7922170e+01   1.4263530e+00   1.2875023e+00   7.8464576e-01   6.2673795e-01   2.9362521e-01   2.4726375e-01
   1.7930750e+01   1.4208393e+00   1.2835237e+00   7.6387419e-01   6.1521965e-01   2.9076072e-01   2.4386873e-01
   1.7939331e+01   1.4152062e+00   1.2794178e+00   7.4357915e-01   6.0419171e-01   2.8784414e-01   2.4046409e-01
   1.7947911e+01   1.4094566e+00   1.2751849e+00   7.2377526e-01   5.9365751e-01   2.8487654e-01   2.3705271e-01
   1.7956492e+01   1.4035932e+00   1.2708254e+00   7.0447713e-01   5.8362042e-01   2.8185902e-01   2.3363748e-01
   1.7965072e+01   1.3976190e+00   1.2663397e+00   6.8569937e-01   5.7408383e-01   2.7879264e-01   2.3022128e-01
   1.7973652e+01   1.3915367e+00   1.2617282e+00   6.6745659e-01   5.6505112e-01   2.7567849e-01   2.2680698e-01
   1.7982233e+01   1.3853492e+00   1.2569912e+00   6.4976340e-01   5.5652566e-01   2.7251765e-01   2.2339746e-01
   1.7990813e+01   1.3790593e+00   1.2521290e+00   6.3263442e-01   5.4851085e-01   2.6931121e-01   2.1999562e-01
   1.7999394e+01   1.3726699e+00   1.2471422e+00   6.1608425e-01   5.4101005e-01   2.6606023e-01   2.1660432e-01
   1.8007974e+01   1.3661836e+00   1.2420310e+00   6.0012472e-01   5.3402447e-01   2.6276577e-01   2.1322627e-01
   1.8016554e+01   1.3596028e+00   1.2367962e+00   5.8475386e-01   5.2754455e-01   2.5942870e-01   2.0986331e-01
   1.8025135e+01   1.3529293e+00   1.2314383e+00   5.6996544e-01   5.2155741e-01   2.5604986e-01   2.0651701e-01
   1.8033715e+01   1.3461652e+00   1.2259582e+00   5.5575325e-01   5.1605014e-01   2.5263006e-01   2.0318893e-01
   1.8042296e+01   1.3393124e+00   1.2203566e+00   5.4211105e-01   5.1100987e-01   2.4917015e-01   1.9988065e-01
   1.8050876e+01   1.3323731e+00   1.2146340e+00   5.2903262e-01   5.0642369e-01   2.4567093e-01   1.9659373e-01
   1.8059456e+01   1.3253492e+00   1.2087913e+00   5.1651172e-01   5.0227874e-01   2.4213325e-01   1.9332975e-01
   1.8068037e+01   1.3182427e+00   1.2028290e+00   5.0454215e-01   4.9856211e-01   2.3855793e-01   1.9009026e-01
   1.8076617e+01   1.3110556e+00   1.1967480e+00   4.9311765e-01   4.9526091e-01   2.3494579e-01   1.8687685e-01
   1.8085198e+01   1.3037899e+00   1.1905490e+00   4.8223203e-01   4.9236227e-01   2.3129766e-01   1.8369107e-01
   1.8093778e+01   1.2964477e+00   1.1842325e+00   4.7187903e-01   4.8985328e-01   2.2761437e-01   1.8053451e-01
   1.8102358e+01   1.2890309e+00   1.1777994e+00   4.6205244e-01   4.8772106e-01   2.2389675e-01   1.7740871e-01
   1.8110939e+01   1.2815416e+00   1.1712503e+00   4.5274604e-01   4.8595272e-01   2.2014562e-01   1.7431526e-01
   1.8119519e+01   1.2739817e+00   1.1645859e+00   4.4395359e-01   4.8453537e-01   2.1636181e-01   1.7125573e-01
   1.8128100e+01   1.2663533e+00   1.1578070e+00   4.3566887e-01   4.8345613e-01   2.1254615e-01   1.6823168e-01
   1.8136680e+01   1.2586583e+00   1.1509141e+00   4.2788566e-01   4.8270210e-01   2.0869946e-01   1.6524467e-01
   1.8145261e+01   1.2508988e+00   1.1439081e+00   4.2059772e-01   4.8226039e-01   2.0482258e-01   1.6229629e-01
   1.8153841e+01   1.2430769e+00   1.1367896e+00   4.1379883e-01   4.8211812e-01   2.0091632e-01   1.5938810e-01
   1.8162421e+01   1.2351944e+00   1.1295594e+00   4.0748276e-01   4.8226239e-01   1.9698152e-01   1.5652166e-01
   1.8171002e+01   1.2272534e+00   1.1222180e+00   4.0164329e-01   4.8268033e-01   1.9301901e-01   1.5369855e-01
   1.8179582e+01   1.2192559e+00   1.1147663e+00   3.9627420e-01   4.8335903e-01   1.8902960e-01   1.5092033e-01
   1.8188163e+01   1.2112040e+00   1.1072049e+00   3.9136924e-01   4.8428561e-01   1.8501413e-01   1.4818857e-01
   1.8196743e+01   1.2030996e+00   1.0995345e+00   3.8692221e-01   4.8544718e-01   1.8097342e-01   1.4550485e-01
   1.8205323e+01   1.1949446e+00   1.0917559e+00   3.8292648e-01   4.8683085e-01   1.7690830e-01   1.4287065e-01
   1.8213904e+01   1.1867403e+00   1.0838697e+00   3.7937011e-01   4.8842363e-01   1.7281946e-01   1.4028639e-01
   1.8222484e+01   1.1784873e+00   1.0758768e+00   3.7623728e-01   4.9021251e-01   1.6870755e-01   1.3775171e-01
   1.8231065e+01   1.1701861e+00   1.0677778e+00   3.7351206e-01   4.9218443e-01   1.6457317e-01   1.3526622e-01
   1.8239645e+01   1.1618375e+00   1.0595736e+00   3.7117853e-01   4.9432637e-01   1.6041696e-01   1.3282955e-01
   1.8248225e+01   1.1534418e+00   1.0512650e+00   3.6922077e-01   4.9662529e-01   1.5623954e-01   1.3044131e-01
   1.8256806e+01   1.1449999e+00   1.0428526e+00   3.6762286e-01   4.9906816e-01   1.5204153e-01   1.2810112e-01
   1.8265386e+01   1.1365122e+00   1.0343373e+00   3.6636889e-01   5.0164193e-01   1.4782357e-01   1.2580859e-01
   1.8273967e+01   1.1279794e+00   1.0257198e+00   3.6544293e-01   5.0433357e-01   1.4358626e-01   1.2356336e-01
   1.8282547e+01   1.1194020e+00   1.0170009e+00   3.6482906e-01   5.0713006e-01   1.3933024e-01   1.2136503e-01
   1.8291127e+01   1.1107807e+00   1.0081813e+00   3.6451136e-01   5.1001834e-01   1.3505614e-01   1.1921323e-01
   1.8299708e+01   1.1021161e+00   9.9926189e-01   3.6447392e-01   5.1298539e-01   1.3076456e-01   1.1710757e-01
   1.8308288e+01   1.0934087e+00   9.9024333e-01   3.6470082e-01   5.1601818e-01   1.2645615e-01   1.1504766e-01
   1.8316869e+01   1.0846592e+00   9.8112641e-01   3.6517612e-01   5.1910366e-01   1.2213152e-01   1.1303314e-01
   1.8325449e+01   1.0758682e+00   9.7191191e-01   3.6588392e-01   5.2222879e-01   1.1779130e-01   1.1106362e-01
   1.8334029e+01   1.0670363e+00   9.6260058e-01   3.6680830e-01   5.2538056e-01   1.1343612e-01   1.0913871e-01
   1.8342610e+01   1.0581640e+00   9.5319320e-01   3.6793333e-01   5.2854591e-01   1.0906659e-01   1.0725803e-01
   1.8351190e+01   1.0492519e+00   9.4369052e-01   3.6924309e-01   5.3171182e-01   1.0468334e-01   1.0542121e-01
   1.8359771e+01   1.0403008e+00   9.3409332e-01   3.7072167e-01   5.3486524e-01   1.0028700e-01   1.0362785e-01
   1.8368351e+01   1.0313111e+00   9.2440235e-01   3.7235314e-01   5.3799315e-01   9.5878186e-02   1.0187759e-01
   1.8376931e+01   1.0222834e+00   9.1461838e-01   3.7412159e-01   5.4108250e-01   9.1457528e-02   1.0017003e-01
   1.8385512e+01   1.0132185e+00   9.0474218e-01   3.7601109e-01   5.4412027e-01   8.7025648e-02   9.8504796e-02
   1.8394092e+01   1.0041168e+00   8.9477451e-01   3.7800573e-01   5.4709341e-01   8.2583172e-02   9.6881508e-02
   1.8402673e+01   9.9497893e-01   8.8471614e-01   3.8008963e-01   5.4998895e-01   7.8130723e-02   9.5299777e-02
   1.8411253e+01   9.8580531e-01   8.7456784e-01   3.8224974e-01   5.5279812e-01   7.3668989e-02   9.3758919e-02
   1.8419833e+01   9.7659589e-01   8.6433036e-01   3.8447767e-01   5.5551906e-01   6.9198754e-02   9.2257760e-02
   1.8428414e+01   9.6735060e-01   8.5400449e-01   3.8676549e-01   5.5815055e-01   6.4720813e-02   9.0795078e-02
   1.8436994e+01   9.5806939e-01   8.4359098e-01   3.8910523e-01   5.6069136e-01   6.0235961e-02   8.9369652e-02
   1.8445575e+01   9.4875220e-01   8.3309060e-01   3.9148895e-01   5.6314029e-01   5.5744992e-02   8.7980263e-02
   1.8454155e+01   9.3939897e-01   8.2250413e-01   3.9390870e-01   5.6549611e-01   5.1248702e-02   8.6625688e-02
   1.8462736e+01   9.3000963e-01   8.1183233e-01   3.9635653e-01   5.6775761e-01   4.6747884e-02   8.5304708e-02
   1.8471316e+01   9.2058412e-01   8.0107597e-01   3.9882448e-01   5.6992355e-01   4.2243334e-02   8.4016102e-02
   1.8479896e+01   9.1112239e-01   7.9023581e-01   4.0130461e-01   5.7199274e-01   3.7735847e-02   8.2758648e-02
   1.8488477e+01   9.0162437e-01   7.7931262e-01   4.0378897e-01   5.7396394e-01   3.3226216e-02   8.1531126e-02
   1.8497057e+01   8.9209000e-01   7.6830718e-01   4.0626961e-01   5.7583595e-01   2.8715237e-02   8.0332315e-02
   1.8505638e+01   8.8251922e-01   7.5722024e-01   4.0873857e-01   5.7760753e-01   2.4203705e-02   7.9160995e-02
   1.8514218e+01   8.7291197e-01   7.4605259e-01   4.1118791e-01   5.7927747e-01   1.9692414e-02   7.8015944e-02
   1.8522798e+01   8.6326820e-01   7.3480498e-01   4.1360968e-01   5.8084456e-01   1.5182158e-02   7.6895942e-02
   1.8531379e+01   8.5358783e-01   7.2347818e-01   4.1599593e-01   5.8230758e-01   1.0673734e-02   7.5799768e-02
   1.8539959e+01   8.4387081e-01   7.1207296e-01   4.1833870e-01   5.8366529e-01   6.1679345e-03   7.4726201e-02
   1.8548540e+01   8.3411708e-01   7.0059008e-01   4.2063005e-01   5.8491650e-01   1.6655552e-03   7.3674021e-02
   1.8557120e+01   8.2432658e-01   6.8903033e-01   4.2286203e-01   5.8605997e-01  -2.8326094e-03   7.2642006e-02
   1.8565700e+01   8.1449925e-01   6.7739446e-01   4.2502669e-01   5.8709450e-01  -7.3257645e-03   7.1628936e-02
   1.8574281e+01   8.0463502e-01   6.6568324e-01   4.2711607e-01   5.8801885e-01  -1.1813116e-02   7.0633590e-02
   1.8582861e+01   7.9473383e-01   6.5389743e-01   4.2912222e-01   5.8883182e-01  -1.6293868e-02   6.9654748e-02
   1.8591442e+01   7.8479563e-01   6.4203782e-01   4.3103721e-01   5.8953218e-01  -2.0767226e-02   6.8691188e-02
   1.8600022e+01   7.7482036e-01   6.3010516e-01   4.3285307e-01   5.9011872e-01  -2.5232396e-02   6.7741690e-02
   1.8608602e+01   7.6480801e-01   6.1810026e-01   4.3456387e-01   5.9059148e-01  -2.9688539e-02   6.6805183e-02
   1.8617183e+01   7.5475884e-01   6.0602407e-01   4.3617167e-01   5.9095552e-01  -3.4134639e-02   6.5881197e-02
   1.8625763e+01   7.4467317e-01   5.9387758e-01   4.3768053e-01   5.9121715e-01  -3.8569635e-02   6.4969407e-02
   1.8634344e+01   7.3455131e-01   5.8166177e-01   4.3909448e-01   5.9138268e-01  -4.2992469e-02   6.4069491e-02
   1.8642924e+01   7.2439358e-01   5.6937763e-01   4.4041758e-01   5.9145842e-01  -4.7402082e-02   6.3181124e-02
   1.8651504e+01   7.1420029e-01   5.5702615e-01   4.4165386e-01   5.9145067e-01  -5.1797412e-02   6.2303984e-02
   1.8660085e+01   7.0397177e-01   5.4460831e-01   4.4280739e-01   5.9136574e-01  -5.6177402e-02   6.1437748e-02
   1.8668665e+01   6.9370832e-01   5.3212511e-01   4.4388219e-01   5.9120994e-01  -6.0540991e-02   6.0582092e-02
   1.8677246e+01   6.8341027e-01   5.1957752e-01   4.4488233e-01   5.9098957e-01  -6.4887119e-02   5.9736693e-02
   1.8685826e+01   6.7307792e-01   5.0696653e-01   4.4581185e-01   5.9071095e-01  -6.9214728e-02   5.8901228e-02
   1.8694406e+01   6.6271160e-01   4.9429313e-01   4.4667478e-01   5.9038039e-01  -7.3522757e-02   5.8075373e-02
   1.8702987e+01   6.5231162e-01   4.8155832e-01   4.4747519e-01   5.9000418e-01  -7.7810147e-02   5.7258804e-02
   1.8711567e+01   6.4187830e-01   4.6876306e-01   4.4821711e-01   5.8958863e-01  -8.2075838e-02   5.6451200e-02
   1.8720148e+01   6.3141195e-01   4.5590836e-01   4.4890460e-01   5.8914006e-01  -8.6318771e-02   5.5652236e-02
   1.8728728e+01   6.2091289e-01   4.4299520e-01   4.4954170e-01   5.8866478e-01  -9.0537887e-02   5.4861589e-02
   1.8737308e+01   6.1038144e-01   4.3002456e-01   4.5013246e-01   5.8816908e-01  -9.4732125e-02   5.4078935e-02
   1.8745889e+01   5.9981791e-01   4.1699743e-01   4.5068091e-01   5.8765928e-01  -9.8900426e-02   5.3303953e-02
   1.8754469e+01   5.8922262e-01   4.0391480e-01   4.5119112e-01   5.8714168e-01  -1.0304173e-01   5.2536317e-02
   1.8763050e+01   5.7859588e-01   3.9077766e-01   4.5166713e-01   5.8662260e-01  -1.0715498e-01   5.1775706e-02
   1.8771630e+01   5.6793801e-01   3.7758699e-01   4.5211297e-01   5.8610833e-01  -1.1123911e-01   5.1021795e-02
   1.8780211e+01   5.5724932e-01   3.6434377e-01   4.5253271e-01   5.8560519e-01  -1.1529307e-01   5.0274261e-02
   1.8788791e+01   5.4653014e-01   3.5104901e-01   4.5293039e-01   5.8511949e-01  -1.1931579e-01   4.9532781e-02
   1.8797371e+01   5.3578078e-01   3.3770367e-01   4.5331005e-01   5.8465753e-01  -1.2330622e-01   4.8797032e-02
   1.8805952e+01   5.2500159e-01   3.2430878e-01   4.5367578e-01   5.8422541e-01  -1.2726330e-01   4.8066781e-02
   1.8814532e+01   5.1419329e-01   3.1086565e-01   4.5403220e-01   5.8382710e-01  -1.3118604e-01   4.7342743e-02
   1.8823113e+01   5.0335686e-01   2.9737579e-01   4.5438421e-01   5.8346526e-01  -1.3507348e-01   4.6626204e-02
   1.8831693e+01   4.9249324e-01   2.8384068e-01   4.5473673e-01   5.8314256e-01  -1.3892468e-01   4.5918458e-02
   1.8840273e+01   4.8160339e-01   2.7026182e-01   4.5509467e-01   5.8286163e-01  -1.4273866e-01   4.5220799e-02
   1.8848854e+01   4.7068828e-01   2.5664072e-01   4.5546295e-01   5.8262514e-01  -1.4651448e-01   4.4534520e-02
   1.8857434e+01   4.5974886e-01   2.4297887e-01   4.5584648e-01   5.8243573e-01  -1.5025119e-01   4.3860914e-02
   1.8866015e+01   4.4878609e-01   2.2927778e-01   4.5625017e-01   5.8229606e-01  -1.5394783e-01   4.3201276e-02
   1.8874595e+01   4.3780094e-01   2.1553893e-01   4.5667895e-01   5.8220879e-01  -1.5760344e-01   4.2556899e-02
   1.8883175e+01   4.2679435e-01   2.0176383e-01   4.5713771e-01   5.8217656e-01  -1.6121706e-01   4.1929076e-02
   1.8891756e+01   4.1576730e-01   1.8795397e-01   4.5763139e-01   5.8220203e-01  -1.6478775e-01   4.1319102e-02
   1.8900336e+01   4.0472074e-01   1.7411086e-01   4.5816489e-01   5.8228785e-01  -1.6831455e-01   4.0728269e-02
   1.8908917e+01   3.9365563e-01   1.6023599e-01   4.5874313e-01   5.8243667e-01  -1.7179650e-01   4.0157872e-02
   1.8917497e+01   3.8257293e-01   1.4633086e-01   4.5937102e-01   5.8265115e-01  -1.7523264e-01   3.9609204e-02
   1.8926077e+01   3.7147360e-01   1.3239697e-01   4.6005347e-01   5.8293394e-01  -1.7862203e-01   3.9083559e-02
   1.8934658e+01   3.6035859e-01   1.1843582e-01   4.6079541e-01   5.8328769e-01  -1.8196371e-01   3.8582229e-02
   1.8943238e+01   3.4922887e-01   1.0444891e-01   4.6160175e-01   5.8371506e-01  -1.8525672e-01   3.8106510e-02
   1.8951819e+01   3.3808540e-01   9.0437725e-02   4.6247739e-01   5.8421869e-01  -1.8850010e-01   3.7657694e-02
   1.8960399e+01   3.2692914e-01   7.6403777e-02   4.6342726e-01   5.8480125e-01  -1.9169291e-01   3.7237075e-02
   1.8968979e+01   3.1576104e-01   6.2348560e-02   4.6445626e-01   5.8546538e-01  -1.9483418e-01   3.6845947e-02
   1.8977560e+01   3.0458206e-01   4.8273572e-02   4.6556932e-01   5.8621373e-01  -1.9792297e-01   3.6485603e-02
   1.8986140e+01   2.9339317e-01   3.4180311e-02   4.6677135e-01   5.8704897e-01  -2.0095831e-01   3.6157338e-02
   1.8994721e+01   2.8219533e-01   2.0070277e-02   4.6806726e-01   5.8797373e-01  -2.0393926e-01   3.5862443e-02
   1.9003301e+01   2.7098948e-01   5.9449746e-03   4.6946190e-01   5.8899064e-01  -2.0686485e-01   3.5602221e-02
   1.9011881e+01   2.5977667e-01  -8.1937917e-03   4.7095695e-01   5.9010020e-01  -2.0973436e-01   3.5378253e-02
   1.9020462e+01   2.4855800e-01  -2.2343812e-02   4.7254985e-01   5.9130013e-01  -2.1254732e-01   3.5192505e-02
   1.9029042e+01   2.3733457e-01  -3.6502848e-02   4.7423774e-01   5.9258794e-01  -2.1530331e-01   3.5046969e-02
   1.9037623e+01   2.2610752e-01  -5.0668662e-02   4.7601775e-01   5.9396114e-01  -2.1800188e-01   3.4943637e-02
   1.9046203e+01   2.1487795e-01  -6.4839014e-02   4.7788702e-01   5.9541723e-01  -2.2064262e-01   3.4884503e-02
   1.9054783e+01   2.0364699e-01  -7.9011667e-02   4.7984269e-01   5.9695373e-01  -2.2322507e-01   3.4871557e-02
   1.9063364e+01   1.9241574e-01  -9.3184383e-02   4.8188187e-01   5.9856815e-01  -2.2574881e-01   3.4906792e-02
   1.9071944e+01   1.8118532e-01  -1.0735492e-01   4.8400172e-01   6.0025799e-01  -2.2821340e-01   3.4992201e-02
   1.9080525e+01   1.6995684e-01  -1.2152105e-01   4.8619937e-01   6.0202077e-01  -2.3061841e-01   3.5129776e-02
   1.9089105e+01   1.5873143e-01  -1.3568052e-01   4.8847195e-01   6.0385398e-01  -2.3296340e-01   3.5321509e-02
   1.9097686e+01   1.4751020e-01  -1.4983110e-01   4.9081659e-01   6.0575515e-01  -2.3524795e-01   3.5569392e-02
   1.9106266e+01   1.3629426e-01  -1.6397055e-01   4.9323043e-01   6.0772179e-01  -2.3747161e-01   3.5875419e-02
   1.9114846e+01   1.2508473e-01  -1.7809664e-01   4.9571060e-01   6.0975139e-01  -2.3963395e-01   3.6241580e-02
   1.9123427e+01   1.1388272e-01  -1.9220711e-01   4.9825425e-01   6.1184148e-01  -2.4173454e-01   3.6669868e-02
   1.9132007e+01   1.0268936e-01  -2.0629975e-01   5.0085850e-01   6.1398955e-01  -2.4377295e-01   3.7162276e-02
   1.9140588e+01   9.1505746e-02  -2.2037230e-01   5.0352049e-01   6.1619313e-01  -2.4574873e-01   3.7720796e-02
   1.9149168e+01   8.0333007e-02  -2.3442252e-01   5.0623735e-01   6.1844971e-01  -2.4766146e-01   3.8347420e-02
   1.9157748e+01   6.9172255e-02  -2.4844819e-01   5.0900622e-01   6.2075682e-01  -2.4951070e-01   3.9044140e-02
   1.9166329e+01   5.8024606e-02  -2.6244706e-01   5.1182423e-01   6.2311195e-01  -2.5129601e-01   3.9812950e-02
   1.9174909e+01   4.6891174e-02  -2.7641690e-01   5.1468852e-01   6.2551262e-01  -2.5301697e-01   4.0655840e-02
   1.9183490e+01   3.5773076e-02  -2.9035546e-01   5.1759622e-01   6.2795633e-01  -2.5467314e-01   4.1574803e-02
   1.9192070e+01   2.4671426e-02  -3.0426050e-01   5.2054447e-01   6.3044060e-01  -2.5626409e-01   4.2571832e-02
   1.9200650e+01   1.3587341e-02  -3.1812980e-01   5.2353040e-01   6.3296294e-01  -2.5778937e-01   4.3648919e-02
   1.9209231e+01   2.5219218e-03  -3.3196095e-01   5.2655086e-01   6.3552168e-01  -2.5924868e-01   4.4807806e-02
   1.9217811e+01  -8.5237761e-03  -3.4575107e-01   5.2960178e-01   6.3811780e-01  -2.6064210e-01   4.6049440e-02
   1.9226392e+01  -1.9548706e-02  -3.5949716e-01   5.3267890e-01   6.4075281e-01  -2.6196979e-01   4.7374609e-02
   1.9234972e+01  -3.0551822e-02  -3.7319625e-01   5.3577798e-01   6.4342822e-01  -2.6323190e-01   4.8784100e-02
   1.9243552e+01  -4.1532076e-02  -3.8684535e-01   5.3889477e-01   6.4614552e-01  -2.6442858e-01   5.0278701e-02
   1.9252133e+01  -5.2488423e-02  -4.0044146e-01   5.4202501e-01   6.4890624e-01  -2.6556001e-01   5.1859201e-02
   1.9260713e+01  -6.3419815e-02  -4.1398161e-01   5.4516445e-01   6.5171186e-01  -2.6662632e-01   5.3526387e-02
   1.9269294e+01  -7.4325207e-02  -4.2746280e-01   5.4830883e-01   6.5456391e-01  -2.6762768e-01   5.5281047e-02
   1.9277874e+01  -8.5203551e-02  -4.4088205e-01   5.5145392e-01   6.5746388e-01  -2.6856425e-01   5.7123968e-02
   1.9286454e+01  -9.6053801e-02  -4.5423638e-01   5.5459545e-01   6.6041328e-01  -2.6943618e-01   5.9055940e-02
   1.9295035e+01  -1.0687491e-01  -4.6752278e-01   5.5772917e-01   6.6341361e-01  -2.7024363e-01   6.1077749e-02
   1.9303615e+01  -1.1766583e-01  -4.8073829e-01   5.6085084e-01   6.6646639e-01  -2.7098676e-01   6.3190184e-02
   1.9312196e+01  -1.2842552e-01  -4.9387991e-01   5.6395620e-01   6.6957311e-01  -2.7166572e-01   6.5394032e-02
   1.9320776e+01  -1.3915293e-01  -5.0694465e-01   5.6704099e-01   6.7273529e-01  -2.7228068e-01   6.7690081e-02
   1.9329356e+01  -1.4984701e-01  -5.1992953e-01   5.7010097e-01   6.7595442e-01  -2.7283178e-01   7.0079119e-02
   1.9337937e+01  -1.6050672e-01  -5.3283157e-01   5.7313189e-01   6.7923203e-01  -2.7331918e-01   7.2561935e-02
   1.9346517e+01  -1.7113101e-01  -5.4564776e-01   5.7612949e-01   6.8256960e-01  -2.7374304e-01   7.5139315e-02
   1.9355098e+01  -1.8171883e-01  -5.5837514e-01   5.7908952e-01   6.8596865e-01  -2.7410352e-01   7.7812049e-02
   1.9363678e+01  -1.9226914e-01  -5.7101070e-01   5.8200773e-01   6.8943068e-01  -2.7440078e-01   8.0580923e-02
   1.9372258e+01  -2.0278089e-01  -5.8355147e-01   5.8487987e-01   6.9295720e-01  -2.7463497e-01   8.3446725e-02
   1.9380839e+01  -2.1325304e-01  -5.9599445e-01   5.8770169e-01   6.9654971e-01  -2.7480625e-01   8.6410244e-02
   1.9389419e+01  -2.2368453e-01  -6.0833667e-01   5.9046893e-01   7.0020972e-01  -2.7491477e-01   8.9472267e-02
   1.9398000e+01  -2.3407432e-01  -6.2057513e-01   5.9317734e-01   7.0393874e-01  -2.7496069e-01   9.2633583e-02
   1.9406580e+01  -2.4442132e-01  -6.3270683e-01   5.9582346e-01   7.0773889e-01  -2.7494421e-01   9.5894771e-02
   1.9415160e+01  -2.5472408e-01  -6.4472861e-01   5.9841034e-01   7.1161740e-01  -2.7486578e-01   9.9254714e-02
   1.9423741e+01  -2.6498096e-01  -6.5663727e-01   6.0094422e-01   7.1558400e-01  -2.7472603e-01   1.0271145e-01
   1.9432321e+01  -2.7519033e-01  -6.6842957e-01   6.0343137e-01   7.1964845e-01  -2.7452555e-01   1.0626303e-01
   1.9440902e+01  -2.8535055e-01  -6.8010229e-01   6.0587804e-01   7.2382049e-01  -2.7426496e-01   1.0990748e-01
   1.9449482e+01  -2.9546000e-01  -6.9165221e-01   6.0829051e-01   7.2810987e-01  -2.7394486e-01   1.1364285e-01
   1.9458063e+01  -3.0551704e-01  -7.0307612e-01   6.1067503e-01   7.3252635e-01  -2.7356585e-01   1.1746716e-01
   1.9466643e+01  -3.1552004e-01  -7.1437078e-01   6.1303788e-01   7.3707968e-01  -2.7312855e-01   1.2137847e-01
   1.9475223e+01  -3.2546735e-01  -7.2553297e-01   6.1538532e-01   7.4177961e-01  -2.7263357e-01   1.2537481e-01
   1.9483804e+01  -3.3535736e-01  -7.3655949e-01   6.1772361e-01   7.4663589e-01  -2.7208150e-01   1.2945421e-01
   1.9492384e+01  -3.4518842e-01  -7.4744709e-01   6.2005901e-01   7.5165827e-01  -2.7147296e-01   1.3361472e-01
   1.9500965e+01  -3.5495890e-01  -7.5819256e-01   6.2239780e-01   7.5685650e-01  -2.7080856e-01   1.3785437e-01
   1.9509545e+01  -3.6466716e-01  -7.6879268e-01   6.2474624e-01   7.6224034e-01  -2.7008889e-01   1.4217121e-01
   1.9518125e+01  -3.7431158e-01  -7.7924423e-01   6.2711059e-01   7.6781953e-01  -2.6931458e-01   1.4656327e-01
   1.9526706e+01  -3.8389052e-01  -7.8954398e-01   6.2949712e-01   7.7360384e-01  -2.6848623e-01   1.5102858e-01
   1.9535286e+01  -3.9340235e-01  -7.9968871e-01   6.3191209e-01   7.7960300e-01  -2.6760443e-01   1.5556520e-01
   1.9543867e+01  -4.0284543e-01  -8.0967521e-01   6.3436176e-01   7.8582676e-01  -2.6666982e-01   1.6017115e-01
   1.9552447e+01  -4.1221813e-01  -8.1950024e-01   6.3685241e-01   7.9228489e-01  -2.6568298e-01   1.6484448e-01
   1.9561027e+01  -4.2151881e-01  -8.2916059e-01   6.3939030e-01   7.9898714e-01  -2.6464452e-01   1.6958321e-01
   1.9569608e+01  -4.3074585e-01  -8.3865303e-01   6.4198168e-01   8.0594324e-01  -2.6355506e-01   1.7438541e-01
   1.9578188e+01  -4.3989760e-01  -8.4797435e-01   6.4463284e-01   8.1316296e-01  -2.6241520e-01   1.7924909e-01
   1.9586769e+01  -4.4897244e-01  -8.5712131e-01   6.4735002e-01   8.2065605e-01  -2.6122555e-01   1.8417230e-01
   1.9595349e+01  -4.5796873e-01  -8.6609071e-01   6.5013950e-01   8.2843225e-01  -2.5998672e-01   1.8915308e-01
   1.9603929e+01  -4.6688481e-01  -8.7487932e-01   6.5300768e-01   8.3650128e-01  -2.5869931e-01   1.9418942e-01
   1.9612510e+01  -4.7571849e-01  -8.8348433e-01   6.5596496e-01   8.4487178e-01  -2.5736414e-01   1.9927819e-01
   1.9621090e+01  -4.8446691e-01  -8.9190336e-01   6.5902616e-01   8.5355118e-01  -2.5598220e-01   2.0441496e-01
   1.9629671e+01  -4.9312723e-01  -9.0013403e-01   6.6220636e-01   8.6254685e-01  -2.5455451e-01   2.0959526e-01
   1.9638251e+01  -5.0169656e-01  -9.0817398e-01   6.6552063e-01   8.7186617e-01  -2.5308210e-01   2.1481461e-01
   1.9646831e+01  -5.1017205e-01  -9.1602085e-01   6.6898405e-01   8.8151650e-01  -2.5156598e-01   2.2006851e-01
   1.9655412e+01  -5.1855083e-01  -9.2367226e-01   6.7261167e-01   8.9150522e-01  -2.5000717e-01   2.2535249e-01
   1.9663992e+01  -5.2683003e-01  -9.3112586e-01   6.7641858e-01   9.0183970e-01  -2.4840668e-01   2.3066207e-01
   1.9672573e+01  -5.3500680e-01  -9.3837928e-01   6.8041984e-01   9.1252730e-01  -2.4676554e-01   2.3599276e-01
   1.9681153e+01  -5.4307825e-01  -9.4543015e-01   6.8463052e-01   9.2357541e-01  -2.4508476e-01   2.4134009e-01
   1.9689733e+01  -5.5104153e-01  -9.5227611e-01   6.8906570e-01   9.3499139e-01  -2.4336536e-01   2.4669956e-01
   1.9698314e+01  -5.5889377e-01  -9.5891479e-01   6.9374044e-01   9.4678262e-01  -2.4160836e-01   2.5206670e-01
   1.9706894e+01  -5.6663210e-01  -9.6534382e-01   6.9866981e-01   9.5895646e-01  -2.3981477e-01   2.5743703e-01
   1.9715475e+01  -5.7425366e-01  -9.7156085e-01   7.0386889e-01   9.7152028e-01  -2.3798562e-01   2.6280606e-01
   1.9724055e+01  -5.8175559e-01  -9.7756349e-01   7.0935275e-01   9.8448147e-01  -2.3612192e-01   2.6816930e-01
   1.9732635e+01  -5.8913501e-01  -9.8334940e-01   7.1513646e-01   9.9784738e-01  -2.3422469e-01   2.7352229e-01
   1.9741216e+01  -5.9638906e-01  -9.8891621e-01   7.2123508e-01   1.0116254e+00  -2.3229495e-01   2.7886053e-01
   1.9749796e+01  -6.0351488e-01  -9.9426154e-01   7.2766369e-01   1.0258229e+00  -2.3033372e-01   2.8417955e-01
   1.9758377e+01  -6.1050959e-01  -9.9938303e-01   7.3443736e-01   1.0404472e+00  -2.2834200e-01   2.8947485e-01
   1.9766957e+01  -6.1737034e-01  -1.0042783e+00   7.4157115e-01   1.0555058e+00  -2.2632083e-01   2.9474197e-01
   1.9775538e+01  -6.2409425e-01  -1.0089450e+00   7.4908015e-01   1.0710059e+00  -2.2427122e-01   2.9997641e-01
   1.9784118e+01  -6.3067847e-01  -1.0133808e+00   7.5697942e-01   1.0869550e+00  -2.2219419e-01   3.0517370e-01
   1.9792698e+01  -6.3712012e-01  -1.0175833e+00   7.6528403e-01   1.1033604e+00  -2.2009075e-01   3.1032934e-01
   1.9801279e+01  -6.4341634e-01  -1.0215501e+00   7.7400904e-01   1.1202295e+00  -2.1796193e-01   3.1543887e-01
   1.9809859e+01  -6.4956416e-01  -1.0252794e+00   7.8316724e-01   1.1375655e+00  -2.1580882e-01   3.2049779e-01
   1.9818440e+01  -6.5556037e-01  -1.0287705e+00   7.9276552e-01   1.1553607e+00  -2.1363274e-01   3.2550162e-01
   1.9827020e+01  -6.6140171e-01  -1.0320229e+00   8.0280982e-01   1.1736058e+00  -2.1143504e-01   3.3044586e-01
   1.9835600e+01  -6.6708492e-01  -1.0350361e+00   8.1330610e-01   1.1922915e+00  -2.0921707e-01   3.3532601e-01
   1.9844181e+01  -6.7260675e-01  -1.0378098e+00   8.2426031e-01   1.2114084e+00  -2.0698018e-01   3.4013760e-01
   1.9852761e+01  -6.7796393e-01  -1.0403434e+00   8.3567840e-01   1.2309472e+00  -2.0472571e-01   3.4487611e-01
   1.9861342e+01  -6.8315321e-01  -1.0426365e+00   8.4756631e-01   1.2508985e+00  -2.0245502e-01   3.4953708e-01
   1.9869922e+01  -6.8817133e-01  -1.0446887e+00   8.5993001e-01   1.2712531e+00  -2.0016946e-01   3.5411599e-01
   1.9878502e+01  -6.9301504e-01  -1.0464994e+00   8.7277545e-01   1.2920014e+00  -1.9787037e-01   3.5860835e-01
   1.9887083e+01  -6.9768107e-01  -1.0480682e+00   8.8610857e-01   1.3131343e+00  -1.9555911e-01   3.6300969e-01
   1.9895663e+01  -7.0216617e-01  -1.0493946e+00   8.9993532e-01   1.3346424e+00  -1.9323702e-01   3.6731549e-01
   1.9904244e+01  -7.0646707e-01  -1.0504782e+00   9.1426166e-01   1.3565163e+00  -1.9090545e-01   3.7152128e-01
   1.9912824e+01  -7.1058053e-01  -1.0513185e+00   9.2909354e-01   1.3787467e+00  -1.8856576e-01   3.7562256e-01
   1.9921404e+01  -7.1450329e-01  -1.0519151e+00   9.4443691e-01   1.4013243e+00  -1.8621929e-01   3.7961483e-01
   1.9929985e+01  -7.1823208e-01  -1.0522675e+00   9.6029772e-01   1.4242397e+00  -1.8386739e-01   3.8349361e-01
   1.9938565e+01  -7.2176365e-01  -1.0523752e+00   9.7668193e-01   1.4474835e+00  -1.8151141e-01   3.8725440e-01
   1.9947146e+01  -7.2509474e-01  -1.0522378e+00   9.9359547e-01   1.4710465e+00  -1.7915270e-01   3.9089271e-01
   1.9955726e+01  -7.2822210e-01  -1.0518548e+00   1.0110443e+00   1.4949193e+00  -1.7679261e-01   3.9440405e-01
   1.9964306e+01  -7.3114246e-01  -1.0512258e+00   1.0290344e+00   1.5190925e+00  -1.7443248e-01   3.9778392e-01
   1.9972887e+01  -7.3385257e-01  -1.0503502e+00   1.0475717e+00   1.5435569e+00  -1.7207368e-01   4.0102783e-01
   1.9981467e+01  -7.3634917e-01  -1.0492277e+00   1.0666621e+00   1.5683030e+00  -1.6971754e-01   4.0413130e-01
   1.9990048e+01  -7.3862900e-01  -1.0478577e+00   1.0863117e+00   1.5933215e+00  -1.6736542e-01   4.0708982e-01
   1.9998628e+01  -7.4068881e-01  -1.0462399e+00   1.1065262e+00   1.6186032e+00  -1.6501866e-01   4.0989891e-01
   2.0007208e+01  -7.4252551e-01  -1.0443739e+00   1.1273096e+00   1.6441371e+00  -1.6267860e-01   4.1255440e-01
   2.0015789e+01  -7.4413722e-01  -1.0422608e+00   1.1486506e+00   1.6699030e+00  -1.6034643e-01   4.1505425e-01
   2.0024369e+01  -7.4552251e-01  -1.0399021e+00   1.1705323e+00   1.6958767e+00  -1.5802329e-01   4.1739726e-01
   2.0032950e+01  -7.4667994e-01  -1.0372995e+00   1.1929379e+00   1.7220341e+00  -1.5571034e-01   4.1958226e-01
   2.0041530e+01  -7.4760810e-01  -1.0344544e+00   1.2158503e+00   1.7483510e+00  -1.5340871e-01   4.2160804e-01
   2.0050110e+01  -7.4830557e-01  -1.0313686e+00   1.2392525e+00   1.7748033e+00  -1.5111955e-01   4.2347342e-01
   2.0058691e+01  -7.4877092e-01  -1.0280434e+00   1.2631277e+00   1.8013668e+00  -1.4884400e-01   4.2517721e-01
   2.0067271e+01  -7.4900272e-01  -1.0244806e+00   1.2874588e+00   1.8280174e+00  -1.4658321e-01   4.2671822e-01
   2.0075852e+01  -7.4899956e-01  -1.0206816e+00   1.3122290e+00   1.8547309e+00  -1.4433832e-01   4.2809525e-01
   2.0084432e+01  -7.4876001e-01  -1.0166481e+00   1.3374211e+00   1.8814832e+00  -1.4211047e-01   4.2930713e-01
   2.0093013e+01  -7.4828263e-01  -1.0123815e+00   1.3630184e+00   1.9082501e+00  -1.3990082e-01   4.3035267e-01
   2.0101593e+01  -7.4756602e-01  -1.0078836e+00   1.3890037e+00   1.9350075e+00  -1.3771049e-01   4.3123066e-01
   2.0110173e+01  -7.4660875e-01  -1.0031558e+00   1.4153603e+00   1.9617313e+00  -1.3554065e-01   4.3193993e-01
   2.0118754e+01  -7.4540938e-01  -9.9819971e-01   1.4420710e+00   1.9883972e+00  -1.3339243e-01   4.3247928e-01
   2.0127334e+01  -7.4396651e-01  -9.9301691e-01   1.4691190e+00   2.0149811e+00  -1.3126697e-01   4.3284752e-01
   2.0135915e+01  -7.4227870e-01  -9.8760896e-01   1.4964872e+00   2.0414590e+00  -1.2916543e-01   4.3304347e-01
   2.0144495e+01  -7.4034453e-01  -9.8197743e-01   1.5241588e+00   2.0678066e+00  -1.2708894e-01   4.3306593e-01
   2.0153075e+01  -7.3816257e-01  -9.7612389e-01   1.5521168e+00   2.0939998e+00  -1.2503865e-01   4.3291372e-01
   2.0161656e+01  -7.3573141e-01  -9.7004992e-01   1.5803442e+00   2.1200144e+00  -1.2301570e-01   4.3258564e-01
   2.0170236e+01  -7.3304961e-01  -9.6375706e-01   1.6088240e+00   2.1458263e+00  -1.2102124e-01   4.3208051e-01
   2.0178817e+01  -7.3011576e-01  -9.5724691e-01   1.6375393e+00   2.1714113e+00  -1.1905641e-01   4.3139714e-01
   2.0187397e+01  -7.2692843e-01  -9.5052102e-01   1.6664731e+00   2.1967454e+00  -1.1712236e-01   4.3053434e-01
   2.0195977e+01  -7.2348620e-01  -9.4358096e-01   1.6956086e+00   2.2218043e+00  -1.1522022e-01   4.2949091e-01
   2.0204558e+01  -7.1978772e-01  -9.3642834e-01   1.7249283e+00   2.2465640e+00  -1.1335113e-01   4.2826579e-01
   2.0213138e+01  -7.1583333e-01  -9.2906528e-01   1.7544087e+00   2.2710034e+00  -1.1151566e-01   4.2686018e-01
   2.0221719e+01  -7.1162490e-01  -9.2149444e-01   1.7840203e+00   2.2951040e+00  -1.0971392e-01   4.2527739e-01
   2.0230299e+01  -7.0716436e-01  -9.1371848e-01   1.8137335e+00   2.3188472e+00  -1.0794600e-01   4.2352082e-01
   2.0238879e+01  -7.0245364e-01  -9.0574005e-01   1.8435185e+00   2.3422148e+00  -1.0621197e-01   4.2159385e-01
   2.0247460e+01  -6.9749467e-01  -8.9756183e-01   1.8733456e+00   2.3651882e+00  -1.0451193e-01   4.1949988e-01
   2.0256040e+01  -6.9228938e-01  -8.8918646e-01   1.9031852e+00   2.3877489e+00  -1.0284596e-01   4.1724229e-01
   2.0264621e+01  -6.8683971e-01  -8.8061662e-01   1.9330076e+00   2.4098787e+00  -1.0121415e-01   4.1482448e-01
   2.0273201e+01  -6.8114757e-01  -8.7185496e-01   1.9627831e+00   2.4315590e+00  -9.9616566e-02   4.1224984e-01
   2.0281781e+01  -6.7521491e-01  -8.6290415e-01   1.9924820e+00   2.4527714e+00  -9.8053311e-02   4.0952176e-01
   2.0290362e+01  -6.6904366e-01  -8.5376685e-01   2.0220746e+00   2.4734974e+00  -9.6524463e-02   4.0664363e-01
   2.0298942e+01  -6.6263573e-01  -8.4444571e-01   2.0515313e+00   2.4937187e+00  -9.5030108e-02   4.0361884e-01
   2.0307523e+01  -6.5599307e-01  -8.3494341e-01   2.0808223e+00   2.5134168e+00  -9.3570330e-02   4.0045078e-01
   2.0316103e+01  -6.4911760e-01  -8.2526260e-01   2.1099180e+00   2.5325732e+00  -9.2145214e-02   3.9714284e-01
   2.0324683e+01  -6.4201126e-01  -8.1540595e-01   2.1387886e+00   2.5511696e+00  -9.0754844e-02   3.9369842e-01
   2.0333264e+01  -6.3467597e-01  -8.0537611e-01   2.1674046e+00   2.5691874e+00  -8.9399306e-02   3.9012090e-01
   2.0341844e+01  -6.2711367e-01  -7.9517575e-01   2.1957361e+00   2.5866083e+00  -8.8078683e-02   3.8641367e-01
   2.0350425e+01  -6.1932628e-01  -7.8480754e-01   2.2237536e+00   2.6034138e+00  -8.6793062e-02   3.8258013e-01
   2.0359005e+01  -6.1131574e-01  -7.7427412e-01   2.2514273e+00   2.6195855e+00  -8.5542526e-02   3.7862367e-01
   2.0367585e+01  -6.0308397e-01  -7.6357817e-01   2.2787276e+00   2.6351050e+00  -8.4327160e-02   3.7454767e-01
   2.0376166e+01  -5.9463291e-01  -7.5272235e-01   2.3056247e+00   2.6499537e+00  -8.3147048e-02   3.7035553e-01
   2.0384746e+01  -5.8596448e-01  -7.4170931e-01   2.3320890e+00   2.6641133e+00  -8.2002277e-02   3.6605064e-01
   2.0393327e+01  -5.7708063e-01  -7.3054172e-01   2.3580908e+00   2.6775654e+00  -8.0892929e-02   3.6163638e-01
   2.0401907e+01  -5.6798327e-01  -7.1922224e-01   2.3836004e+00   2.6902915e+00  -7.9819088e-02   3.5711617e-01
   2.0410488e+01  -5.5867507e-01  -7.0775352e-01   2.4085924e+00   2.7022803e+00  -7.8780432e-02   3.5249409e-01
   2.0419068e+01  -5.4916021e-01  -6.9613818e-01   2.4330504e+00   2.7135351e+00  -7.7775794e-02   3.4777573e-01
   2.0427648e+01  -5.3944305e-01  -6.8437883e-01   2.4569589e+00   2.7240612e+00  -7.6803899e-02   3.4296688e-01
   2.0436229e+01  -5.2952795e-01  -6.7247808e-01   2.4803025e+00   2.7338638e+00  -7.5863473e-02   3.3807331e-01
   2.0444809e+01  -5.1941929e-01  -6.6043854e-01   2.5030660e+00   2.7429482e+00  -7.4953242e-02   3.3310079e-01
   2.0453390e+01  -5.0912142e-01  -6.4826284e-01   2.5252338e+00   2.7513195e+00  -7.4071932e-02   3.2805510e-01
   2.0461970e+01  -4.9863872e-01  -6.3595358e-01   2.5467907e+00   2.7589830e+00  -7.3218270e-02   3.2294201e-01
   2.0470550e+01  -4.8797555e-01  -6.2351337e-01   2.5677213e+00   2.7659438e+00  -7.2390980e-02   3.1776731e-01
   2.0479131e+01  -4.7713627e-01  -6.1094484e-01   2.5880101e+00   2.7722074e+00  -7.1588789e-02   3.1253675e-01
   2.0487711e+01  -4.6612525e-01  -5.9825060e-01   2.6076418e+00   2.7777788e+00  -7.0810422e-02   3.0725613e-01
   2.0496292e+01  -4.5494686e-01  -5.8543325e-01   2.6266010e+00   2.7826633e+00  -7.0054607e-02   3.0193122e-01
   2.0504872e+01  -4.4360546e-01  -5.7249541e-01   2.6448724e+00   2.7868660e+00  -6.9320067e-02   2.9656779e-01
   2.0513452e+01  -4.3210541e-01  -5.5943970e-01   2.6624406e+00   2.7903924e+00  -6.8605530e-02   2.9117161e-01
   2.0522033e+01  -4.2045109e-01  -5.4626873e-01   2.6792901e+00   2.7932475e+00  -6.7909721e-02   2.8574847e-01
   2.0530613e+01  -4.0864686e-01  -5.3298511e-01   2.6954056e+00   2.7954366e+00  -6.7231366e-02   2.8030414e-01
   2.0539194e+01  -3.9669709e-01  -5.1959146e-01   2.7107718e+00   2.7969649e+00  -6.6569191e-02   2.7484439e-01
   2.0547774e+01  -3.8460613e-01  -5.0609039e-01   2.7253732e+00   2.7978376e+00  -6.5921922e-02   2.6937501e-01
   2.0556354e+01  -3.7237836e-01  -4.9248452e-01   2.7391945e+00   2.7980601e+00  -6.5288285e-02   2.6390175e-01
   2.0564935e+01  -3.6001815e-01  -4.7877645e-01   2.7522203e+00   2.7976374e+00  -6.4667006e-02   2.5843041e-01
   2.0573515e+01  -3.4752985e-01  -4.6496880e-01   2.7644352e+00   2.7965748e+00  -6.4056810e-02   2.5296676e-01
   2.0582096e+01  -3.3491783e-01  -4.5106419e-01   2.7758239e+00   2.7948776e+00  -6.3456423e-02   2.4751656e-01
   2.0590676e+01  -3.2218647e-01  -4.3706522e-01   2.7863709e+00   2.7925510e+00  -6.2864572e-02   2.4208561e-01
   2.0599256e+01  -3.0934012e-01  -4.2297452e-01   2.7960609e+00   2.7896001e+00  -6.2279982e-02   2.3667967e-01
   2.0607837e+01  -2.9638313e-01  -4.0879464e-01   2.8048822e+00   2.7860327e+00  -6.1701314e-02   2.3130433e-01
   2.0616417e+01  -2.8331980e-01  -3.9452783e-01   2.8128423e+00   2.7818686e+00  -6.1126889e-02   2.2596420e-01
   2.0624998e+01  -2.7015437e-01  -3.8017625e-01   2.8199548e+00   2.7771317e+00  -6.0554917e-02   2.2066360e-01
   2.0633578e+01  -2.5689112e-01  -3.6574207e-01   2.8262336e+00   2.7718458e+00  -5.9983611e-02   2.1540682e-01
   2.0642158e+01  -2.4353429e-01  -3.5122743e-01   2.8316922e+00   2.7660350e+00  -5.9411181e-02   2.1019817e-01
   2.0650739e+01  -2.3008815e-01  -3.3663451e-01   2.8363444e+00   2.7597230e+00  -5.8835839e-02   2.0504194e-01
   2.0659319e+01  -2.1655697e-01  -3.2196546e-01   2.8402039e+00   2.7529339e+00  -5.8255795e-02   1.9994244e-01
   2.0667900e+01  -2.0294498e-01  -3.0722243e-01   2.8432843e+00   2.7456914e+00  -5.7669261e-02   1.9490397e-01
   2.0676480e+01  -1.8925647e-01  -2.9240759e-01   2.8455994e+00   2.7380195e+00  -5.7074448e-02   1.8993084e-01
   2.0685060e+01  -1.7549568e-01  -2.7752309e-01   2.8471628e+00   2.7299420e+00  -5.6469566e-02   1.8502734e-01
   2.0693641e+01  -1.6166688e-01  -2.6257110e-01   2.8479883e+00   2.7214829e+00  -5.5852828e-02   1.8019778e-01
   2.0702221e+01  -1.4777433e-01  -2.4755378e-01   2.8480895e+00   2.7126661e+00  -5.5222444e-02   1.7544645e-01
   2.0710802e+01  -1.3382229e-01  -2.3247327e-01   2.8474802e+00   2.7035154e+00  -5.4576625e-02   1.7077767e-01
   2.0719382e+01  -1.1981501e-01  -2.1733175e-01   2.8461740e+00   2.6940548e+00  -5.3913583e-02   1.6619573e-01
   2.0727963e+01  -1.0575675e-01  -2.0213136e-01   2.8441847e+00   2.6843082e+00  -5.3231528e-02   1.6170494e-01
   2.0736543e+01  -9.1651784e-02  -1.8687427e-01   2.8415259e+00   2.6742993e+00  -5.2528672e-02   1.5730959e-01
   2.0745123e+01  -7.7504362e-02  -1.7156265e-01   2.8382113e+00   2.6640523e+00  -5.1803226e-02   1.5301399e-01
   2.0753704e+01  -6.3318744e-02  -1.5619864e-01   2.8342547e+00   2.6535908e+00  -5.1053402e-02   1.4882245e-01
   2.0762284e+01  -4.9099192e-02  -1.4078440e-01   2.8296697e+00   2.6429389e+00  -5.0277409e-02   1.4473925e-01
   2.0770865e+01  -3.4849963e-02  -1.2532210e-01   2.8244700e+00   2.6321204e+00  -4.9473459e-02   1.4076872e-01
   2.0779445e+01  -2.0575320e-02  -1.0981389e-01   2.8186693e+00   2.6211592e+00  -4.8639764e-02   1.3691514e-01
   2.0788025e+01  -6.2795195e-03  -9.4261933e-02   2.8122813e+00   2.6100793e+00  -4.7774535e-02   1.3318282e-01
   2.0796606e+01   8.0331768e-03  -7.8668388e-02   2.8053198e+00   2.5989044e+00  -4.6875982e-02   1.2957606e-01
   2.0805186e+01   2.2358577e-02  -6.3035410e-02   2.7977988e+00   2.5876584e+00  -4.5942350e-02   1.2609903e-01
   2.0813767e+01   3.6693479e-02  -4.7365112e-02   2.7897405e+00   2.5763626e+00  -4.4972353e-02   1.2275388e-01
   2.0822347e+01   5.1035434e-02  -3.1659577e-02   2.7811727e+00   2.5650365e+00  -4.3965070e-02   1.1954122e-01
   2.0830927e+01   6.5382012e-02  -1.5920885e-02   2.7721233e+00   2.5536995e+00  -4.2919585e-02   1.1646165e-01
   2.0839508e+01   7.9730782e-02  -1.5111560e-04   2.7626205e+00   2.5423713e+00  -4.1834983e-02   1.1351573e-01
   2.0848088e+01   9.4079316e-02   1.5647650e-02   2.7526923e+00   2.5310711e+00  -4.0710350e-02   1.1070405e-01
   2.0856669e+01   1.0842518e-01   3.1473331e-02   2.7423666e+00   2.5198186e+00  -3.9544772e-02   1.0802719e-01
   2.0865249e+01   1.2276595e-01   4.7323847e-02   2.7316715e+00   2.5086331e+00  -3.8337334e-02   1.0548573e-01
   2.0873829e+01   1.3709920e-01   6.3197118e-02   2.7206350e+00   2.4975342e+00  -3.7087121e-02   1.0308025e-01
   2.0882410e+01   1.5142248e-01   7.9091062e-02   2.7092852e+00   2.4865414e+00  -3.5793218e-02   1.0081133e-01
   2.0890990e+01   1.6573338e-01   9.5003600e-02   2.6976500e+00   2.4756740e+00  -3.4454712e-02   9.8679561e-02
   2.0899571e+01   1.8002946e-01   1.1093265e-01   2.6857576e+00   2.4649516e+00  -3.3070687e-02   9.6685511e-02
   2.0908151e+01   1.9430830e-01   1.2687613e-01   2.6736358e+00   2.4543937e+00  -3.1640229e-02   9.4829764e-02
   2.0916731e+01   2.0856746e-01   1.4283197e-01   2.6613127e+00   2.4440197e+00  -3.0162423e-02   9.3112902e-02
   2.0925312e+01   2.2280451e-01   1.5879807e-01   2.6488164e+00   2.4338491e+00  -2.8636355e-02   9.1535505e-02
   2.0933892e+01   2.3701703e-01   1.7477237e-01   2.6361749e+00   2.4239014e+00  -2.7061110e-02   9.0098154e-02
   2.0942473e+01   2.5120257e-01   1.9075278e-01   2.6234162e+00   2.4141960e+00  -2.5435773e-02   8.8801429e-02
   2.0951053e+01   2.6535873e-01   2.0673721e-01   2.6105683e+00   2.4047525e+00  -2.3759430e-02   8.7645911e-02
   2.0959633e+01   2.7948305e-01   2.2272360e-01   2.5976592e+00   2.3955903e+00  -2.2031167e-02   8.6632181e-02
   2.0968214e+01   2.9357312e-01   2.3870985e-01   2.5847170e+00   2.3867288e+00  -2.0250068e-02   8.5760819e-02
   2.0976794e+01   3.0762651e-01   2.5469389e-01   2.5717697e+00   2.3781876e+00  -1.8415220e-02   8.5032406e-02
   2.0985375e+01   3.2164077e-01   2.7067364e-01   2.5588453e+00   2.3699862e+00  -1.6525706e-02   8.4447523e-02
   2.0993955e+01   3.3561349e-01   2.8664701e-01   2.5459718e+00   2.3621439e+00  -1.4580614e-02   8.4006750e-02
   2.1002535e+01   3.4954224e-01   3.0261193e-01   2.5331772e+00   2.3546803e+00  -1.2579035e-02   8.3710655e-02
   2.1011116e+01   3.6342511e-01   3.1856619e-01   2.5204847e+00   2.3476070e+00  -1.0520610e-02   8.3558757e-02
   2.1019696e+01   3.7726108e-01   3.3450737e-01   2.5079089e+00   2.3409230e+00  -8.4059231e-03   8.3548773e-02
   2.1028277e+01   3.9104922e-01   3.5043304e-01   2.4954639e+00   2.3346257e+00  -6.2356493e-03   8.3678244e-02
   2.1036857e+01   4.0478857e-01   3.6634075e-01   2.4831638e+00   2.3287129e+00  -4.0104645e-03   8.3944713e-02
   2.1045438e+01   4.1847822e-01   3.8222809e-01   2.4710224e+00   2.3231819e+00  -1.7310448e-03   8.4345720e-02
   2.1054018e+01   4.3211722e-01   3.9809260e-01   2.4590539e+00   2.3180305e+00   6.0193410e-04   8.4878806e-02
   2.1062598e+01   4.4570463e-01   4.1393185e-01   2.4472721e+00   2.3132560e+00   2.9877964e-03   8.5541513e-02
   2.1071179e+01   4.5923953e-01   4.2974340e-01   2.4356910e+00   2.3088562e+00   5.4258662e-03   8.6331381e-02
   2.1079759e+01   4.7272096e-01   4.4552483e-01   2.4243247e+00   2.3048286e+00   7.9154678e-03   8.7245952e-02
   2.1088340e+01   4.8614801e-01   4.6127368e-01   2.4131872e+00   2.3011706e+00   1.0455925e-02   8.8282767e-02
   2.1096920e+01   4.9951972e-01   4.7698753e-01   2.4022923e+00   2.2978800e+00   1.3046563e-02   8.9439367e-02
   2.1105500e+01   5.1283516e-01   4.9266394e-01   2.3916542e+00   2.2949542e+00   1.5686704e-02   9.0713293e-02
   2.1114081e+01   5.2609341e-01   5.0830046e-01   2.3812868e+00   2.2923908e+00   1.8375675e-02   9.2102086e-02
   2.1122661e+01   5.3929351e-01   5.2389468e-01   2.3712041e+00   2.2901874e+00   2.1112797e-02   9.3603288e-02
   2.1131242e+01   5.5243453e-01   5.3944414e-01   2.3614201e+00   2.2883414e+00   2.3897397e-02   9.5214440e-02
   2.1139822e+01   5.6551555e-01   5.5494641e-01   2.3519488e+00   2.2868506e+00   2.6728797e-02   9.6933083e-02
   2.1148402e+01   5.7853561e-01   5.7039906e-01   2.3428042e+00   2.2857124e+00   2.9606323e-02   9.8756757e-02
   2.1156983e+01   5.9149378e-01   5.8579964e-01   2.3340002e+00   2.2849245e+00   3.2529298e-02   1.0068301e-01
   2.1165563e+01   6.0438914e-01   6.0114573e-01   2.3255509e+00   2.2844843e+00   3.5497046e-02   1.0270937e-01
   2.1174144e+01   6.1722073e-01   6.1643488e-01   2.3174702e+00   2.2843894e+00   3.8508892e-02   1.0483338e-01
   2.1182724e+01   6.2998763e-01   6.3166467e-01   2.3097721e+00   2.2846374e+00   4.1564160e-02   1.0705260e-01
   2.1191304e+01   6.4268890e-01   6.4683264e-01   2.3024707e+00   2.2852259e+00   4.4662174e-02   1.0936455e-01
   2.1199885e+01   6.5532359e-01   6.6193637e-01   2.2955799e+00   2.2861524e+00   4.7802258e-02   1.1176678e-01
   2.1208465e+01   6.6789081e-01   6.7697338e-01   2.2891096e+00   2.2874115e+00   5.0983555e-02   1.1425669e-01
   2.1217046e+01   6.8038971e-01   6.9194106e-01   2.2830524e+00   2.2889861e+00   5.4204459e-02   1.1683108e-01
   2.1225626e+01   6.9281951e-01   7.0683674e-01   2.2773967e+00   2.2908558e+00   5.7463163e-02   1.1948659e-01
   2.1234206e+01   7.0517941e-01   7.2165777e-01   2.2721305e+00   2.2930001e+00   6.0757866e-02   1.2221987e-01
   2.1242787e+01   7.1746859e-01   7.3640148e-01   2.2672422e+00   2.2953988e+00   6.4086762e-02   1.2502758e-01
   2.1251367e+01   7.2968627e-01   7.5106521e-01   2.2627200e+00   2.2980313e+00   6.7448047e-02   1.2790635e-01
   2.1259948e+01   7.4183164e-01   7.6564632e-01   2.2585521e+00   2.3008774e+00   7.0839919e-02   1.3085283e-01
   2.1268528e+01   7.5390390e-01   7.8014214e-01   2.2547267e+00   2.3039166e+00   7.4260572e-02   1.3386368e-01
   2.1277108e+01   7.6590226e-01   7.9455000e-01   2.2512320e+00   2.3071287e+00   7.7708202e-02   1.3693553e-01
   2.1285689e+01   7.7782590e-01   8.0886726e-01   2.2480562e+00   2.3104931e+00   8.1181007e-02   1.4006503e-01
   2.1294269e+01   7.8967404e-01   8.2309124e-01   2.2451877e+00   2.3139895e+00   8.4677181e-02   1.4324883e-01
   2.1302850e+01   8.0144588e-01   8.3721931e-01   2.2426146e+00   2.3175976e+00   8.8194921e-02   1.4648358e-01
   2.1311430e+01   8.1314060e-01   8.5124878e-01   2.2403251e+00   2.3212970e+00   9.1732424e-02   1.4976593e-01
   2.1320010e+01   8.2475742e-01   8.6517701e-01   2.2383074e+00   2.3250673e+00   9.5287883e-02   1.5309251e-01
   2.1328591e+01   8.3629553e-01   8.7900134e-01   2.2365499e+00   2.3288880e+00   9.8859497e-02   1.5645998e-01
   2.1337171e+01   8.4775413e-01   8.9271910e-01   2.2350406e+00   2.3327389e+00   1.0244546e-01   1.5986499e-01
   2.1345752e+01   8.5913243e-01   9.0632764e-01   2.2337678e+00   2.3365996e+00   1.0604397e-01   1.6330417e-01
   2.1354332e+01   8.7042962e-01   9.1982430e-01   2.2327198e+00   2.3404496e+00   1.0965322e-01   1.6677419e-01
   2.1362913e+01   8.8164490e-01   9.3320642e-01   2.2318848e+00   2.3442686e+00   1.1327141e-01   1.7027168e-01
   2.1371493e+01   8.9277747e-01   9.4647134e-01   2.2312510e+00   2.3480362e+00   1.1689674e-01   1.7379329e-01
   2.1380073e+01   9.0382654e-01   9.5961640e-01   2.2308066e+00   2.3517321e+00   1.2052739e-01   1.7733566e-01
   2.1388654e+01   9.1479129e-01   9.7263894e-01   2.2305398e+00   2.3553358e+00   1.2416157e-01   1.8089546e-01
   2.1397234e+01   9.2567094e-01   9.8553631e-01   2.2304389e+00   2.3588270e+00   1.2779747e-01   1.8446931e-01
   2.1405815e+01   9.3646466e-01   9.9830587e-01   2.2304915e+00   2.3621854e+00   1.3143329e-01   1.8805391e-01
   2.1414395e+01   9.4717128e-01   1.0109452e+00   2.2306792e+00   2.3653916e+00   1.3506718e-01   1.9164637e-01
   2.1422975e+01   9.5778947e-01   1.0234522e+00   2.2309796e+00   2.3684271e+00   1.3869727e-01   1.9524406e-01
   2.1431556e+01   9.6831786e-01   1.0358247e+00   2.2313703e+00   2.3712730e+00   1.4232170e-01   1.9884438e-01
   2.1440136e+01   9.7875510e-01   1.0480603e+00   2.2318289e+00   2.3739108e+00   1.4593859e-01   2.0244470e-01
   2.1448717e+01   9.8909984e-01   1.0601570e+00   2.2323330e+00   2.3763217e+00   1.4954608e-01   2.0604240e-01
   2.1457297e+01   9.9935072e-01   1.0721126e+00   2.2328603e+00   2.3784871e+00   1.5314231e-01   2.0963487e-01
   2.1465877e+01   1.0095064e+00   1.0839248e+00   2.2333882e+00   2.3803883e+00   1.5672540e-01   2.1321948e-01
   2.1474458e+01   1.0195655e+00   1.0955914e+00   2.2338945e+00   2.3820065e+00   1.6029348e-01   2.1679364e-01
   2.1483038e+01   1.0295266e+00   1.1071103e+00   2.2343567e+00   2.3833232e+00   1.6384469e-01   2.2035470e-01
   2.1491619e+01   1.0393885e+00   1.1184792e+00   2.2347523e+00   2.3843195e+00   1.6737717e-01   2.2390007e-01
   2.1500199e+01   1.0491498e+00   1.1296960e+00   2.2350591e+00   2.3849769e+00   1.7088903e-01   2.2742711e-01
   2.1508779e+01   1.0588090e+00   1.1407585e+00   2.2352546e+00   2.3852767e+00   1.7437842e-01   2.3093322e-01
   2.1517360e+01   1.0683649e+00   1.1516644e+00   2.2353165e+00   2.3852001e+00   1.7784347e-01   2.3441578e-01
   2.1525940e+01   1.0778161e+00   1.1624116e+00   2.2352222e+00   2.3847286e+00   1.8128230e-01   2.3787217e-01
   2.1534521e+01   1.0871613e+00   1.1729978e+00   2.2349494e+00   2.3838433e+00   1.8469306e-01   2.4129976e-01
   2.1543101e+01   1.0963990e+00   1.1834210e+00   2.2344757e+00   2.3825257e+00   1.8807387e-01   2.4469595e-01
   2.1551681e+01   1.1055280e+00   1.1936788e+00   2.2337788e+00   2.3807570e+00   1.9142286e-01   2.4805812e-01
   2.1560262e+01   1.1145468e+00   1.2037692e+00   2.2328361e+00   2.3785186e+00   1.9473817e-01   2.5138365e-01
   2.1568842e+01   1.1234541e+00   1.2136898e+00   2.2316254e+00   2.3757917e+00   1.9801793e-01   2.5466992e-01
   2.1577423e+01   1.1322487e+00   1.2234385e+00   2.2301242e+00   2.3725578e+00   2.0126027e-01   2.5791432e-01
   2.1586003e+01   1.1409290e+00   1.2330131e+00   2.2283100e+00   2.3687980e+00   2.0446333e-01   2.6111422e-01
   2.1594583e+01   1.1494938e+00   1.2424114e+00   2.2261606e+00   2.3644938e+00   2.0762523e-01   2.6426701e-01
   2.1603164e+01   1.1579417e+00   1.2516312e+00   2.2236536e+00   2.3596266e+00   2.1074412e-01   2.6737009e-01
   2.1611744e+01   1.1662713e+00   1.2606709e+00   2.2207721e+00   2.3541853e+00   2.1381843e-01   2.7042138e-01
   2.1620325e+01   1.1744811e+00   1.2695293e+00   2.2175065e+00   2.3481693e+00   2.1684703e-01   2.7341954e-01
   2.1628905e+01   1.1825696e+00   1.2782055e+00   2.2138481e+00   2.3415788e+00   2.1982881e-01   2.7636330e-01
   2.1637485e+01   1.1905355e+00   1.2866985e+00   2.2097878e+00   2.3344141e+00   2.2276268e-01   2.7925139e-01
   2.1646066e+01   1.1983771e+00   1.2950073e+00   2.2053168e+00   2.3266753e+00   2.2564754e-01   2.8208252e-01
   2.1654646e+01   1.2060931e+00   1.3031310e+00   2.2004262e+00   2.3183625e+00   2.2848227e-01   2.8485543e-01
   2.1663227e+01   1.2136819e+00   1.3110685e+00   2.1951072e+00   2.3094761e+00   2.3126577e-01   2.8756884e-01
   2.1671807e+01   1.2211421e+00   1.3188189e+00   2.1893507e+00   2.3000162e+00   2.3399695e-01   2.9022147e-01
   2.1680387e+01   1.2284722e+00   1.3263812e+00   2.1831479e+00   2.2899831e+00   2.3667470e-01   2.9281204e-01
   2.1688968e+01   1.2356707e+00   1.3337543e+00   2.1764899e+00   2.2793768e+00   2.3929792e-01   2.9533929e-01
   2.1697548e+01   1.2427362e+00   1.3409374e+00   2.1693679e+00   2.2681976e+00   2.4186551e-01   2.9780194e-01
   2.1706129e+01   1.2496672e+00   1.3479294e+00   2.1617728e+00   2.2564457e+00   2.4437635e-01   3.0019870e-01
   2.1714709e+01   1.2564621e+00   1.3547294e+00   2.1536959e+00   2.2441214e+00   2.4682936e-01   3.0252832e-01
   2.1723290e+01   1.2631196e+00   1.3613363e+00   2.1451282e+00   2.2312247e+00   2.4922342e-01   3.0478950e-01
   2.1731870e+01   1.2696382e+00   1.3677491e+00   2.1360608e+00   2.2177559e+00   2.5155744e-01   3.0698098e-01
   2.1740450e+01   1.2760164e+00   1.3739670e+00   2.1264848e+00   2.2037152e+00   2.5383031e-01   3.0910147e-01
   2.1749031e+01   1.2822526e+00   1.3799889e+00   2.1163913e+00   2.1891028e+00   2.5604093e-01   3.1114971e-01
   2.1757611e+01   1.2883455e+00   1.3858138e+00   2.1057715e+00   2.1739189e+00   2.5818819e-01   3.1312442e-01
   2.1766192e+01   1.2942936e+00   1.3914407e+00   2.0946164e+00   2.1581637e+00   2.6027100e-01   3.1502433e-01
   2.1774772e+01   1.3000953e+00   1.3968687e+00   2.0829171e+00   2.1418374e+00   2.6228825e-01   3.1684815e-01
   2.1783352e+01   1.3057493e+00   1.4020967e+00   2.0706648e+00   2.1249401e+00   2.6423884e-01   3.1859461e-01
   2.1791933e+01   1.3112540e+00   1.4071238e+00   2.0578505e+00   2.1074721e+00   2.6612166e-01   3.2026244e-01
   2.1800513e+01   1.3166079e+00   1.4119491e+00   2.0444653e+00   2.0894337e+00   2.6793562e-01   3.2185036e-01
   2.1809094e+01   1.3218098e+00   1.4165717e+00   2.0305048e+00   2.0708287e+00   2.6967980e-01   3.2335738e-01
   2.1817674e+01   1.3268587e+00   1.4209920e+00   2.0159796e+00   2.0516745e+00   2.7135399e-01   3.2478346e-01
   2.1826254e+01   1.3317539e+00   1.4252106e+00   2.0009033e+00   2.0319907e+00   2.7295807e-01   3.2612875e-01
   2.1834835e+01   1.3364945e+00   1.4292280e+00   1.9852896e+00   2.0117972e+00   2.7449197e-01   3.2739340e-01
   2.1843415e+01   1.3410798e+00   1.4330445e+00   1.9691520e+00   1.9911139e+00   2.7595559e-01   3.2857758e-01
   2.1851996e+01   1.3455091e+00   1.4366609e+00   1.9525044e+00   1.9699604e+00   2.7734882e-01   3.2968142e-01
   2.1860576e+01   1.3497814e+00   1.4400776e+00   1.9353603e+00   1.9483567e+00   2.7867159e-01   3.3070510e-01
   2.1869156e+01   1.3538960e+00   1.4432950e+00   1.9177334e+00   1.9263225e+00   2.7992380e-01   3.3164875e-01
   2.1877737e+01   1.3578522e+00   1.4463138e+00   1.8996374e+00   1.9038777e+00   2.8110535e-01   3.3251255e-01
   2.1886317e+01   1.3616492e+00   1.4491344e+00   1.8810858e+00   1.8810420e+00   2.8221615e-01   3.3329663e-01
   2.1894898e+01   1.3652861e+00   1.4517574e+00   1.8620925e+00   1.8578353e+00   2.8325611e-01   3.3400117e-01
   2.1903478e+01   1.3687621e+00   1.4541832e+00   1.8426710e+00   1.8342775e+00   2.8422514e-01   3.3462630e-01
   2.1912058e+01   1.3720766e+00   1.4564124e+00   1.8228350e+00   1.8103882e+00   2.8512313e-01   3.3517219e-01
   2.1920639e+01   1.3752287e+00   1.4584455e+00   1.8025981e+00   1.7861874e+00   2.8595001e-01   3.3563898e-01
   2.1929219e+01   1.3782175e+00   1.4602830e+00   1.7819740e+00   1.7616948e+00   2.8670566e-01   3.3602684e-01
   2.1937800e+01   1.3810424e+00   1.4619254e+00   1.7609765e+00   1.7369302e+00   2.8739001e-01   3.3633592e-01
   2.1946380e+01   1.3837026e+00   1.4633733e+00   1.7396190e+00   1.7119135e+00   2.8800296e-01   3.3656637e-01
   2.1954960e+01   1.3861972e+00   1.4646271e+00   1.7179153e+00   1.6866645e+00   2.8854441e-01   3.3671835e-01
   2.1963541e+01   1.3885255e+00   1.4656873e+00   1.6958791e+00   1.6612030e+00   2.8901427e-01   3.3679201e-01
   2.1972121e+01   1.3906866e+00   1.4665546e+00   1.6735240e+00   1.6355488e+00   2.8941245e-01   3.3678751e-01
   2.1980702e+01   1.3926799e+00   1.4672293e+00   1.6508636e+00   1.6097217e+00   2.8973885e-01   3.3670500e-01
   2.1989282e+01   1.3945044e+00   1.4677121e+00   1.6279117e+00   1.5837415e+00   2.8999339e-01   3.3654463e-01
   2.1997862e+01   1.3961595e+00   1.4680034e+00   1.6046819e+00   1.5576281e+00   2.9017596e-01   3.3630656e-01
   2.2006443e+01   1.3976444e+00   1.4681038e+00   1.5811885e+00   1.5314015e+00   2.9028653e-01   3.3599103e-01
   2.2015023e+01   1.3989590e+00   1.4680145e+00   1.5574517e+00   1.5050840e+00   2.9032555e-01   3.3559900e-01
   2.2023604e+01   1.4001037e+00   1.4677373e+00   1.5334948e+00   1.4786990e+00   2.9029369e-01   3.3513180e-01
   2.2032184e+01   1.4010787e+00   1.4672736e+00   1.5093411e+00   1.4522699e+00   2.9019165e-01   3.3459079e-01
   2.2040765e+01   1.4018843e+00   1.4666252e+00   1.4850138e+00   1.4258202e+00   2.9002011e-01   3.3397729e-01
   2.2049345e+01   1.4025209e+00   1.4657935e+00   1.4605363e+00   1.3993733e+00   2.8977976e-01   3.3329264e-01
   2.2057925e+01   1.4029886e+00   1.4647802e+00   1.4359317e+00   1.3729527e+00   2.8947130e-01   3.3253819e-01
   2.2066506e+01   1.4032878e+00   1.4635870e+00   1.4112234e+00   1.3465817e+00   2.8909540e-01   3.3171527e-01
   2.2075086e+01   1.4034187e+00   1.4622154e+00   1.3864347e+00   1.3202837e+00   2.8865277e-01   3.3082522e-01
   2.2083667e+01   1.4033817e+00   1.4606671e+00   1.3615888e+00   1.2940823e+00   2.8814408e-01   3.2986938e-01
   2.2092247e+01   1.4031770e+00   1.4589436e+00   1.3367090e+00   1.2680009e+00   2.8757003e-01   3.2884910e-01
   2.2100827e+01   1.4028049e+00   1.4570465e+00   1.3118186e+00   1.2420628e+00   2.8693130e-01   3.2776570e-01
   2.2109408e+01   1.4022658e+00   1.4549775e+00   1.2869408e+00   1.2162915e+00   2.8622858e-01   3.2662053e-01
   2.2117988e+01   1.4015598e+00   1.4527382e+00   1.2620989e+00   1.1907105e+00   2.8546257e-01   3.2541493e-01
   2.2126569e+01   1.4006873e+00   1.4503301e+00   1.2373162e+00   1.1653431e+00   2.8463395e-01   3.2415024e-01
   2.2135149e+01   1.3996486e+00   1.4477550e+00   1.2126160e+00   1.1402128e+00   2.8374340e-01   3.2282780e-01
   2.2143729e+01   1.3984439e+00   1.4450143e+00   1.1880216e+00   1.1153430e+00   2.8279163e-01   3.2144894e-01
   2.2152310e+01   1.3970735e+00   1.4421097e+00   1.1635562e+00   1.0907571e+00   2.8177931e-01   3.2001501e-01
   2.2160890e+01   1.3955378e+00   1.4390428e+00   1.1392431e+00   1.0664787e+00   2.8070713e-01   3.1852734e-01
   2.2169471e+01   1.3938370e+00   1.4358153e+00   1.1151055e+00   1.0425310e+00   2.7957579e-01   3.1698727e-01
   2.2178051e+01   1.3919714e+00   1.4324287e+00   1.0911668e+00   1.0189376e+00   2.7838597e-01   3.1539615e-01
   2.2186631e+01   1.3899412e+00   1.4288846e+00   1.0674502e+00   9.9572179e-01   2.7713836e-01   3.1375531e-01
   2.2195212e+01   1.3877468e+00   1.4251846e+00   1.0439791e+00   9.7290711e-01   2.7583364e-01   3.1206609e-01
   2.2203792e+01   1.3853885e+00   1.4213304e+00   1.0207764e+00   9.5051672e-01   2.7447252e-01   3.1032984e-01
   2.2212373e+01   1.3828670e+00   1.4173236e+00   9.9786045e-01   9.2856707e-01   2.7305584e-01   3.0854807e-01
   2.2220953e+01   1.3801833e+00   1.4131662e+00   9.7524362e-01   9.0706676e-01   2.7158461e-01   3.0672253e-01
   2.2229533e+01   1.3773387e+00   1.4088598e+00   9.5293805e-01   8.8602393e-01   2.7005985e-01   3.0485496e-01
   2.2238114e+01   1.3743343e+00   1.4044064e+00   9.3095586e-01   8.6544672e-01   2.6848260e-01   3.0294710e-01
   2.2246694e+01   1.3711713e+00   1.3998077e+00   9.0930916e-01   8.4534328e-01   2.6685388e-01   3.0100069e-01
   2.2255275e+01   1.3678509e+00   1.3950656e+00   8.8801006e-01   8.2572174e-01   2.6517471e-01   2.9901749e-01
   2.2263855e+01   1.3643741e+00   1.3901819e+00   8.6707070e-01   8.0659025e-01   2.6344612e-01   2.9699922e-01
   2.2272435e+01   1.3607423e+00   1.3851584e+00   8.4650319e-01   7.8795696e-01   2.6166915e-01   2.9494765e-01
   2.2281016e+01   1.3569564e+00   1.3799970e+00   8.2631964e-01   7.6983000e-01   2.5984480e-01   2.9286451e-01
   2.2289596e+01   1.3530178e+00   1.3746995e+00   8.0653218e-01   7.5221753e-01   2.5797412e-01   2.9075155e-01
   2.2298177e+01   1.3489275e+00   1.3692676e+00   7.8715292e-01   7.3512768e-01   2.5605812e-01   2.8861051e-01
   2.2306757e+01   1.3446868e+00   1.3637033e+00   7.6819398e-01   7.1856860e-01   2.5409783e-01   2.8644313e-01
   2.2315337e+01   1.3402967e+00   1.3580084e+00   7.4966748e-01   7.0254843e-01   2.5209428e-01   2.8425117e-01
   2.2323918e+01   1.3357585e+00   1.3521847e+00   7.3158553e-01   6.8707531e-01   2.5004849e-01   2.8203636e-01
   2.2332498e+01   1.3310733e+00   1.3462339e+00   7.1396026e-01   6.7215739e-01   2.4796150e-01   2.7980045e-01
   2.2341079e+01   1.3262423e+00   1.3401580e+00   6.9680379e-01   6.5780282e-01   2.4583432e-01   2.7754518e-01
   2.2349659e+01   1.3212667e+00   1.3339587e+00   6.8012823e-01   6.4401973e-01   2.4366798e-01   2.7527230e-01
   2.2358240e+01   1.3161475e+00   1.3276380e+00   6.6394570e-01   6.3081627e-01   2.4146351e-01   2.7298355e-01
   2.2366820e+01   1.3108860e+00   1.3211975e+00   6.4826832e-01   6.1820058e-01   2.3922194e-01   2.7068068e-01
   2.2375400e+01   1.3054834e+00   1.3146392e+00   6.3310821e-01   6.0618080e-01   2.3694428e-01   2.6836543e-01
   2.2383981e+01   1.2999407e+00   1.3079648e+00   6.1847748e-01   5.9476509e-01   2.3463157e-01   2.6603954e-01
   2.2392561e+01   1.2942593e+00   1.3011763e+00   6.0438826e-01   5.8396157e-01   2.3228483e-01   2.6370476e-01
   2.2401142e+01   1.2884401e+00   1.2942753e+00   5.9085265e-01   5.7377839e-01   2.2990509e-01   2.6136284e-01
   2.2409722e+01   1.2824845e+00   1.2872636e+00   5.7787815e-01   5.6421895e-01   2.2749336e-01   2.5901536e-01
   2.2418302e+01   1.2763940e+00   1.2801426e+00   5.6545981e-01   5.5527387e-01   2.2505060e-01   2.5666351e-01
   2.2426883e+01   1.2701702e+00   1.2729136e+00   5.5359057e-01   5.4693161e-01   2.2257777e-01   2.5430842e-01
   2.2435463e+01   1.2638145e+00   1.2655777e+00   5.4226341e-01   5.3918065e-01   2.2007581e-01   2.5195118e-01
   2.2444044e+01   1.2573285e+00   1.2581363e+00   5.3147127e-01   5.3200948e-01   2.1754569e-01   2.4959293e-01
   2.2452624e+01   1.2507137e+00   1.2505908e+00   5.2120712e-01   5.2540658e-01   2.1498836e-01   2.4723478e-01
   2.2461204e+01   1.2439718e+00   1.2429423e+00   5.1146392e-01   5.1936042e-01   2.1240478e-01   2.4487785e-01
   2.2469785e+01   1.2371042e+00   1.2351921e+00   5.0223462e-01   5.1385947e-01   2.0979590e-01   2.4252325e-01
   2.2478365e+01   1.2301125e+00   1.2273416e+00   4.9351219e-01   5.0889223e-01   2.0716268e-01   2.4017210e-01
   2.2486946e+01   1.2229982e+00   1.2193920e+00   4.8528958e-01   5.0444716e-01   2.0450607e-01   2.3782552e-01
   2.2495526e+01   1.2157629e+00   1.2113446e+00   4.7755976e-01   5.0051274e-01   2.0182703e-01   2.3548463e-01
   2.2504106e+01   1.2084081e+00   1.2032007e+00   4.7031568e-01   4.9707746e-01   1.9912651e-01   2.3315053e-01
   2.2512687e+01   1.2009353e+00   1.1949615e+00   4.6355030e-01   4.9412979e-01   1.9640548e-01   2.3082436e-01
   2.2521267e+01   1.1933462e+00   1.1866284e+00   4.5725658e-01   4.9165821e-01   1.9366487e-01   2.2850723e-01
   2.2529848e+01   1.1856422e+00   1.1782026e+00   4.5142748e-01   4.8965119e-01   1.9090565e-01   2.2620024e-01
   2.2538428e+01   1.1778249e+00   1.1696855e+00   4.4605596e-01   4.8809722e-01   1.8812878e-01   2.2390453e-01
   2.2547008e+01   1.1698958e+00   1.1610782e+00   4.4113498e-01   4.8698477e-01   1.8533521e-01   2.2162121e-01
   2.2555589e+01   1.1618565e+00   1.1523822e+00   4.3665750e-01   4.8630232e-01   1.8252589e-01   2.1935139e-01
   2.2564169e+01   1.1537085e+00   1.1435986e+00   4.3261648e-01   4.8603835e-01   1.7970179e-01   2.1709619e-01
   2.2572750e+01   1.1454533e+00   1.1347287e+00   4.2900487e-01   4.8618134e-01   1.7686385e-01   2.1485673e-01
   2.2581330e+01   1.1370926e+00   1.1257739e+00   4.2581563e-01   4.8671977e-01   1.7401303e-01   2.1263413e-01
   2.2589910e+01   1.1286277e+00   1.1167355e+00   4.2304173e-01   4.8764211e-01   1.7115028e-01   2.1042950e-01
   2.2598491e+01   1.1200604e+00   1.1076146e+00   4.2067613e-01   4.8893684e-01   1.6827657e-01   2.0824397e-01
   2.2607071e+01   1.1113921e+00   1.0984125e+00   4.1871104e-01   4.9059189e-01   1.6539282e-01   2.0607854e-01
   2.2615652e+01   1.1026243e+00   1.0891301e+00   4.1713363e-01   4.9259142e-01   1.6249980e-01   2.0393355e-01
   2.2624232e+01   1.0937586e+00   1.0797678e+00   4.1592897e-01   4.9491801e-01   1.5959821e-01   2.0180906e-01
   2.2632812e+01   1.0847963e+00   1.0703263e+00   4.1508209e-01   4.9755424e-01   1.5668875e-01   1.9970511e-01
   2.2641393e+01   1.0757390e+00   1.0608062e+00   4.1457806e-01   5.0048269e-01   1.5377211e-01   1.9762176e-01
   2.2649973e+01   1.0665882e+00   1.0512081e+00   4.1440192e-01   5.0368592e-01   1.5084899e-01   1.9555904e-01
   2.2658554e+01   1.0573454e+00   1.0415325e+00   4.1453871e-01   5.0714653e-01   1.4792009e-01   1.9351702e-01
   2.2667134e+01   1.0480120e+00   1.0317801e+00   4.1497350e-01   5.1084707e-01   1.4498611e-01   1.9149574e-01
   2.2675715e+01   1.0385895e+00   1.0219514e+00   4.1569131e-01   5.1477014e-01   1.4204775e-01   1.8949525e-01
   2.2684295e+01   1.0290795e+00   1.0120471e+00   4.1667722e-01   5.1889830e-01   1.3910570e-01   1.8751560e-01
   2.2692875e+01   1.0194833e+00   1.0020677e+00   4.1791626e-01   5.2321414e-01   1.3616066e-01   1.8555684e-01
   2.2701456e+01   1.0098026e+00   9.9201382e-01   4.1939348e-01   5.2770023e-01   1.3321334e-01   1.8361902e-01
   2.2710036e+01   1.0000387e+00   9.8188606e-01   4.2109393e-01   5.3233914e-01   1.3026442e-01   1.8170218e-01
   2.2718617e+01   9.9019323e-01   9.7168501e-01   4.2300267e-01   5.3711346e-01   1.2731461e-01   1.7980638e-01
   2.2727197e+01   9.8026758e-01   9.6141126e-01   4.2510474e-01   5.4200576e-01   1.2436460e-01   1.7793167e-01
   2.2735777e+01   9.7026327e-01   9.5106540e-01   4.2738518e-01   5.4699861e-01   1.2141510e-01   1.7607810e-01
   2.2744358e+01   9.6018179e-01   9.4064803e-01   4.2982906e-01   5.5207460e-01   1.1846680e-01   1.7424571e-01
   2.2752938e+01   9.5002462e-01   9.3015973e-01   4.3242141e-01   5.5721629e-01   1.1552039e-01   1.7243455e-01
   2.2761519e+01   9.3979325e-01   9.1960111e-01   4.3514729e-01   5.6240627e-01   1.1257659e-01   1.7064468e-01
   2.2770099e+01   9.2948917e-01   9.0897274e-01   4.3799174e-01   5.6762712e-01   1.0963607e-01   1.6887614e-01
   2.2778679e+01   9.1911386e-01   8.9827523e-01   4.4093983e-01   5.7286140e-01   1.0669955e-01   1.6712899e-01
   2.2787260e+01   9.0866881e-01   8.8750917e-01   4.4397658e-01   5.7809170e-01   1.0376772e-01   1.6540327e-01
   2.2795840e+01   8.9815551e-01   8.7667515e-01   4.4708706e-01   5.8330059e-01   1.0084128e-01   1.6369903e-01
   2.2804421e+01   8.8757544e-01   8.6577375e-01   4.5025649e-01   5.8847088e-01   9.7920922e-02   1.6201631e-01
   2.2813001e+01   8.7692998e-01   8.5480543e-01   4.5347404e-01   5.9359046e-01   9.5007244e-02   1.6035490e-01
   2.2821581e+01   8.6622044e-01   8.4377051e-01   4.5673266e-01   5.9865206e-01   9.2100755e-02   1.5871438e-01
   2.2830162e+01   8.5544809e-01   8.3266930e-01   4.6002544e-01   6.0364865e-01   8.9201959e-02   1.5709429e-01
   2.2838742e+01   8.4461423e-01   8.2150214e-01   4.6334549e-01   6.0857315e-01   8.6311360e-02   1.5549420e-01
   2.2847323e+01   8.3372015e-01   8.1026932e-01   4.6668589e-01   6.1341851e-01   8.3429461e-02   1.5391365e-01
   2.2855903e+01   8.2276715e-01   7.9897118e-01   4.7003975e-01   6.1817768e-01   8.0556767e-02   1.5235221e-01
   2.2864483e+01   8.1175650e-01   7.8760803e-01   4.7340017e-01   6.2284360e-01   7.7693781e-02   1.5080943e-01
   2.2873064e+01   8.0068950e-01   7.7618019e-01   4.7676024e-01   6.2740921e-01   7.4841008e-02   1.4928487e-01
   2.2881644e+01   7.8956744e-01   7.6468797e-01   4.8011306e-01   6.3186747e-01   7.1998951e-02   1.4777808e-01
   2.2890225e+01   7.7839161e-01   7.5313170e-01   4.8345173e-01   6.3621130e-01   6.9168115e-02   1.4628861e-01
   2.2898805e+01   7.6716330e-01   7.4151169e-01   4.8676934e-01   6.4043366e-01   6.6349003e-02   1.4481602e-01
   2.2907385e+01   7.5588380e-01   7.2982826e-01   4.9005901e-01   6.4452750e-01   6.3542120e-02   1.4335988e-01
   2.2915966e+01   7.4455441e-01   7.1808172e-01   4.9331381e-01   6.4848574e-01   6.0747969e-02   1.4191972e-01
   2.2924546e+01   7.3317640e-01   7.0627240e-01   4.9652685e-01   6.5230135e-01   5.7967054e-02   1.4049512e-01
   2.2933127e+01   7.2175107e-01   6.9440062e-01   4.9969124e-01   6.5596726e-01   5.5199880e-02   1.3908562e-01
   2.2941707e+01   7.1027972e-01   6.8246669e-01   5.0280006e-01   6.5947642e-01   5.2446950e-02   1.3769078e-01
   2.2950287e+01   6.9876362e-01   6.7047092e-01   5.0584641e-01   6.6282176e-01   4.9708767e-02   1.3631016e-01
   2.2958868e+01   6.8720408e-01   6.5841365e-01   5.0882340e-01   6.6599625e-01   4.6985837e-02   1.3494331e-01
   2.2967448e+01   6.7560237e-01   6.4629518e-01   5.1172411e-01   6.6899281e-01   4.4278664e-02   1.3358978e-01
   2.2976029e+01   6.6395980e-01   6.3411583e-01   5.1454166e-01   6.7180439e-01   4.1587750e-02   1.3224914e-01
   2.2984609e+01   6.5227765e-01   6.2187592e-01   5.1726913e-01   6.7442394e-01   3.8913600e-02   1.3092094e-01
   2.2993190e+01   6.4055721e-01   6.0957578e-01   5.1989963e-01   6.7684441e-01   3.6256718e-02   1.2960473e-01
   2.3001770e+01   6.2879977e-01   5.9721571e-01   5.2242626e-01   6.7905874e-01   3.3617608e-02   1.2830007e-01
   2.3010350e+01   6.1700660e-01   5.8479611e-01   5.2484516e-01   6.8106340e-01   3.0996774e-02   1.2700667e-01
   2.3018931e+01   6.0517888e-01   5.7231753e-01   5.2715907e-01   6.8286245e-01   2.8394717e-02   1.2572451e-01
   2.3027511e+01   5.9331783e-01   5.5978054e-01   5.2937162e-01   6.8446099e-01   2.5811942e-02   1.2445366e-01
   2.3036092e+01   5.8142463e-01   5.4718571e-01   5.3148643e-01   6.8586412e-01   2.3248949e-02   1.2319415e-01
   2.3044672e+01   5.6950047e-01   5.3453361e-01   5.3350712e-01   6.8707692e-01   2.0706243e-02   1.2194604e-01
   2.3053252e+01   5.5754654e-01   5.2182482e-01   5.3543732e-01   6.8810449e-01   1.8184325e-02   1.2070937e-01
   2.3061833e+01   5.4556405e-01   5.0905991e-01   5.3728064e-01   6.8895193e-01   1.5683698e-02   1.1948418e-01
   2.3070413e+01   5.3355417e-01   4.9623944e-01   5.3904071e-01   6.8962432e-01   1.3204865e-02   1.1827054e-01
   2.3078994e+01   5.2151811e-01   4.8336399e-01   5.4072115e-01   6.9012676e-01   1.0748327e-02   1.1706847e-01
   2.3087574e+01   5.0945706e-01   4.7043413e-01   5.4232559e-01   6.9046434e-01   8.3145889e-03   1.1587803e-01
   2.3096154e+01   4.9737221e-01   4.5745044e-01   5.4385765e-01   6.9064215e-01   5.9041516e-03   1.1469928e-01
   2.3104735e+01   4.8526475e-01   4.4441348e-01   5.4532095e-01   6.9066529e-01   3.5175182e-03   1.1353224e-01
   2.3113315e+01   4.7313588e-01   4.3132382e-01   5.4671911e-01   6.9053885e-01   1.1551911e-03   1.1237697e-01
   2.3121896e+01   4.6098679e-01   4.1818204e-01   5.4805575e-01   6.9026792e-01  -1.1823270e-03   1.1123352e-01
   2.3130476e+01   4.4881867e-01   4.0498871e-01   5.4933451e-01   6.8985760e-01  -3.4945335e-03   1.1010193e-01
   2.3139056e+01   4.3663272e-01   3.9174440e-01   5.5055899e-01   6.8931298e-01  -5.7809260e-03   1.0898226e-01
   2.3147637e+01   4.2443012e-01   3.7844968e-01   5.5173284e-01   6.8863914e-01  -8.0410017e-03   1.0787454e-01
   2.3156217e+01   4.1221208e-01   3.6510512e-01   5.5285965e-01   6.8784119e-01  -1.0274258e-02   1.0677883e-01
   2.3164798e+01   3.9997978e-01   3.5171130e-01   5.5394307e-01   6.8692422e-01  -1.2480193e-02   1.0569516e-01
   2.3173378e+01   3.8773441e-01   3.3826878e-01   5.5498671e-01   6.8589332e-01  -1.4658303e-02   1.0462360e-01
   2.3181958e+01   3.7547718e-01   3.2477814e-01   5.5599419e-01   6.8475358e-01  -1.6808087e-02   1.0356418e-01
   2.3190539e+01   3.6320927e-01   3.1123994e-01   5.5696914e-01   6.8351009e-01  -1.8929041e-02   1.0251695e-01
   2.3199119e+01   3.5093187e-01   2.9765477e-01   5.5791519e-01   6.8216796e-01  -2.1020663e-02   1.0148196e-01
   2.3207700e+01   3.3864618e-01   2.8402326e-01   5.5883596e-01   6.8073246e-01  -2.3082434e-02   1.0045937e-01
   2.3216280e+01   3.2635335e-01   2.7034644e-01   5.5973522e-01   6.7920996e-01  -2.5113747e-02   9.9449931e-02
   2.3224860e+01   3.1405453e-01   2.5662549e-01   5.6061673e-01   6.7760721e-01  -2.7113967e-02   9.8454600e-02
   2.3233441e+01   3.0175089e-01   2.4286156e-01   5.6148430e-01   6.7593093e-01  -2.9082456e-02   9.7474338e-02
   2.3242021e+01   2.8944355e-01   2.2905582e-01   5.6234170e-01   6.7418784e-01  -3.1018579e-02   9.6510103e-02
   2.3250602e+01   2.7713369e-01   2.1520945e-01   5.6319272e-01   6.7238470e-01  -3.2921698e-02   9.5562855e-02
   2.3259182e+01   2.6482244e-01   2.0132359e-01   5.6404113e-01   6.7052822e-01  -3.4791177e-02   9.4633551e-02
   2.3267762e+01   2.5251096e-01   1.8739943e-01   5.6489073e-01   6.6862514e-01  -3.6626380e-02   9.3723152e-02
   2.3276343e+01   2.4020040e-01   1.7343811e-01   5.6574530e-01   6.6668220e-01  -3.8426670e-02   9.2832616e-02
   2.3284923e+01   2.2789191e-01   1.5944082e-01   5.6660862e-01   6.6470612e-01  -4.0191410e-02   9.1962901e-02
   2.3293504e+01   2.1558664e-01   1.4540871e-01   5.6748448e-01   6.6270363e-01  -4.1919965e-02   9.1114967e-02
   2.3302084e+01   2.0328574e-01   1.3134296e-01   5.6837665e-01   6.6068148e-01  -4.3611697e-02   9.0289772e-02
   2.3310665e+01   1.9099037e-01   1.1724472e-01   5.6928893e-01   6.5864639e-01  -4.5265971e-02   8.9488275e-02
   2.3319245e+01   1.7870167e-01   1.0311516e-01   5.7022510e-01   6.5660510e-01  -4.6882149e-02   8.8711435e-02
   2.3327825e+01   1.6642079e-01   8.8955446e-02   5.7118893e-01   6.5456433e-01  -4.8459595e-02   8.7960211e-02
   2.3336406e+01   1.5414889e-01   7.4766747e-02   5.7218423e-01   6.5253083e-01  -4.9997672e-02   8.7235562e-02
   2.3344986e+01   1.4188712e-01   6.0550225e-02   5.7321476e-01   6.5051132e-01  -5.1495745e-02   8.6538445e-02
   2.3353567e+01   1.2963662e-01   4.6307047e-02   5.7428432e-01   6.4851253e-01  -5.2953176e-02   8.5869821e-02
   2.3362147e+01   1.1739855e-01   3.2038377e-02   5.7539668e-01   6.4654120e-01  -5.4369330e-02   8.5230648e-02
   2.3370727e+01   1.0517406e-01   1.7745382e-02   5.7655564e-01   6.4460406e-01  -5.5743569e-02   8.4621885e-02
   2.3379308e+01   9.2964301e-02   3.4292272e-03   5.7776497e-01   6.4270784e-01  -5.7075257e-02   8.4044490e-02
   2.3387888e+01   8.0770420e-02  -1.0908923e-02   5.7902846e-01   6.4085928e-01  -5.8363758e-02   8.3499423e-02
   2.3396469e+01   6.8593570e-02  -2.5267901e-02   5.8034989e-01   6.3906511e-01  -5.9608434e-02   8.2987642e-02
   2.3405049e+01   5.6434896e-02  -3.9646516e-02   5.8173285e-01   6.3733190e-01  -6.0808651e-02   8.2510120e-02
   2.3413629e+01   4.4295464e-02  -5.4043143e-02   5.8317775e-01   6.3566363e-01  -6.1963773e-02   8.2068042e-02
   2.3422210e+01   3.2176270e-02  -6.8455814e-02   5.8468251e-01   6.3406226e-01  -6.3073170e-02   8.1662761e-02
   2.3430790e+01   2.0078312e-02  -8.2882553e-02   5.8624497e-01   6.3252968e-01  -6.4136209e-02   8.1295637e-02
   2.3439371e+01   8.0025879e-03  -9.7321382e-02   5.8786298e-01   6.3106778e-01  -6.5152259e-02   8.0968028e-02
   2.3447951e+01  -4.0499066e-03  -1.1177033e-01   5.8953436e-01   6.2967845e-01  -6.6120688e-02   8.0681293e-02
   2.3456531e+01  -1.6078174e-02  -1.2622741e-01   5.9125697e-01   6.2836359e-01  -6.7040864e-02   8.0436791e-02
   2.3465112e+01  -2.8081218e-02  -1.4069065e-01   5.9302865e-01   6.2712509e-01  -6.7912156e-02   8.0235881e-02
   2.3473692e+01  -4.0058040e-02  -1.5515808e-01   5.9484725e-01   6.2596485e-01  -6.8733931e-02   8.0079920e-02
   2.3482273e+01  -5.2007645e-02  -1.6962772e-01   5.9671059e-01   6.2488474e-01  -6.9505559e-02   7.9970268e-02
   2.3490853e+01  -6.3929035e-02  -1.8409759e-01   5.9861653e-01   6.2388668e-01  -7.0226406e-02   7.9908283e-02
   2.3499433e+01  -7.5821214e-02  -1.9856571e-01   6.0056291e-01   6.2297254e-01  -7.0895843e-02   7.9895324e-02
   2.3508014e+01  -8.7683184e-02  -2.1303011e-01   6.0254757e-01   6.2214422e-01  -7.1513236e-02   7.9932751e-02
   2.3516594e+01  -9.9513948e-02  -2.2748881e-01   6.0456835e-01   6.2140361e-01  -7.2077955e-02   8.0021920e-02
   2.3525175e+01  -1.1131251e-01  -2.4193984e-01   6.0662310e-01   6.2075261e-01  -7.2589366e-02   8.0164192e-02
   2.3533755e+01  -1.2307787e-01  -2.5638122e-01   6.0870965e-01   6.2019311e-01  -7.3046840e-02   8.0360925e-02
   2.3542335e+01  -1.3480904e-01  -2.7081097e-01   6.1082586e-01   6.1972700e-01  -7.3449743e-02   8.0613477e-02
   2.3550916e+01  -1.4650501e-01  -2.8522712e-01   6.1296955e-01   6.1935618e-01  -7.3797445e-02   8.0923207e-02
   2.3559496e+01  -1.5816479e-01  -2.9962768e-01   6.1513858e-01   6.1908252e-01  -7.4089313e-02   8.1291474e-02
   2.3568077e+01  -1.6978739e-01  -3.1401069e-01   6.1733079e-01   6.1890794e-01  -7.4324716e-02   8.1719637e-02
   2.3576657e+01  -1.8137180e-01  -3.2837416e-01   6.1954401e-01   6.1883431e-01  -7.4503023e-02   8.2209054e-02
   2.3585237e+01  -1.9291703e-01  -3.4271612e-01   6.2177610e-01   6.1886354e-01  -7.4623600e-02   8.2761085e-02
   2.3593818e+01  -2.0442208e-01  -3.5703459e-01   6.2402489e-01   6.1899751e-01  -7.4685817e-02   8.3377086e-02
   2.3602398e+01  -2.1588595e-01  -3.7132760e-01   6.2628823e-01   6.1923812e-01  -7.4689044e-02   8.4058416e-02
   2.3610979e+01  -2.2730771e-01  -3.8559286e-01   6.2856436e-01   6.1958718e-01  -7.4632830e-02   8.4806195e-02
   2.3619559e+01  -2.3868648e-01  -3.9982756e-01   6.3085224e-01   6.2004638e-01  -7.4517047e-02   8.5621124e-02
   2.3628140e+01  -2.5002141e-01  -4.1402883e-01   6.3315089e-01   6.2061740e-01  -7.4341601e-02   8.6503861e-02
   2.3636720e+01  -2.6131166e-01  -4.2819379e-01   6.3545935e-01   6.2130189e-01  -7.4106395e-02   8.7455063e-02
   2.3645300e+01  -2.7255637e-01  -4.4231959e-01   6.3777663e-01   6.2210154e-01  -7.3811334e-02   8.8475387e-02
   2.3653881e+01  -2.8375469e-01  -4.5640334e-01   6.4010177e-01   6.2301802e-01  -7.3456325e-02   8.9565491e-02
   2.3662461e+01  -2.9490576e-01  -4.7044218e-01   6.4243380e-01   6.2405300e-01  -7.3041271e-02   9.0726031e-02
   2.3671042e+01  -3.0600874e-01  -4.8443323e-01   6.4477173e-01   6.2520815e-01  -7.2566077e-02   9.1957666e-02
   2.3679622e+01  -3.1706277e-01  -4.9837364e-01   6.4711460e-01   6.2648514e-01  -7.2030649e-02   9.3261053e-02
   2.3688202e+01  -3.2806701e-01  -5.1226051e-01   6.4946144e-01   6.2788565e-01  -7.1434891e-02   9.4636849e-02
   2.3696783e+01  -3.3902059e-01  -5.2609100e-01   6.5181127e-01   6.2941134e-01  -7.0778708e-02   9.6085711e-02
   2.3705363e+01  -3.4992267e-01  -5.3986222e-01   6.5416312e-01   6.3106390e-01  -7.0062005e-02   9.7608296e-02
   2.3713944e+01  -3.6077239e-01  -5.5357130e-01   6.5651601e-01   6.3284498e-01  -6.9284687e-02   9.9205262e-02
   2.3722524e+01  -3.7156891e-01  -5.6721538e-01   6.5886899e-01   6.3475626e-01  -6.8446658e-02   1.0087727e-01
   2.3731104e+01  -3.8231137e-01  -5.8079158e-01   6.6122106e-01   6.3679942e-01  -6.7547825e-02   1.0262497e-01
   2.3739685e+01  -3.9299892e-01  -5.9429703e-01   6.6357126e-01   6.3897613e-01  -6.6588091e-02   1.0444902e-01
   2.3748265e+01  -4.0363071e-01  -6.0772887e-01   6.6591862e-01   6.4128805e-01  -6.5567362e-02   1.0635008e-01
   2.3756846e+01  -4.1420588e-01  -6.2108422e-01   6.6826217e-01   6.4373686e-01  -6.4485542e-02   1.0832881e-01
   2.3765426e+01  -4.2472359e-01  -6.3436021e-01   6.7060092e-01   6.4632423e-01  -6.3342536e-02   1.1038587e-01
   2.3774006e+01  -4.3518298e-01  -6.4755398e-01   6.7293392e-01   6.4905184e-01  -6.2138250e-02   1.1252191e-01
   2.3782587e+01  -4.4558320e-01  -6.6066264e-01   6.7526018e-01   6.5192135e-01  -6.0872588e-02   1.1473759e-01
   2.3791167e+01  -4.5592339e-01  -6.7368334e-01   6.7757873e-01   6.5493445e-01  -5.9545454e-02   1.1703356e-01
   2.3799748e+01  -4.6620272e-01  -6.8661320e-01   6.7988861e-01   6.5809278e-01  -5.8156755e-02   1.1941049e-01
   2.3808328e+01  -4.7642027e-01  -6.9944928e-01   6.8219031e-01   6.6139878e-01  -5.6706575e-02   1.2186876e-01
   2.3816908e+01  -4.8657497e-01  -7.1218832e-01   6.8449079e-01   6.6485807e-01  -5.5195783e-02   1.2440756e-01
   2.3825489e+01  -4.9666569e-01  -7.2482699e-01   6.8679879e-01   6.6847717e-01  -5.3625467e-02   1.2702577e-01
   2.3834069e+01  -5.0669129e-01  -7.3736195e-01   6.8912301e-01   6.7226258e-01  -5.1996710e-02   1.2972225e-01
   2.3842650e+01  -5.1665064e-01  -7.4978987e-01   6.9147218e-01   6.7622082e-01  -5.0310599e-02   1.3249589e-01
   2.3851230e+01  -5.2654261e-01  -7.6210740e-01   6.9385503e-01   6.8035841e-01  -4.8568218e-02   1.3534554e-01
   2.3859810e+01  -5.3636606e-01  -7.7431121e-01   6.9628027e-01   6.8468185e-01  -4.6770652e-02   1.3827008e-01
   2.3868391e+01  -5.4611986e-01  -7.8639796e-01   6.9875663e-01   6.8919766e-01  -4.4918988e-02   1.4126838e-01
   2.3876971e+01  -5.5580287e-01  -7.9836432e-01   7.0129283e-01   6.9391235e-01  -4.3014309e-02   1.4433932e-01
   2.3885552e+01  -5.6541397e-01  -8.1020693e-01   7.0389759e-01   6.9883243e-01  -4.1057703e-02   1.4748175e-01
   2.3894132e+01  -5.7495202e-01  -8.2192248e-01   7.0657964e-01   7.0396443e-01  -3.9050253e-02   1.5069456e-01
   2.3902712e+01  -5.8441589e-01  -8.3350761e-01   7.0934769e-01   7.0931484e-01  -3.6993045e-02   1.5397662e-01
   2.3911293e+01  -5.9380443e-01  -8.4495900e-01   7.1221047e-01   7.1489019e-01  -3.4887164e-02   1.5732679e-01
   2.3919873e+01  -6.0311653e-01  -8.5627330e-01   7.1517670e-01   7.2069698e-01  -3.2733695e-02   1.6074395e-01
   2.3928454e+01  -6.1235105e-01  -8.6744718e-01   7.1825511e-01   7.2674173e-01  -3.0533725e-02   1.6422696e-01
   2.3937034e+01  -6.2150685e-01  -8.7847730e-01   7.2145441e-01   7.3303096e-01  -2.8288338e-02   1.6777470e-01
   2.3945614e+01  -6.3058280e-01  -8.8936032e-01   7.2478332e-01   7.3957117e-01  -2.5998618e-02   1.7138604e-01
   2.3954195e+01  -6.3957776e-01  -9.0009290e-01   7.2825058e-01   7.4636887e-01  -2.3665653e-02   1.7505985e-01
   2.3962775e+01  -6.4849061e-01  -9.1067171e-01   7.3186489e-01   7.5343059e-01  -2.1290526e-02   1.7879500e-01
   2.3971356e+01  -6.5732021e-01  -9.2109341e-01   7.3563499e-01   7.6076283e-01  -1.8874323e-02   1.8259037e-01
   2.3979936e+01  -6.6606543e-01  -9.3135465e-01   7.3956959e-01   7.6837211e-01  -1.6418130e-02   1.8644482e-01
   2.3988517e+01  -6.7472514e-01  -9.4145211e-01   7.4367743e-01   7.7626493e-01  -1.3923031e-02   1.9035722e-01
   2.3997097e+01  -6.8329819e-01  -9.5138245e-01   7.4796721e-01   7.8444782e-01  -1.1390113e-02   1.9432644e-01
   2.4005677e+01  -6.9178342e-01  -9.6114236e-01   7.5244784e-01   7.9292723e-01  -8.8205174e-03   1.9835126e-01
   2.4014258e+01  -7.0017921e-01  -9.7072892e-01   7.5713035e-01   8.0170904e-01  -6.2160813e-03   2.0242926e-01
   2.4022838e+01  -7.0848364e-01  -9.8013947e-01   7.6202716e-01   8.1079872e-01  -3.5790922e-03   2.0655724e-01
   2.4031419e+01  -7.1669480e-01  -9.8937136e-01   7.6715070e-01   8.2020177e-01  -9.1184575e-04   2.1073199e-01
   2.4039999e+01  -7.2481075e-01  -9.9842194e-01   7.7251341e-01   8.2992364e-01   1.7833623e-03   2.1495030e-01
   2.4048579e+01  -7.3282958e-01  -1.0072885e+00   7.7812774e-01   8.3996983e-01   4.5042363e-03   2.1920896e-01
   2.4057160e+01  -7.4074937e-01  -1.0159685e+00   7.8400613e-01   8.5034580e-01   7.2484805e-03   2.2350476e-01
   2.4065740e+01  -7.4856819e-01  -1.0244592e+00   7.9016102e-01   8.6105704e-01   1.0013799e-02   2.2783449e-01
   2.4074321e+01  -7.5628413e-01  -1.0327579e+00   7.9660484e-01   8.7210902e-01   1.2797897e-02   2.3219494e-01
   2.4082901e+01  -7.6389526e-01  -1.0408620e+00   8.0335004e-01   8.8350722e-01   1.5598478e-02   2.3658291e-01
   2.4091481e+01  -7.7139966e-01  -1.0487689e+00   8.1040906e-01   8.9525711e-01   1.8413246e-02   2.4099518e-01
   2.4100062e+01  -7.7879542e-01  -1.0564758e+00   8.1779434e-01   9.0736417e-01   2.1239906e-02   2.4542854e-01
   2.4108642e+01  -7.8608060e-01  -1.0639802e+00   8.2551832e-01   9.1983389e-01   2.4076162e-02   2.4987978e-01
   2.4117223e+01  -7.9325329e-01  -1.0712793e+00   8.3359344e-01   9.3267173e-01   2.6919719e-02   2.5434569e-01
   2.4125803e+01  -8.0031157e-01  -1.0783705e+00   8.4203214e-01   9.4588317e-01   2.9768280e-02   2.5882307e-01
   2.4134383e+01  -8.0725352e-01  -1.0852512e+00   8.5084686e-01   9.5947369e-01   3.2619550e-02   2.6330870e-01
   2.4142964e+01  -8.1407721e-01  -1.0919187e+00   8.6005004e-01   9.7344877e-01   3.5471234e-02   2.6779937e-01
   2.4151544e+01  -8.2078072e-01  -1.0983704e+00   8.6965412e-01   9.8781388e-01   3.8321035e-02   2.7229188e-01
   2.4160125e+01  -8.2736214e-01  -1.1046035e+00   8.7967154e-01   1.0025745e+00   4.1166658e-02   2.7678301e-01
   2.4168705e+01  -8.3381954e-01  -1.1106154e+00   8.9011475e-01   1.0177361e+00   4.4005808e-02   2.8126956e-01
   2.4177285e+01  -8.4015100e-01  -1.1164036e+00   9.0099618e-01   1.0333042e+00   4.6836188e-02   2.8574830e-01
   2.4185866e+01  -8.4635459e-01  -1.1219652e+00   9.1232828e-01   1.0492842e+00   4.9655503e-02   2.9021605e-01
   2.4194446e+01  -8.5242841e-01  -1.1272977e+00   9.2412348e-01   1.0656816e+00   5.2461457e-02   2.9466957e-01
   2.4203027e+01  -8.5837051e-01  -1.1323984e+00   9.3639413e-01   1.0825019e+00   5.5251753e-02   2.9910567e-01
   2.4211607e+01  -8.6417878e-01  -1.1372654e+00   9.4914749e-01   1.0997455e+00   5.8024057e-02   3.0352081e-01
   2.4220187e+01  -8.6985076e-01  -1.1418979e+00   9.6238336e-01   1.1174061e+00   6.0775974e-02   3.0791103e-01
   2.4228768e+01  -8.7538400e-01  -1.1462953e+00   9.7610093e-01   1.1354767e+00   6.3505107e-02   3.1227230e-01
   2.4237348e+01  -8.8077601e-01  -1.1504567e+00   9.9029939e-01   1.1539502e+00   6.6209056e-02   3.1660061e-01
   2.4245929e+01  -8.8602435e-01  -1.1543815e+00   1.0049779e+00   1.1728196e+00   6.8885424e-02   3.2089196e-01
   2.4254509e+01  -8.9112654e-01  -1.1580689e+00   1.0201358e+00   1.1920780e+00   7.1531813e-02   3.2514234e-01
   2.4263089e+01  -8.9608012e-01  -1.1615183e+00   1.0357721e+00   1.2117182e+00   7.4145824e-02   3.2934772e-01
   2.4271670e+01  -9.0088262e-01  -1.1647289e+00   1.0518860e+00   1.2317334e+00   7.6725060e-02   3.3350410e-01
   2.4280250e+01  -9.0553158e-01  -1.1677001e+00   1.0684769e+00   1.2521165e+00   7.9267121e-02   3.3760746e-01
   2.4288831e+01  -9.1002452e-01  -1.1704310e+00   1.0855438e+00   1.2728605e+00   8.1769610e-02   3.4165380e-01
   2.4297411e+01  -9.1435899e-01  -1.1729210e+00   1.1030859e+00   1.2939583e+00   8.4230129e-02   3.4563911e-01
   2.4305992e+01  -9.1853251e-01  -1.1751694e+00   1.1211025e+00   1.3154030e+00   8.6646279e-02   3.4955936e-01
   2.4314572e+01  -9.2254263e-01  -1.1771755e+00   1.1395927e+00   1.3371876e+00   8.9015662e-02   3.5341055e-01
   2.4323152e+01  -9.2638687e-01  -1.1789385e+00   1.1585557e+00   1.3593051e+00   9.1335881e-02   3.5718866e-01
   2.4331733e+01  -9.3006277e-01  -1.1804577e+00   1.1779908e+00   1.3817484e+00   9.3604535e-02   3.6088969e-01
   2.4340313e+01  -9.3356787e-01  -1.1817325e+00   1.1978971e+00   1.4045105e+00   9.5819229e-02   3.6450963e-01
   2.4348894e+01  -9.3689969e-01  -1.1827620e+00   1.2182738e+00   1.4275845e+00   9.7977563e-02   3.6804445e-01
   2.4357474e+01  -9.4005577e-01  -1.1835457e+00   1.2391200e+00   1.4509633e+00   1.0007714e-01   3.7149015e-01
   2.4366054e+01  -9.4303365e-01  -1.1840827e+00   1.2604351e+00   1.4746399e+00   1.0211556e-01   3.7484271e-01
   2.4374635e+01  -9.4583086e-01  -1.1843724e+00   1.2822182e+00   1.4986073e+00   1.0409042e-01   3.7809813e-01
   2.4383215e+01  -9.4844493e-01  -1.1844140e+00   1.3044685e+00   1.5228584e+00   1.0599934e-01   3.8125239e-01
   2.4391796e+01  -9.5087340e-01  -1.1842069e+00   1.3271851e+00   1.5473864e+00   1.0783990e-01   3.8430149e-01
   2.4400376e+01  -9.5311380e-01  -1.1837503e+00   1.3503673e+00   1.5721842e+00   1.0960971e-01   3.8724139e-01
   2.4408956e+01  -9.5516381e-01  -1.1830439e+00   1.3740105e+00   1.5972422e+00   1.1130669e-01   3.9006845e-01
   2.4417537e+01  -9.5702156e-01  -1.1820890e+00   1.3980966e+00   1.6225419e+00   1.1292981e-01   3.9278019e-01
   2.4426117e+01  -9.5868532e-01  -1.1808871e+00   1.4226046e+00   1.6480628e+00   1.1447832e-01   3.9537439e-01
   2.4434698e+01  -9.6015333e-01  -1.1794398e+00   1.4475135e+00   1.6737845e+00   1.1595143e-01   3.9784886e-01
   2.4443278e+01  -9.6142385e-01  -1.1777486e+00   1.4728024e+00   1.6996864e+00   1.1734838e-01   4.0020139e-01
   2.4451858e+01  -9.6249513e-01  -1.1758151e+00   1.4984503e+00   1.7257482e+00   1.1866839e-01   4.0242976e-01
   2.4460439e+01  -9.6336542e-01  -1.1736409e+00   1.5244362e+00   1.7519493e+00   1.1991069e-01   4.0453178e-01
   2.4469019e+01  -9.6403298e-01  -1.1712275e+00   1.5507392e+00   1.7782693e+00   1.2107451e-01   4.0650523e-01
   2.4477600e+01  -9.6449605e-01  -1.1685764e+00   1.5773382e+00   1.8046877e+00   1.2215907e-01   4.0834791e-01
   2.4486180e+01  -9.6475290e-01  -1.1656893e+00   1.6042123e+00   1.8311840e+00   1.2316361e-01   4.1005761e-01
   2.4494760e+01  -9.6480177e-01  -1.1625677e+00   1.6313405e+00   1.8577378e+00   1.2408735e-01   4.1163212e-01
   2.4503341e+01  -9.6464092e-01  -1.1592131e+00   1.6587019e+00   1.8843285e+00   1.2492952e-01   4.1306924e-01
   2.4511921e+01  -9.6426860e-01  -1.1556271e+00   1.6862754e+00   1.9109357e+00   1.2568934e-01   4.1436676e-01
   2.4520502e+01  -9.6368306e-01  -1.1518113e+00   1.7140401e+00   1.9375390e+00   1.2636605e-01   4.1552247e-01
   2.4529082e+01  -9.6288256e-01  -1.1477672e+00   1.7419749e+00   1.9641178e+00   1.2695887e-01   4.1653416e-01
   2.4537662e+01  -9.6186534e-01  -1.1434964e+00   1.7700590e+00   1.9906517e+00   1.2746703e-01   4.1739964e-01
   2.4546243e+01  -9.6062966e-01  -1.1390005e+00   1.7982714e+00   2.0171202e+00   1.2788975e-01   4.1811668e-01
   2.4554823e+01  -9.5917378e-01  -1.1342809e+00   1.8265910e+00   2.0435029e+00   1.2822627e-01   4.1868309e-01
   2.4563404e+01  -9.5749594e-01  -1.1293393e+00   1.8549969e+00   2.0697792e+00   1.2847582e-01   4.1909665e-01
   2.4571984e+01  -9.5559440e-01  -1.1241772e+00   1.8834681e+00   2.0959287e+00   1.2863761e-01   4.1935516e-01
   2.4580564e+01  -9.5346741e-01  -1.1187961e+00   1.9119836e+00   2.1219310e+00   1.2871088e-01   4.1945642e-01
   2.4589145e+01  -9.5111322e-01  -1.1131977e+00   1.9405225e+00   2.1477654e+00   1.2869486e-01   4.1939821e-01
   2.4597725e+01  -9.4853009e-01  -1.1073835e+00   1.9690638e+00   2.1734117e+00   1.2858877e-01   4.1917832e-01
   2.4606306e+01  -9.4571640e-01  -1.1013551e+00   1.9975862e+00   2.1988493e+00   1.2839200e-01   4.1879481e-01
   2.4614886e+01  -9.4267181e-01  -1.0951151e+00   2.0260655e+00   2.2240588e+00   1.2810548e-01   4.1824801e-01
   2.4623467e+01  -9.3939661e-01  -1.0886662e+00   2.0544761e+00   2.2490209e+00   1.2773094e-01   4.1753948e-01
   2.4632047e+01  -9.3589114e-01  -1.0820115e+00   2.0827922e+00   2.2737167e+00   1.2727011e-01   4.1667082e-01
   2.4640627e+01  -9.3215571e-01  -1.0751539e+00   2.1109883e+00   2.2981268e+00   1.2672473e-01   4.1564359e-01
   2.4649208e+01  -9.2819065e-01  -1.0680962e+00   2.1390385e+00   2.3222323e+00   1.2609656e-01   4.1445939e-01
   2.4657788e+01  -9.2399627e-01  -1.0608414e+00   2.1669172e+00   2.3460140e+00   1.2538731e-01   4.1311979e-01
   2.4666369e+01  -9.1957289e-01  -1.0533924e+00   2.1945987e+00   2.3694528e+00   1.2459874e-01   4.1162637e-01
   2.4674949e+01  -9.1492085e-01  -1.0457522e+00   2.2220573e+00   2.3925295e+00   1.2373259e-01   4.0998071e-01
   2.4683529e+01  -9.1004045e-01  -1.0379236e+00   2.2492673e+00   2.4152250e+00   1.2279059e-01   4.0818440e-01
   2.4692110e+01  -9.0493201e-01  -1.0299095e+00   2.2762030e+00   2.4375202e+00   1.2177448e-01   4.0623902e-01
   2.4700690e+01  -8.9959587e-01  -1.0217130e+00   2.3028387e+00   2.4593960e+00   1.2068602e-01   4.0414615e-01
   2.4709271e+01  -8.9403234e-01  -1.0133368e+00   2.3291488e+00   2.4808333e+00   1.1952692e-01   4.0190736e-01
   2.4717851e+01  -8.8824174e-01  -1.0047840e+00   2.3551074e+00   2.5018129e+00   1.1829895e-01   3.9952424e-01
   2.4726431e+01  -8.8222438e-01  -9.9605735e-01   2.3806890e+00   2.5223157e+00   1.1700382e-01   3.9699837e-01
   2.4735012e+01  -8.7598060e-01  -9.8715989e-01   2.4058679e+00   2.5423225e+00   1.1564330e-01   3.9433133e-01
   2.4743592e+01  -8.6951072e-01  -9.7809449e-01   2.4306183e+00   2.5618144e+00   1.1421911e-01   3.9152471e-01
   2.4752173e+01  -8.6281504e-01  -9.6886409e-01   2.4549145e+00   2.5807720e+00   1.1273299e-01   3.8858008e-01
   2.4760753e+01  -8.5589390e-01  -9.5947159e-01   2.4787309e+00   2.5991764e+00   1.1118669e-01   3.8549902e-01
   2.4769333e+01  -8.4874762e-01  -9.4991991e-01   2.5020418e+00   2.6170084e+00   1.0958195e-01   3.8228312e-01
   2.4777914e+01  -8.4137651e-01  -9.4021197e-01   2.5248214e+00   2.6342488e+00   1.0792050e-01   3.7893395e-01
   2.4786494e+01  -8.3378090e-01  -9.3035069e-01   2.5470441e+00   2.6508785e+00   1.0620408e-01   3.7545311e-01
   2.4795075e+01  -8.2596110e-01  -9.2033898e-01   2.5686842e+00   2.6668785e+00   1.0443445e-01   3.7184216e-01
   2.4803655e+01  -8.1791747e-01  -9.1017977e-01   2.5897162e+00   2.6822297e+00   1.0261335e-01   3.6810272e-01
   2.4812235e+01  -8.0965131e-01  -8.9987599e-01   2.6101229e+00   2.6969212e+00   1.0074318e-01   3.6423775e-01
   2.4820816e+01  -8.0116508e-01  -8.8943059e-01   2.6298970e+00   2.7109511e+00   9.8827156e-02   3.6025179e-01
   2.4829396e+01  -7.9246130e-01  -8.7884655e-01   2.6490318e+00   2.7243182e+00   9.6868497e-02   3.5614948e-01
   2.4837977e+01  -7.8354251e-01  -8.6812682e-01   2.6675207e+00   2.7370214e+00   9.4870447e-02   3.5193547e-01
   2.4846557e+01  -7.7441123e-01  -8.5727437e-01   2.6853569e+00   2.7490595e+00   9.2836243e-02   3.4761439e-01
   2.4855137e+01  -7.6506999e-01  -8.4629216e-01   2.7025337e+00   2.7604313e+00   9.0769123e-02   3.4319089e-01
   2.4863718e+01  -7.5552133e-01  -8.3518314e-01   2.7190445e+00   2.7711357e+00   8.8672326e-02   3.3866962e-01
   2.4872298e+01  -7.4576776e-01  -8.2395028e-01   2.7348826e+00   2.7811714e+00   8.6549089e-02   3.3405522e-01
   2.4880879e+01  -7.3581182e-01  -8.1259654e-01   2.7500412e+00   2.7905373e+00   8.4402651e-02   3.2935233e-01
   2.4889459e+01  -7.2565603e-01  -8.0112488e-01   2.7645138e+00   2.7992322e+00   8.2236250e-02   3.2456560e-01
   2.4898039e+01  -7.1530293e-01  -7.8953827e-01   2.7782936e+00   2.8072550e+00   8.0053123e-02   3.1969966e-01
   2.4906620e+01  -7.0475504e-01  -7.7783967e-01   2.7913739e+00   2.8146044e+00   7.7856509e-02   3.1475917e-01
   2.4915200e+01  -6.9401489e-01  -7.6603203e-01   2.8037480e+00   2.8212792e+00   7.5649646e-02   3.0974876e-01
   2.4923781e+01  -6.8308501e-01  -7.5411831e-01   2.8154093e+00   2.8272784e+00   7.3435772e-02   3.0467308e-01
   2.4932361e+01  -6.7196793e-01  -7.4210149e-01   2.8263511e+00   2.8326007e+00   7.1218125e-02   2.9953677e-01
   2.4940942e+01  -6.6066618e-01  -7.2998452e-01   2.8365667e+00   2.8372450e+00   6.8999943e-02   2.9434448e-01
   2.4949522e+01  -6.4918228e-01  -7.1777037e-01   2.8460493e+00   2.8412100e+00   6.6784464e-02   2.8910085e-01
   2.4958102e+01  -6.3751876e-01  -7.0546198e-01   2.8547924e+00   2.8444946e+00   6.4574927e-02   2.8381052e-01
   2.4966683e+01  -6.2567816e-01  -6.9306234e-01   2.8627892e+00   2.8470976e+00   6.2374569e-02   2.7847814e-01
   2.4975263e+01  -6.1366300e-01  -6.8057439e-01   2.8700330e+00   2.8490178e+00   6.0186628e-02   2.7310834e-01
   2.4983844e+01  -6.0147580e-01  -6.6800110e-01   2.8765171e+00   2.8502541e+00   5.8014343e-02   2.6770578e-01
   2.4992424e+01  -5.8911911e-01  -6.5534543e-01   2.8822349e+00   2.8508053e+00   5.5860952e-02   2.6227510e-01
   2.5001004e+01  -5.7659544e-01  -6.4261034e-01   2.8871797e+00   2.8506701e+00   5.3729692e-02   2.5682093e-01
   2.5009585e+01  -5.6390754e-01  -6.2979864e-01   2.8913506e+00   2.8498519e+00   5.1623625e-02   2.5134792e-01
   2.5018165e+01  -5.5105880e-01  -6.1691272e-01   2.8947632e+00   2.8483660e+00   4.9545319e-02   2.4586069e-01
   2.5026746e+01  -5.3805269e-01  -6.0395487e-01   2.8974359e+00   2.8462302e+00   4.7497251e-02   2.4036385e-01
   2.5035326e+01  -5.2489270e-01  -5.9092741e-01   2.8993873e+00   2.8434620e+00   4.5481901e-02   2.3486202e-01
   2.5043906e+01  -5.1158232e-01  -5.7783264e-01   2.9006357e+00   2.8400790e+00   4.3501748e-02   2.2935982e-01
   2.5052487e+01  -4.9812501e-01  -5.6467287e-01   2.9011996e+00   2.8360991e+00   4.1559269e-02   2.2386185e-01
   2.5061067e+01  -4.8452428e-01  -5.5145040e-01   2.9010974e+00   2.8315397e+00   3.9656946e-02   2.1837275e-01
   2.5069648e+01  -4.7078360e-01  -5.3816754e-01   2.9003477e+00   2.8264186e+00   3.7797255e-02   2.1289711e-01
   2.5078228e+01  -4.5690646e-01  -5.2482659e-01   2.8989689e+00   2.8207533e+00   3.5982677e-02   2.0743957e-01
   2.5086808e+01  -4.4289635e-01  -5.1142986e-01   2.8969795e+00   2.8145615e+00   3.4215690e-02   2.0200474e-01
   2.5095389e+01  -4.2875674e-01  -4.9797966e-01   2.8943978e+00   2.8078610e+00   3.2498773e-02   1.9659723e-01
   2.5103969e+01  -4.1449111e-01  -4.8447829e-01   2.8912424e+00   2.8006692e+00   3.0834405e-02   1.9122166e-01
   2.5112550e+01  -4.0010297e-01  -4.7092806e-01   2.8875318e+00   2.7930038e+00   2.9225065e-02   1.8588264e-01
   2.5121130e+01  -3.8559577e-01  -4.5733128e-01   2.8832843e+00   2.7848826e+00   2.7673232e-02   1.8058480e-01
   2.5129710e+01  -3.7097303e-01  -4.4369024e-01   2.8785184e+00   2.7763231e+00   2.6181384e-02   1.7533275e-01
   2.5138291e+01  -3.5623820e-01  -4.3000726e-01   2.8732526e+00   2.7673430e+00   2.4752001e-02   1.7013110e-01
   2.5146871e+01  -3.4139479e-01  -4.1628464e-01   2.8675054e+00   2.7579599e+00   2.3387562e-02   1.6498447e-01
   2.5155452e+01  -3.2644627e-01  -4.0252470e-01   2.8612952e+00   2.7481915e+00   2.2090545e-02   1.5989748e-01
   2.5164032e+01  -3.1139613e-01  -3.8872972e-01   2.8546404e+00   2.7380553e+00   2.0863429e-02   1.5487475e-01
   2.5172612e+01  -2.9624784e-01  -3.7490203e-01   2.8475596e+00   2.7275692e+00   1.9708694e-02   1.4992088e-01
   2.5181193e+01  -2.8100491e-01  -3.6104392e-01   2.8400712e+00   2.7167506e+00   1.8628818e-02   1.4504051e-01
   2.5189773e+01  -2.6567080e-01  -3.4715770e-01   2.8321935e+00   2.7056173e+00   1.7626280e-02   1.4023823e-01
   2.5198354e+01  -2.5024901e-01  -3.3324568e-01   2.8239452e+00   2.6941869e+00   1.6703559e-02   1.3551868e-01
   2.5206934e+01  -2.3474297e-01  -3.1931012e-01   2.8153452e+00   2.6824772e+00   1.5862933e-02   1.3088622e-01
   2.5215514e+01  -2.1915582e-01  -3.0535287e-01   2.8064168e+00   2.6705085e+00   1.5105233e-02   1.2634350e-01
   2.5224095e+01  -2.0349058e-01  -2.9137564e-01   2.7971848e+00   2.6583017e+00   1.4430655e-02   1.2189242e-01
   2.5232675e+01  -1.8775024e-01  -2.7738013e-01   2.7876744e+00   2.6458778e+00   1.3839394e-02   1.1753485e-01
   2.5241256e+01  -1.7193781e-01  -2.6336803e-01   2.7779105e+00   2.6332577e+00   1.3331643e-02   1.1327268e-01
   2.5249836e+01  -1.5605630e-01  -2.4934105e-01   2.7679181e+00   2.6204626e+00   1.2907597e-02   1.0910780e-01
   2.5258417e+01  -1.4010871e-01  -2.3530089e-01   2.7577222e+00   2.6075133e+00   1.2567449e-02   1.0504210e-01
   2.5266997e+01  -1.2409804e-01  -2.2124924e-01   2.7473480e+00   2.5944310e+00   1.2311393e-02   1.0107745e-01
   2.5275577e+01  -1.0802732e-01  -2.0718781e-01   2.7368203e+00   2.5812366e+00   1.2139624e-02   9.7215752e-02
   2.5284158e+01  -9.1899525e-02  -1.9311828e-01   2.7261641e+00   2.5679510e+00   1.2052336e-02   9.3458883e-02
   2.5292738e+01  -7.5717680e-02  -1.7904237e-01   2.7154045e+00   2.5545954e+00   1.2049723e-02   8.9808729e-02
   2.5301319e+01  -5.9484784e-02  -1.6496177e-01   2.7045666e+00   2.5411907e+00   1.2131977e-02   8.6267177e-02
   2.5309899e+01  -4.3203843e-02  -1.5087818e-01   2.6936752e+00   2.5277579e+00   1.2299295e-02   8.2836112e-02
   2.5318479e+01  -2.6877864e-02  -1.3679330e-01   2.6827554e+00   2.5143180e+00   1.2551869e-02   7.9517420e-02
   2.5327060e+01  -1.0509851e-02  -1.2270882e-01   2.6718322e+00   2.5008920e+00   1.2889894e-02   7.6312987e-02
   2.5335640e+01   5.8971902e-03  -1.0862646e-01   2.6609307e+00   2.4875009e+00   1.3313563e-02   7.3224698e-02
   2.5344221e+01   2.2340253e-02  -9.4547896e-02   2.6500757e+00   2.4741658e+00   1.3823072e-02   7.0254439e-02
   2.5352801e+01   3.8816334e-02  -8.0474842e-02   2.6392924e+00   2.4609076e+00   1.4418613e-02   6.7404095e-02
   2.5361381e+01   5.5322425e-02  -6.6408992e-02   2.6286058e+00   2.4477473e+00   1.5100380e-02   6.4675552e-02
   2.5369962e+01   7.1855522e-02  -5.2352045e-02   2.6180408e+00   2.4347059e+00   1.5868569e-02   6.2070697e-02
   2.5378542e+01   8.8412619e-02  -3.8305702e-02   2.6076224e+00   2.4218045e+00   1.6723372e-02   5.9591413e-02
   2.5387123e+01   1.0499071e-01  -2.4271660e-02   2.5973758e+00   2.4090640e+00   1.7664984e-02   5.7239587e-02
   2.5395703e+01   1.2158679e-01  -1.0251620e-02   2.5873258e+00   2.3965054e+00   1.8693599e-02   5.5017105e-02
   2.5404283e+01   1.3819787e-01   3.7527282e-03   2.5774971e+00   2.3841495e+00   1.9809373e-02   5.2925791e-02
   2.5412864e+01   1.5482135e-01   1.7739879e-02   2.5679063e+00   2.3720109e+00   2.1011596e-02   5.0966072e-02
   2.5421444e+01   1.7145499e-01   3.1708511e-02   2.5585618e+00   2.3600982e+00   2.2298688e-02   4.9136970e-02
   2.5430025e+01   1.8809661e-01   4.5657314e-02   2.5494716e+00   2.3484197e+00   2.3669034e-02   4.7437448e-02
   2.5438605e+01   2.0474398e-01   5.9584976e-02   2.5406439e+00   2.3369836e+00   2.5121015e-02   4.5866468e-02
   2.5447185e+01   2.2139490e-01   7.3490184e-02   2.5320865e+00   2.3257983e+00   2.6653014e-02   4.4422992e-02
   2.5455766e+01   2.3804718e-01   8.7371628e-02   2.5238077e+00   2.3148721e+00   2.8263416e-02   4.3105982e-02
   2.5464346e+01   2.5469859e-01   1.0122799e-01   2.5158155e+00   2.3042132e+00   2.9950601e-02   4.1914400e-02
   2.5472927e+01   2.7134694e-01   1.1505797e-01   2.5081178e+00   2.2938299e+00   3.1712955e-02   4.0847209e-02
   2.5481507e+01   2.8799002e-01   1.2886025e-01   2.5007228e+00   2.2837306e+00   3.3548858e-02   3.9903371e-02
   2.5490087e+01   3.0462563e-01   1.4263352e-01   2.4936386e+00   2.2739235e+00   3.5456696e-02   3.9081848e-02
   2.5498668e+01   3.2125155e-01   1.5637646e-01   2.4868731e+00   2.2644168e+00   3.7434849e-02   3.8381601e-02
   2.5507248e+01   3.3786559e-01   1.7008776e-01   2.4804345e+00   2.2552190e+00   3.9481702e-02   3.7801594e-02
   2.5515829e+01   3.5446553e-01   1.8376612e-01   2.4743307e+00   2.2463383e+00   4.1595637e-02   3.7340789e-02
   2.5524409e+01   3.7104918e-01   1.9741022e-01   2.4685700e+00   2.2377830e+00   4.3775038e-02   3.6998147e-02
   2.5532989e+01   3.8761432e-01   2.1101875e-01   2.4631602e+00   2.2295613e+00   4.6018286e-02   3.6772631e-02
   2.5541570e+01   4.0415874e-01   2.2459039e-01   2.4581094e+00   2.2216816e+00   4.8323766e-02   3.6663202e-02
   2.5550150e+01   4.2068026e-01   2.3812384e-01   2.4534258e+00   2.2141522e+00   5.0689861e-02   3.6668824e-02
   2.5558731e+01   4.3717664e-01   2.5161779e-01   2.4491173e+00   2.2069813e+00   5.3114952e-02   3.6788458e-02
   2.5567311e+01   4.5364570e-01   2.6507091e-01   2.4451921e+00   2.2001773e+00   5.5597423e-02   3.7021067e-02
   2.5575892e+01   4.7008523e-01   2.7848191e-01   2.4416581e+00   2.1937484e+00   5.8135658e-02   3.7365612e-02
   2.5584472e+01   4.8649301e-01   2.9184946e-01   2.4385235e+00   2.1877030e+00   6.0728038e-02   3.7821056e-02
   2.5593052e+01   5.0286685e-01   3.0517226e-01   2.4357962e+00   2.1820492e+00   6.3372947e-02   3.8386361e-02
   2.5601633e+01   5.1920454e-01   3.1844900e-01   2.4334844e+00   2.1767955e+00   6.6068769e-02   3.9060488e-02
   2.5610213e+01   5.3550387e-01   3.3167845e-01   2.4315898e+00   2.1719455e+00   6.8813834e-02   3.9842053e-02
   2.5618794e+01   5.5176266e-01   3.4485962e-01   2.4301004e+00   2.1674929e+00   7.1606364e-02   4.0728889e-02
   2.5627374e+01   5.6797871e-01   3.5799154e-01   2.4290020e+00   2.1634299e+00   7.4444561e-02   4.1718716e-02
   2.5635954e+01   5.8414983e-01   3.7107323e-01   2.4282804e+00   2.1597485e+00   7.7326627e-02   4.2809254e-02
   2.5644535e+01   6.0027382e-01   3.8410374e-01   2.4279215e+00   2.1564409e+00   8.0250767e-02   4.3998225e-02
   2.5653115e+01   6.1634851e-01   3.9708208e-01   2.4279111e+00   2.1534993e+00   8.3215183e-02   4.5283350e-02
   2.5661696e+01   6.3237168e-01   4.1000729e-01   2.4282351e+00   2.1509157e+00   8.6218078e-02   4.6662349e-02
   2.5670276e+01   6.4834117e-01   4.2287841e-01   2.4288793e+00   2.1486824e+00   8.9257656e-02   4.8132943e-02
   2.5678856e+01   6.6425476e-01   4.3569445e-01   2.4298296e+00   2.1467915e+00   9.2332119e-02   4.9692853e-02
   2.5687437e+01   6.8011028e-01   4.4845445e-01   2.4310718e+00   2.1452351e+00   9.5439671e-02   5.1339800e-02
   2.5696017e+01   6.9590552e-01   4.6115744e-01   2.4325918e+00   2.1440054e+00   9.8578515e-02   5.3071505e-02
   2.5704598e+01   7.1163830e-01   4.7380245e-01   2.4343755e+00   2.1430945e+00   1.0174685e-01   5.4885689e-02
   2.5713178e+01   7.2730642e-01   4.8638850e-01   2.4364087e+00   2.1424945e+00   1.0494289e-01   5.6780072e-02
   2.5721758e+01   7.4290770e-01   4.9891464e-01   2.4386772e+00   2.1421977e+00   1.0816483e-01   5.8752376e-02
   2.5730339e+01   7.5843995e-01   5.1137989e-01   2.4411668e+00   2.1421961e+00   1.1141087e-01   6.0800321e-02
   2.5738919e+01   7.7390096e-01   5.2378329e-01   2.4438636e+00   2.1424819e+00   1.1467922e-01   6.2921629e-02
   2.5747500e+01   7.8928855e-01   5.3612385e-01   2.4467532e+00   2.1430472e+00   1.1796808e-01   6.5114019e-02
   2.5756080e+01   8.0460053e-01   5.4840061e-01   2.4498216e+00   2.1438842e+00   1.2127565e-01   6.7375214e-02
   2.5764660e+01   8.1983471e-01   5.6061260e-01   2.4530546e+00   2.1449850e+00   1.2460014e-01   6.9702934e-02
   2.5773241e+01   8.3498889e-01   5.7275886e-01   2.4564380e+00   2.1463418e+00   1.2793975e-01   7.2094899e-02
   2.5781821e+01   8.5006088e-01   5.8483840e-01   2.4599577e+00   2.1479467e+00   1.3129268e-01   7.4548831e-02
   2.5790402e+01   8.6504849e-01   5.9685027e-01   2.4635996e+00   2.1497918e+00   1.3465714e-01   7.7062450e-02
   2.5798982e+01   8.7994954e-01   6.0879349e-01   2.4673495e+00   2.1518694e+00   1.3803133e-01   7.9633478e-02
   2.5807562e+01   8.9476175e-01   6.2066712e-01   2.4711925e+00   2.1541705e+00   1.4141353e-01   8.2259664e-02
   2.5816143e+01   9.0948245e-01   6.3247040e-01   2.4751088e+00   2.1566814e+00   1.4480249e-01   8.4938922e-02
   2.5824723e+01   9.2410883e-01   6.4420261e-01   2.4790773e+00   2.1593860e+00   1.4819714e-01   8.7669225e-02
   2.5833304e+01   9.3863808e-01   6.5586305e-01   2.4830766e+00   2.1622687e+00   1.5159639e-01   9.0448545e-02
   2.5841884e+01   9.5306736e-01   6.6745101e-01   2.4870854e+00   2.1653135e+00   1.5499915e-01   9.3274856e-02
   2.5850464e+01   9.6739386e-01   6.7896579e-01   2.4910825e+00   2.1685046e+00   1.5840435e-01   9.6146131e-02
   2.5859045e+01   9.8161478e-01   6.9040667e-01   2.4950465e+00   2.1718262e+00   1.6181090e-01   9.9060341e-02
   2.5867625e+01   9.9572728e-01   7.0177295e-01   2.4989561e+00   2.1752625e+00   1.6521772e-01   1.0201546e-01
   2.5876206e+01   1.0097285e+00   7.1306392e-01   2.5027902e+00   2.1787977e+00   1.6862373e-01   1.0500946e-01
   2.5884786e+01   1.0236158e+00   7.2427888e-01   2.5065273e+00   2.1824158e+00   1.7202783e-01   1.0804032e-01
   2.5893367e+01   1.0373861e+00   7.3541711e-01   2.5101461e+00   2.1861011e+00   1.7542896e-01   1.1110600e-01
   2.5901947e+01   1.0510368e+00   7.4647792e-01   2.5136255e+00   2.1898377e+00   1.7882603e-01   1.1420448e-01
   2.5910527e+01   1.0645650e+00   7.5746058e-01   2.5169440e+00   2.1936098e+00   1.8221795e-01   1.1733374e-01
   2.5919108e+01   1.0779678e+00   7.6836440e-01   2.5200805e+00   2.1974016e+00   1.8560365e-01   1.2049174e-01
   2.5927688e+01   1.0912426e+00   7.7918867e-01   2.5230135e+00   2.2011973e+00   1.8898204e-01   1.2367645e-01
   2.5936269e+01   1.1043863e+00   7.8993267e-01   2.5257218e+00   2.2049809e+00   1.9235203e-01   1.2688586e-01
   2.5944849e+01   1.1173963e+00   8.0059571e-01   2.5281842e+00   2.2087367e+00   1.9571255e-01   1.3011794e-01
   2.5953429e+01   1.1302698e+00   8.1117708e-01   2.5303793e+00   2.2124489e+00   1.9906251e-01   1.3337065e-01
   2.5962010e+01   1.1430038e+00   8.2167606e-01   2.5322858e+00   2.2161016e+00   2.0240083e-01   1.3664197e-01
   2.5970590e+01   1.1555956e+00   8.3209195e-01   2.5338824e+00   2.2196789e+00   2.0572643e-01   1.3992987e-01
   2.5979171e+01   1.1680423e+00   8.4242404e-01   2.5351479e+00   2.2231651e+00   2.0903822e-01   1.4323232e-01
   2.5987751e+01   1.1803412e+00   8.5267163e-01   2.5360609e+00   2.2265444e+00   2.1233513e-01   1.4654731e-01
   2.5996331e+01   1.1924894e+00   8.6283401e-01   2.5366002e+00   2.2298008e+00   2.1561606e-01   1.4987279e-01
   2.6004912e+01   1.2044841e+00   8.7291046e-01   2.5367448e+00   2.2329186e+00   2.1887995e-01   1.5320677e-01
   2.6013492e+01   1.2163225e+00   8.8290026e-01   2.5364800e+00   2.2358839e+00   2.2212585e-01   1.5654755e-01
   2.6022073e+01   1.2280018e+00   8.9280265e-01   2.5357962e+00   2.2386840e+00   2.2535295e-01   1.5989372e-01
   2.6030653e+01   1.2395191e+00   9.0261688e-01   2.5346838e+00   2.2413063e+00   2.2856041e-01   1.6324386e-01
   2.6039233e+01   1.2508716e+00   9.1234217e-01   2.5331333e+00   2.2437383e+00   2.3174741e-01   1.6659656e-01
   2.6047814e+01   1.2620565e+00   9.2197779e-01   2.5311353e+00   2.2459675e+00   2.3491313e-01   1.6995041e-01
   2.6056394e+01   1.2730710e+00   9.3152298e-01   2.5286804e+00   2.2479811e+00   2.3805675e-01   1.7330399e-01
   2.6064975e+01   1.2839123e+00   9.4097697e-01   2.5257589e+00   2.2497667e+00   2.4117744e-01   1.7665590e-01
   2.6073555e+01   1.2945774e+00   9.5033902e-01   2.5223614e+00   2.2513118e+00   2.4427439e-01   1.8000471e-01
   2.6082135e+01   1.3050637e+00   9.5960836e-01   2.5184785e+00   2.2526036e+00   2.4734676e-01   1.8334902e-01
   2.6090716e+01   1.3153683e+00   9.6878424e-01   2.5141006e+00   2.2536297e+00   2.5039373e-01   1.8668742e-01
   2.6099296e+01   1.3254884e+00   9.7786591e-01   2.5092183e+00   2.2543775e+00   2.5341449e-01   1.9001849e-01
   2.6107877e+01   1.3354211e+00   9.8685261e-01   2.5038220e+00   2.2548344e+00   2.5640821e-01   1.9334082e-01
   2.6116457e+01   1.3451636e+00   9.9574358e-01   2.4979024e+00   2.2549878e+00   2.5937406e-01   1.9665300e-01
   2.6125037e+01   1.3547132e+00   1.0045381e+00   2.4914498e+00   2.2548252e+00   2.6231122e-01   1.9995361e-01
   2.6133618e+01   1.3640669e+00   1.0132353e+00   2.4844548e+00   2.2543341e+00   2.6521888e-01   2.0324125e-01
   2.6142198e+01   1.3732220e+00   1.0218346e+00   2.4769079e+00   2.2535017e+00   2.6809620e-01   2.0651449e-01
   2.6150779e+01   1.3821756e+00   1.0303350e+00   2.4687996e+00   2.2523156e+00   2.7094236e-01   2.0977193e-01
   2.6159359e+01   1.3909249e+00   1.0387360e+00   2.4601205e+00   2.2507632e+00   2.7375654e-01   2.1301216e-01
   2.6167939e+01   1.3994671e+00   1.0470368e+00   2.4508611e+00   2.2488320e+00   2.7653792e-01   2.1623375e-01
   2.6176520e+01   1.4077994e+00   1.0552365e+00   2.4410118e+00   2.2465092e+00   2.7928567e-01   2.1943531e-01
   2.6185100e+01   1.4159190e+00   1.0633344e+00   2.4305632e+00   2.2437825e+00   2.8199898e-01   2.2261541e-01
   2.6193681e+01   1.4238229e+00   1.0713298e+00   2.4195058e+00   2.2406392e+00   2.8467701e-01   2.2577265e-01
   2.6202261e+01   1.4315085e+00   1.0792219e+00   2.4078302e+00   2.2370668e+00   2.8731895e-01   2.2890561e-01
   2.6210841e+01   1.4389734e+00   1.0870098e+00   2.3955331e+00   2.2330564e+00   2.8992387e-01   2.3201304e-01
   2.6219422e+01   1.4462163e+00   1.0946926e+00   2.3826231e+00   2.2286064e+00   2.9249070e-01   2.3509396e-01
   2.6228002e+01   1.4532359e+00   1.1022691e+00   2.3691098e+00   2.2237156e+00   2.9501834e-01   2.3814745e-01
   2.6236583e+01   1.4600310e+00   1.1097383e+00   2.3550031e+00   2.2183832e+00   2.9750568e-01   2.4117256e-01
   2.6245163e+01   1.4666004e+00   1.1170990e+00   2.3403127e+00   2.2126081e+00   2.9995162e-01   2.4416835e-01
   2.6253744e+01   1.4729427e+00   1.1243503e+00   2.3250484e+00   2.2063893e+00   3.0235506e-01   2.4713389e-01
   2.6262324e+01   1.4790569e+00   1.1314910e+00   2.3092198e+00   2.1997257e+00   3.0471489e-01   2.5006824e-01
   2.6270904e+01   1.4849416e+00   1.1385201e+00   2.2928368e+00   2.1926165e+00   3.0703002e-01   2.5297047e-01
   2.6279485e+01   1.4905956e+00   1.1454366e+00   2.2759091e+00   2.1850605e+00   3.0929934e-01   2.5583963e-01
   2.6288065e+01   1.4960177e+00   1.1522393e+00   2.2584465e+00   2.1770568e+00   3.1152175e-01   2.5867480e-01
   2.6296646e+01   1.5012067e+00   1.1589271e+00   2.2404587e+00   2.1686043e+00   3.1369616e-01   2.6147503e-01
   2.6305226e+01   1.5061612e+00   1.1654991e+00   2.2219554e+00   2.1597021e+00   3.1582145e-01   2.6423938e-01
   2.6313806e+01   1.5108801e+00   1.1719541e+00   2.2029465e+00   2.1503492e+00   3.1789652e-01   2.6696692e-01
   2.6322387e+01   1.5153622e+00   1.1782911e+00   2.1834416e+00   2.1405445e+00   3.1992028e-01   2.6965671e-01
   2.6330967e+01   1.5196062e+00   1.1845090e+00   2.1634506e+00   2.1302871e+00   3.2189162e-01   2.7230781e-01
   2.6339548e+01   1.5236108e+00   1.1906067e+00   2.1429831e+00   2.1195759e+00   3.2380944e-01   2.7491930e-01
   2.6348128e+01   1.5273748e+00   1.1965832e+00   2.1220489e+00   2.1084099e+00   3.2567264e-01   2.7749022e-01
   2.6356708e+01   1.5308970e+00   1.2024374e+00   2.1006579e+00   2.0967882e+00   3.2748011e-01   2.8001964e-01
   2.6365289e+01   1.5341762e+00   1.2081681e+00   2.0788196e+00   2.0847096e+00   3.2923076e-01   2.8250663e-01
   2.6373869e+01   1.5372111e+00   1.2137745e+00   2.0565440e+00   2.0721733e+00   3.3092348e-01   2.8495025e-01
   2.6382450e+01   1.5400005e+00   1.2192553e+00   2.0338407e+00   2.0591782e+00   3.3255717e-01   2.8734956e-01
   2.6391030e+01   1.5425431e+00   1.2246096e+00   2.0107194e+00   2.0457234e+00   3.3413073e-01   2.8970362e-01
   2.6399610e+01   1.5448377e+00   1.2298361e+00   1.9871900e+00   2.0318077e+00   3.3564305e-01   2.9201150e-01
   2.6408191e+01   1.5468835e+00   1.2349340e+00   1.9632639e+00   2.0174321e+00   3.3709308e-01   2.9427233e-01
   2.6416771e+01   1.5486812e+00   1.2399019e+00   1.9389604e+00   2.0026065e+00   3.3847997e-01   2.9648563e-01
   2.6425352e+01   1.5502324e+00   1.2447388e+00   1.9143009e+00   1.9873433e+00   3.3980290e-01   2.9865101e-01
   2.6433932e+01   1.5515383e+00   1.2494435e+00   1.8893069e+00   1.9716548e+00   3.4106107e-01   3.0076806e-01
   2.6442512e+01   1.5526003e+00   1.2540147e+00   1.8639999e+00   1.9555534e+00   3.4225370e-01   3.0283640e-01
   2.6451093e+01   1.5534197e+00   1.2584513e+00   1.8384013e+00   1.9390515e+00   3.4337996e-01   3.0485564e-01
   2.6459673e+01   1.5539980e+00   1.2627522e+00   1.8125328e+00   1.9221614e+00   3.4443907e-01   3.0682538e-01
   2.6468254e+01   1.5543364e+00   1.2669161e+00   1.7864157e+00   1.9048956e+00   3.4543022e-01   3.0874524e-01
   2.6476834e+01   1.5544364e+00   1.2709419e+00   1.7600716e+00   1.8872664e+00   3.4635260e-01   3.1061482e-01
   2.6485414e+01   1.5542993e+00   1.2748284e+00   1.7335219e+00   1.8692862e+00   3.4720543e-01   3.1243373e-01
   2.6493995e+01   1.5539264e+00   1.2785745e+00   1.7067881e+00   1.8509673e+00   3.4798789e-01   3.1420158e-01
   2.6502575e+01   1.5533192e+00   1.2821789e+00   1.6798917e+00   1.8323223e+00   3.4869918e-01   3.1591798e-01
   2.6511156e+01   1.5524790e+00   1.2856405e+00   1.6528541e+00   1.8133634e+00   3.4933851e-01   3.1758254e-01
   2.6519736e+01   1.5514071e+00   1.2889581e+00   1.6256970e+00   1.7941029e+00   3.4990507e-01   3.1919486e-01
   2.6528316e+01   1.5501049e+00   1.2921306e+00   1.5984417e+00   1.7745534e+00   3.5039805e-01   3.2075456e-01
   2.6536897e+01   1.5485737e+00   1.2951567e+00   1.5711098e+00   1.7547272e+00   3.5081667e-01   3.2226123e-01
   2.6545477e+01   1.5468150e+00   1.2980353e+00   1.5437227e+00   1.7346366e+00   3.5116012e-01   3.2371450e-01
   2.6554058e+01   1.5448301e+00   1.3007652e+00   1.5163019e+00   1.7142941e+00   3.5142758e-01   3.2511397e-01
   2.6562638e+01   1.5426204e+00   1.3033452e+00   1.4888689e+00   1.6937119e+00   3.5161828e-01   3.2645925e-01
   2.6571219e+01   1.5401871e+00   1.3057742e+00   1.4614451e+00   1.6729026e+00   3.5173139e-01   3.2774995e-01
   2.6579799e+01   1.5375317e+00   1.3080510e+00   1.4340522e+00   1.6518784e+00   3.5176613e-01   3.2898567e-01
   2.6588379e+01   1.5346556e+00   1.3101745e+00   1.4067115e+00   1.6306518e+00   3.5172169e-01   3.3016602e-01
   2.6596960e+01   1.5315600e+00   1.3121433e+00   1.3794445e+00   1.6092351e+00   3.5159726e-01   3.3129062e-01
   2.6605540e+01   1.5282465e+00   1.3139565e+00   1.3522726e+00   1.5876409e+00   3.5139212e-01   3.3235909e-01
   2.6614121e+01   1.5247175e+00   1.3156131e+00   1.3252148e+00   1.5658853e+00   3.5110628e-01   3.3337148e-01
   2.6622701e+01   1.5209762e+00   1.3171124e+00   1.2982887e+00   1.5439862e+00   3.5074032e-01   3.3432806e-01
   2.6631281e+01   1.5170257e+00   1.3184539e+00   1.2715116e+00   1.5219619e+00   3.5029481e-01   3.3522913e-01
   2.6639862e+01   1.5128693e+00   1.3196368e+00   1.2449012e+00   1.4998304e+00   3.4977031e-01   3.3607498e-01
   2.6648442e+01   1.5085101e+00   1.3206606e+00   1.2184749e+00   1.4776101e+00   3.4916741e-01   3.3686592e-01
   2.6657023e+01   1.5039514e+00   1.3215245e+00   1.1922503e+00   1.4553190e+00   3.4848668e-01   3.3760222e-01
   2.6665603e+01   1.4991962e+00   1.3222279e+00   1.1662447e+00   1.4329753e+00   3.4772868e-01   3.3828419e-01
   2.6674183e+01   1.4942478e+00   1.3227702e+00   1.1404758e+00   1.4105971e+00   3.4689399e-01   3.3891212e-01
   2.6682764e+01   1.4891094e+00   1.3231507e+00   1.1149609e+00   1.3882027e+00   3.4598319e-01   3.3948630e-01
   2.6691344e+01   1.4837842e+00   1.3233687e+00   1.0897177e+00   1.3658102e+00   3.4499684e-01   3.4000704e-01
   2.6699925e+01   1.4782754e+00   1.3234236e+00   1.0647636e+00   1.3434377e+00   3.4393551e-01   3.4047461e-01
   2.6708505e+01   1.4725860e+00   1.3233147e+00   1.0401161e+00   1.3211035e+00   3.4279979e-01   3.4088932e-01
   2.6717085e+01   1.4667194e+00   1.3230414e+00   1.0157927e+00   1.2988256e+00   3.4159024e-01   3.4125146e-01
   2.6725666e+01   1.4606787e+00   1.3226030e+00   9.9181086e-01   1.2766223e+00   3.4030744e-01   3.4156132e-01
   2.6734246e+01   1.4544671e+00   1.3219990e+00   9.6818813e-01   1.2545117e+00   3.3895195e-01   3.4181921e-01
   2.6742827e+01   1.4480877e+00   1.3212285e+00   9.4494199e-01   1.2325119e+00   3.3752435e-01   3.4202540e-01
   2.6751407e+01   1.4415438e+00   1.3202910e+00   9.2208994e-01   1.2106412e+00   3.3602522e-01   3.4218020e-01
   2.6759987e+01   1.4348386e+00   1.3191858e+00   8.9964947e-01   1.1889177e+00   3.3445512e-01   3.4228390e-01
   2.6768568e+01   1.4279752e+00   1.3179122e+00   8.7763808e-01   1.1673595e+00   3.3281463e-01   3.4233679e-01
   2.6777148e+01   1.4209568e+00   1.3164697e+00   8.5607327e-01   1.1459849e+00   3.3110433e-01   3.4233918e-01
   2.6785729e+01   1.4137866e+00   1.3148575e+00   8.3497253e-01   1.1248120e+00   3.2932477e-01   3.4229134e-01
   2.6794309e+01   1.4064678e+00   1.3130750e+00   8.1435336e-01   1.1038589e+00   3.2747654e-01   3.4219358e-01
   2.6802889e+01   1.3990036e+00   1.3111216e+00   7.9423315e-01   1.0831437e+00   3.2556022e-01   3.4204619e-01
   2.6811470e+01   1.3913971e+00   1.3089969e+00   7.7462340e-01   1.0626818e+00   3.2357690e-01   3.4184965e-01
   2.6820050e+01   1.3836512e+00   1.3067013e+00   7.5552648e-01   1.0424838e+00   3.2152847e-01   3.4160469e-01
   2.6828631e+01   1.3757691e+00   1.3042350e+00   7.3694404e-01   1.0225602e+00   3.1941689e-01   3.4131208e-01
   2.6837211e+01   1.3677538e+00   1.3015985e+00   7.1887770e-01   1.0029213e+00   3.1724412e-01   3.4097259e-01
   2.6845791e+01   1.3596081e+00   1.2987920e+00   7.0132907e-01   9.8357753e-01   3.1501210e-01   3.4058697e-01
   2.6854372e+01   1.3513352e+00   1.2958159e+00   6.8429979e-01   9.6453932e-01   3.1272279e-01   3.4015599e-01
   2.6862952e+01   1.3429381e+00   1.2926705e+00   6.6779149e-01   9.4581706e-01   3.1037816e-01   3.3968041e-01
   2.6871533e+01   1.3344197e+00   1.2893561e+00   6.5180578e-01   9.2742112e-01   3.0798014e-01   3.3916099e-01
   2.6880113e+01   1.3257831e+00   1.2858731e+00   6.3634430e-01   9.0936191e-01   3.0553071e-01   3.3859851e-01
   2.6888694e+01   1.3170312e+00   1.2822218e+00   6.2140866e-01   8.9164983e-01   3.0303181e-01   3.3799372e-01
   2.6897274e+01   1.3081671e+00   1.2784026e+00   6.0700050e-01   8.7429527e-01   3.0048541e-01   3.3734738e-01
   2.6905854e+01   1.2991939e+00   1.2744157e+00   5.9312144e-01   8.5730862e-01   2.9789344e-01   3.3666027e-01
   2.6914435e+01   1.2901144e+00   1.2702615e+00   5.7977311e-01   8.4070028e-01   2.9525788e-01   3.3593314e-01
   2.6923015e+01   1.2809317e+00   1.2659403e+00   5.6695713e-01   8.2448065e-01   2.9258068e-01   3.3516675e-01
   2.6931596e+01   1.2716489e+00   1.2614525e+00   5.5467512e-01   8.0866013e-01   2.8986379e-01   3.3436187e-01
   2.6940176e+01   1.2622689e+00   1.2567984e+00   5.4292872e-01   7.9324910e-01   2.8710916e-01   3.3351927e-01
   2.6948756e+01   1.2527947e+00   1.2519783e+00   5.3171954e-01   7.7825797e-01   2.8431876e-01   3.3263970e-01
   2.6957337e+01   1.2432293e+00   1.2469926e+00   5.2104922e-01   7.6369713e-01   2.8149454e-01   3.3172394e-01
   2.6965917e+01   1.2335758e+00   1.2418415e+00   5.1091938e-01   7.4957698e-01   2.7863844e-01   3.3077273e-01
   2.6974498e+01   1.2238372e+00   1.2365255e+00   5.0133164e-01   7.3590791e-01   2.7575244e-01   3.2978686e-01
   2.6983078e+01   1.2140164e+00   1.2310448e+00   4.9228763e-01   7.2270031e-01   2.7283848e-01   3.2876707e-01
   2.6991658e+01   1.2041165e+00   1.2253998e+00   4.8378898e-01   7.0996459e-01   2.6989853e-01   3.2771414e-01
   2.7000239e+01   1.1941405e+00   1.2195908e+00   4.7583731e-01   6.9771115e-01   2.6693452e-01   3.2662882e-01
   2.7008819e+01   1.1840910e+00   1.2136183e+00   4.6843173e-01   6.8594761e-01   2.6394844e-01   3.2551188e-01
   2.7017400e+01   1.1739699e+00   1.2074833e+00   4.6156212e-01   6.7467151e-01   2.6094228e-01   3.2436408e-01
   2.7025980e+01   1.1637786e+00   1.2011871e+00   4.5521619e-01   6.6387804e-01   2.5791806e-01   3.2318617e-01
   2.7034560e+01   1.1535184e+00   1.1947307e+00   4.4938171e-01   6.5356237e-01   2.5487778e-01   3.2197890e-01
   2.7043141e+01   1.1431909e+00   1.1881154e+00   4.4404639e-01   6.4371971e-01   2.5182346e-01   3.2074304e-01
   2.7051721e+01   1.1327975e+00   1.1813423e+00   4.3919799e-01   6.3434525e-01   2.4875711e-01   3.1947933e-01
   2.7060302e+01   1.1223396e+00   1.1744126e+00   4.3482424e-01   6.2543417e-01   2.4568074e-01   3.1818854e-01
   2.7068882e+01   1.1118188e+00   1.1673275e+00   4.3091287e-01   6.1698166e-01   2.4259637e-01   3.1687141e-01
   2.7077462e+01   1.1012364e+00   1.1600882e+00   4.2745163e-01   6.0898292e-01   2.3950600e-01   3.1552870e-01
   2.7086043e+01   1.0905939e+00   1.1526958e+00   4.2442825e-01   6.0143313e-01   2.3641165e-01   3.1416117e-01
   2.7094623e+01   1.0798928e+00   1.1451514e+00   4.2183047e-01   5.9432749e-01   2.3331533e-01   3.1276957e-01
   2.7103204e+01   1.0691345e+00   1.1374563e+00   4.1964603e-01   5.8766118e-01   2.3021905e-01   3.1135465e-01
   2.7111784e+01   1.0583205e+00   1.1296117e+00   4.1786268e-01   5.8142939e-01   2.2712482e-01   3.0991718e-01
   2.7120364e+01   1.0474522e+00   1.1216187e+00   4.1646813e-01   5.7562733e-01   2.2403465e-01   3.0845791e-01
   2.7128945e+01   1.0365311e+00   1.1134784e+00   4.1545014e-01   5.7025016e-01   2.2095056e-01   3.0697759e-01
   2.7137525e+01   1.0255585e+00   1.1051921e+00   4.1479645e-01   5.6529310e-01   2.1787456e-01   3.0547698e-01
   2.7146106e+01   1.0145361e+00   1.0967610e+00   4.1449478e-01   5.6075131e-01   2.1480865e-01   3.0395684e-01
   2.7154686e+01   1.0034651e+00   1.0881861e+00   4.1453288e-01   5.5662001e-01   2.1175486e-01   3.0241791e-01
   2.7163266e+01   9.9234719e-01   1.0794687e+00   4.1489849e-01   5.5289437e-01   2.0871518e-01   3.0086095e-01
   2.7171847e+01   9.8118365e-01   1.0706100e+00   4.1557934e-01   5.4956959e-01   2.0569165e-01   2.9928673e-01
   2.7180427e+01   9.6997600e-01   1.0616110e+00   4.1656317e-01   5.4664085e-01   2.0268625e-01   2.9769599e-01
   2.7189008e+01   9.5872567e-01   1.0524731e+00   4.1783773e-01   5.4410335e-01   1.9970102e-01   2.9608949e-01
   2.7197588e+01   9.4743412e-01   1.0431973e+00   4.1939074e-01   5.4195228e-01   1.9673795e-01   2.9446798e-01
   2.7206169e+01   9.3610273e-01   1.0337849e+00   4.2120993e-01   5.4018230e-01   1.9379899e-01   2.9283221e-01
   2.7214749e+01   9.2473216e-01   1.0242372e+00   4.2328272e-01   5.3878300e-01   1.9088537e-01   2.9118276e-01
   2.7223329e+01   9.1332266e-01   1.0145557e+00   4.2559642e-01   5.3774113e-01   1.8799792e-01   2.8952016e-01
   2.7231910e+01   9.0187450e-01   1.0047418e+00   4.2813831e-01   5.3704341e-01   1.8513747e-01   2.8784490e-01
   2.7240490e+01   8.9038793e-01   9.9479709e-01   4.3089568e-01   5.3667654e-01   1.8230487e-01   2.8615750e-01
   2.7249071e+01   8.7886320e-01   9.8472297e-01   4.3385583e-01   5.3662725e-01   1.7950092e-01   2.8445846e-01
   2.7257651e+01   8.6730057e-01   9.7452091e-01   4.3700604e-01   5.3688225e-01   1.7672648e-01   2.8274831e-01
   2.7266231e+01   8.5570030e-01   9.6419238e-01   4.4033361e-01   5.3742825e-01   1.7398236e-01   2.8102754e-01
   2.7274812e+01   8.4406263e-01   9.5373886e-01   4.4382582e-01   5.3825197e-01   1.7126940e-01   2.7929667e-01
   2.7283392e+01   8.3238783e-01   9.4316181e-01   4.4746996e-01   5.3934012e-01   1.6858842e-01   2.7755620e-01
   2.7291973e+01   8.2067615e-01   9.3246271e-01   4.5125333e-01   5.4067942e-01   1.6594027e-01   2.7580665e-01
   2.7300553e+01   8.0892785e-01   9.2164302e-01   4.5516321e-01   5.4225659e-01   1.6332577e-01   2.7404853e-01
   2.7309133e+01   7.9714318e-01   9.1070421e-01   4.5918689e-01   5.4405833e-01   1.6074574e-01   2.7228234e-01
   2.7317714e+01   7.8532239e-01   8.9964774e-01   4.6331167e-01   5.4607136e-01   1.5820103e-01   2.7050860e-01
   2.7326294e+01   7.7346575e-01   8.8847510e-01   4.6752483e-01   5.4828240e-01   1.5569246e-01   2.6872781e-01
   2.7334875e+01   7.6157350e-01   8.7718775e-01   4.7181367e-01   5.5067817e-01   1.5322086e-01   2.6694049e-01
   2.7343455e+01   7.4964590e-01   8.6578715e-01   4.7616547e-01   5.5324537e-01   1.5078707e-01   2.6514714e-01
   2.7352035e+01   7.3768321e-01   8.5427478e-01   4.8056753e-01   5.5597073e-01   1.4839191e-01   2.6334828e-01
   2.7360616e+01   7.2568569e-01   8.4265211e-01   4.8500713e-01   5.5884095e-01   1.4603621e-01   2.6154441e-01
   2.7369196e+01   7.1365358e-01   8.3092060e-01   4.8947157e-01   5.6184275e-01   1.4372081e-01   2.5973605e-01
   2.7377777e+01   7.0158715e-01   8.1908172e-01   4.9394813e-01   5.6496285e-01   1.4144653e-01   2.5792369e-01
   2.7386357e+01   6.8948664e-01   8.0713694e-01   4.9842411e-01   5.6818797e-01   1.3921421e-01   2.5610787e-01
   2.7394937e+01   6.7735232e-01   7.9508774e-01   5.0288679e-01   5.7150481e-01   1.3702468e-01   2.5428907e-01
   2.7403518e+01   6.6518444e-01   7.8293558e-01   5.0732358e-01   5.7490014e-01   1.3487876e-01   2.5246782e-01
   2.7412098e+01   6.5298329e-01   7.7068191e-01   5.1172596e-01   5.7836269e-01   1.3277680e-01   2.5064461e-01
   2.7420679e+01   6.4074919e-01   7.5832818e-01   5.1609055e-01   5.8188364e-01   1.3071859e-01   2.4881996e-01
   2.7429259e+01   6.2848249e-01   7.4587582e-01   5.2041434e-01   5.8545435e-01   1.2870389e-01   2.4699434e-01
   2.7437839e+01   6.1618351e-01   7.3332627e-01   5.2469429e-01   5.8906615e-01   1.2673243e-01   2.4516827e-01
   2.7446420e+01   6.0385260e-01   7.2068097e-01   5.2892736e-01   5.9271039e-01   1.2480396e-01   2.4334223e-01
   2.7455000e+01   5.9149007e-01   7.0794135e-01   5.3311054e-01   5.9637843e-01   1.2291825e-01   2.4151674e-01
   2.7463581e+01   5.7909626e-01   6.9510885e-01   5.3724078e-01   6.0006161e-01   1.2107502e-01   2.3969228e-01
   2.7472161e+01   5.6667151e-01   6.8218491e-01   5.4131505e-01   6.0375128e-01   1.1927403e-01   2.3786935e-01
   2.7480741e+01   5.5421615e-01   6.6917097e-01   5.4533034e-01   6.0743878e-01   1.1751503e-01   2.3604846e-01
   2.7489322e+01   5.4173051e-01   6.5606846e-01   5.4928359e-01   6.1111546e-01   1.1579776e-01   2.3423009e-01
   2.7497902e+01   5.2921492e-01   6.4287883e-01   5.5317179e-01   6.1477268e-01   1.1412198e-01   2.3241476e-01
   2.7506483e+01   5.1666972e-01   6.2960350e-01   5.5699189e-01   6.1840177e-01   1.1248742e-01   2.3060294e-01
   2.7515063e+01   5.0409524e-01   6.1624392e-01   5.6074088e-01   6.2199408e-01   1.1089384e-01   2.2879516e-01
   2.7523644e+01   4.9149181e-01   6.0280152e-01   5.6441572e-01   6.2554097e-01   1.0934099e-01   2.2699189e-01
   2.7532224e+01   4.7885977e-01   5.8927775e-01   5.6801337e-01   6.2903377e-01   1.0782862e-01   2.2519365e-01
   2.7540804e+01   4.6619945e-01   5.7567403e-01   5.7153081e-01   6.3246384e-01   1.0635646e-01   2.2340092e-01
   2.7549385e+01   4.5351117e-01   5.6199181e-01   5.7496500e-01   6.3582253e-01   1.0492427e-01   2.2161420e-01
   2.7557965e+01   4.4079528e-01   5.4823252e-01   5.7831292e-01   6.3910117e-01   1.0353181e-01   2.1983401e-01
   2.7566546e+01   4.2805211e-01   5.3439761e-01   5.8157153e-01   6.4229113e-01   1.0217880e-01   2.1806082e-01
   2.7575126e+01   4.1528199e-01   5.2048850e-01   5.8473780e-01   6.4538374e-01   1.0086501e-01   2.1629514e-01
   2.7583706e+01   4.0248525e-01   5.0650664e-01   5.8780871e-01   6.4837035e-01   9.9590176e-02   2.1453747e-01
   2.7592287e+01   3.8966222e-01   4.9245346e-01   5.9078121e-01   6.5124231e-01   9.8354052e-02   2.1278831e-01
   2.7600867e+01   3.7681324e-01   4.7833040e-01   5.9365228e-01   6.5399098e-01   9.7156384e-02   2.1104815e-01
   2.7609448e+01   3.6393879e-01   4.6413895e-01   5.9642034e-01   6.5660986e-01   9.5996905e-02   2.0931757e-01
   2.7618028e+01   3.5103977e-01   4.4988069e-01   5.9908808e-01   6.5909889e-01   9.4875303e-02   2.0759737e-01
   2.7626608e+01   3.3811718e-01   4.3555724e-01   6.0165899e-01   6.6145920e-01   9.3791259e-02   2.0588842e-01
   2.7635189e+01   3.2517201e-01   4.2117023e-01   6.0413656e-01   6.6369190e-01   9.2744455e-02   2.0419154e-01
   2.7643769e+01   3.1220523e-01   4.0672128e-01   6.0652427e-01   6.6579812e-01   9.1734570e-02   2.0250761e-01
   2.7652350e+01   2.9921785e-01   3.9221199e-01   6.0882562e-01   6.6777898e-01   9.0761286e-02   2.0083746e-01
   2.7660930e+01   2.8621086e-01   3.7764401e-01   6.1104409e-01   6.6963560e-01   8.9824283e-02   1.9918194e-01
   2.7669510e+01   2.7318523e-01   3.6301893e-01   6.1318316e-01   6.7136909e-01   8.8923242e-02   1.9754191e-01
   2.7678091e+01   2.6014197e-01   3.4833839e-01   6.1524633e-01   6.7298058e-01   8.8057844e-02   1.9591821e-01
   2.7686671e+01   2.4708206e-01   3.3360400e-01   6.1723709e-01   6.7447120e-01   8.7227769e-02   1.9431169e-01
   2.7695252e+01   2.3400648e-01   3.1881738e-01   6.1915891e-01   6.7584205e-01   8.6432697e-02   1.9272321e-01
   2.7703832e+01   2.2091624e-01   3.0398015e-01   6.2101529e-01   6.7709427e-01   8.5672311e-02   1.9115361e-01
   2.7712412e+01   2.0781231e-01   2.8909393e-01   6.2280972e-01   6.7822897e-01   8.4946290e-02   1.8960374e-01
   2.7720993e+01   1.9469569e-01   2.7416035e-01   6.2454568e-01   6.7924728e-01   8.4254315e-02   1.8807445e-01
   2.7729573e+01   1.8156737e-01   2.5918101e-01   6.2622666e-01   6.8015031e-01   8.3596068e-02   1.8656659e-01
   2.7738154e+01   1.6842833e-01   2.4415754e-01   6.2785615e-01   6.8093918e-01   8.2971228e-02   1.8508101e-01
   2.7746734e+01   1.5527957e-01   2.2909155e-01   6.2943763e-01   6.8161502e-01   8.2379476e-02   1.8361856e-01
   2.7755314e+01   1.4212208e-01   2.1398468e-01   6.3097459e-01   6.8217895e-01   8.1820493e-02   1.8218010e-01
   2.7763895e+01   1.2895683e-01   1.9883853e-01   6.3247053e-01   6.8263209e-01   8.1293960e-02   1.8076646e-01
   2.7772475e+01   1.1578483e-01   1.8365473e-01   6.3392892e-01   6.8297555e-01   8.0799558e-02   1.7937849e-01
   2.7781056e+01   1.0260707e-01   1.6843489e-01   6.3535325e-01   6.8321047e-01   8.0336966e-02   1.7801706e-01
   2.7789636e+01   8.9424523e-02   1.5318064e-01   6.3674702e-01   6.8333795e-01   7.9905867e-02   1.7668301e-01
   2.7798216e+01   7.6238189e-02   1.3789360e-01   6.3811371e-01   6.8335913e-01   7.9505940e-02   1.7537718e-01
   2.7806797e+01   6.3049071e-02   1.2257543e-01   6.3945663e-01   6.8327551e-01   7.9136910e-02   1.7410045e-01
   2.7815377e+01   4.9858293e-02   1.0722821e-01   6.4077780e-01   6.8309159e-01   7.8798826e-02   1.7285387e-01
   2.7823958e+01   3.6667035e-02   9.1854208e-02   6.4207862e-01   6.8281320e-01   7.8491889e-02   1.7163855e-01
   2.7832538e+01   2.3476475e-02   7.6455673e-02   6.4336051e-01   6.8244623e-01   7.8216298e-02   1.7045564e-01
   2.7841119e+01   1.0287794e-02   6.1034870e-02   6.4462487e-01   6.8199651e-01   7.7972255e-02   1.6930625e-01
   2.7849699e+01  -2.8978308e-03   4.5594058e-02   6.4587311e-01   6.8146992e-01   7.7759959e-02   1.6819151e-01
   2.7858279e+01  -1.6079219e-02   3.0135497e-02   6.4710664e-01   6.8087231e-01   7.7579612e-02   1.6711255e-01
   2.7866860e+01  -2.9255191e-02   1.4661447e-02   6.4832687e-01   6.8020953e-01   7.7431414e-02   1.6607049e-01
   2.7875440e+01  -4.2424568e-02  -8.2583226e-04   6.4953521e-01   6.7948746e-01   7.7315565e-02   1.6506646e-01
   2.7884021e+01  -5.5586171e-02  -1.6324080e-02   6.5073307e-01   6.7871194e-01   7.7232266e-02   1.6410159e-01
   2.7892601e+01  -6.8738820e-02  -3.1831037e-02   6.5192185e-01   6.7788883e-01   7.7181718e-02   1.6317700e-01
   2.7901181e+01  -8.1881337e-02  -4.7344443e-02   6.5310296e-01   6.7702400e-01   7.7164120e-02   1.6229382e-01
   2.7909762e+01  -9.5012541e-02  -6.2862037e-02   6.5427782e-01   6.7612330e-01   7.7179673e-02   1.6145317e-01
   2.7918342e+01  -1.0813125e-01  -7.8381561e-02   6.5544783e-01   6.7519260e-01   7.7228579e-02   1.6065618e-01
   2.7926923e+01  -1.2123630e-01  -9.3900754e-02   6.5661439e-01   6.7423774e-01   7.7311037e-02   1.5990399e-01
   2.7935503e+01  -1.3432649e-01  -1.0941736e-01   6.5777892e-01   6.7326460e-01   7.7427247e-02   1.5919770e-01
   2.7944083e+01  -1.4740065e-01  -1.2492911e-01   6.5894283e-01   6.7227902e-01   7.7577412e-02   1.5853846e-01
   2.7952664e+01  -1.6045761e-01  -1.4043374e-01   6.6010753e-01   6.7128687e-01   7.7761730e-02   1.5792738e-01
   2.7961244e+01  -1.7349617e-01  -1.5592901e-01   6.6127442e-01   6.7029401e-01   7.7980402e-02   1.5736559e-01
   2.7969825e+01  -1.8651517e-01  -1.7141265e-01   6.6244490e-01   6.6930629e-01   7.8233629e-02   1.5685422e-01
   2.7978405e+01  -1.9951342e-01  -1.8688240e-01   6.6362040e-01   6.6832957e-01   7.8521612e-02   1.5639440e-01
   2.7986985e+01  -2.1248975e-01  -2.0233599e-01   6.6480232e-01   6.6736972e-01   7.8844551e-02   1.5598725e-01
   2.7995566e+01  -2.2544297e-01  -2.1777117e-01   6.6599207e-01   6.6643258e-01   7.9202646e-02   1.5563390e-01
   2.8004146e+01  -2.3837192e-01  -2.3318567e-01   6.6719101e-01   6.6552402e-01   7.9596100e-02   1.5533546e-01
   2.8012727e+01  -2.5127549e-01  -2.4857687e-01   6.6839957e-01   6.6464975e-01   8.0025149e-02   1.5509284e-01
   2.8021307e+01  -2.6415271e-01  -2.6394179e-01   6.6961716e-01   6.6381533e-01   8.0490070e-02   1.5490668e-01
   2.8029887e+01  -2.7700259e-01  -2.7927743e-01   6.7084316e-01   6.6302632e-01   8.0991140e-02   1.5477766e-01
   2.8038468e+01  -2.8982414e-01  -2.9458080e-01   6.7207694e-01   6.6228828e-01   8.1528635e-02   1.5470641e-01
   2.8047048e+01  -3.0261637e-01  -3.0984891e-01   6.7331788e-01   6.6160676e-01   8.2102832e-02   1.5469360e-01
   2.8055629e+01  -3.1537830e-01  -3.2507875e-01   6.7456534e-01   6.6098733e-01   8.2714008e-02   1.5473987e-01
   2.8064209e+01  -3.2810895e-01  -3.4026735e-01   6.7581869e-01   6.6043554e-01   8.3362441e-02   1.5484587e-01
   2.8072789e+01  -3.4080732e-01  -3.5541170e-01   6.7707732e-01   6.5995695e-01   8.4048408e-02   1.5501227e-01
   2.8081370e+01  -3.5347243e-01  -3.7050881e-01   6.7834060e-01   6.5955712e-01   8.4772184e-02   1.5523970e-01
   2.8089950e+01  -3.6610329e-01  -3.8555568e-01   6.7960789e-01   6.5924161e-01   8.5534048e-02   1.5552883e-01
   2.8098531e+01  -3.7869892e-01  -4.0054932e-01   6.8087857e-01   6.5901598e-01   8.6334276e-02   1.5588031e-01
   2.8107111e+01  -3.9125834e-01  -4.1548674e-01   6.8215202e-01   6.5888578e-01   8.7173146e-02   1.5629478e-01
   2.8115691e+01  -4.0378054e-01  -4.3036494e-01   6.8342760e-01   6.5885657e-01   8.8050934e-02   1.5677291e-01
   2.8124272e+01  -4.1626456e-01  -4.4518092e-01   6.8470470e-01   6.5893391e-01   8.8967917e-02   1.5731534e-01
   2.8132852e+01  -4.2870940e-01  -4.5993170e-01   6.8598267e-01   6.5912336e-01   8.9924372e-02   1.5792273e-01
   2.8141433e+01  -4.4111408e-01  -4.7461427e-01   6.8726091e-01   6.5943048e-01   9.0920577e-02   1.5859572e-01
   2.8150013e+01  -4.5347760e-01  -4.8922565e-01   6.8853877e-01   6.5986082e-01   9.1956808e-02   1.5933498e-01
   2.8158593e+01  -4.6579899e-01  -5.0376283e-01   6.8981563e-01   6.6041995e-01   9.3033342e-02   1.6014115e-01
   2.8167174e+01  -4.7807726e-01  -5.1822283e-01   6.9109087e-01   6.6111342e-01   9.4150457e-02   1.6101488e-01
   2.8175754e+01  -4.9031142e-01  -5.3260265e-01   6.9236385e-01   6.6194679e-01   9.5308428e-02   1.6195684e-01
   2.8184335e+01  -5.0250049e-01  -5.4689929e-01   6.9363396e-01   6.6292561e-01   9.6507534e-02   1.6296767e-01
   2.8192915e+01  -5.1464347e-01  -5.6110977e-01   6.9490056e-01   6.6405546e-01   9.7748052e-02   1.6404802e-01
   2.8201496e+01  -5.2673938e-01  -5.7523108e-01   6.9616303e-01   6.6534187e-01   9.9030256e-02   1.6519854e-01
   2.8210076e+01  -5.3878716e-01  -5.8926020e-01   6.9742234e-01   6.6679043e-01   1.0035422e-01   1.6641950e-01
   2.8218656e+01  -5.5078553e-01  -6.0319405e-01   6.9868327e-01   6.6840668e-01   1.0171950e-01   1.6771018e-01
   2.8227237e+01  -5.6273317e-01  -6.1702952e-01   6.9995116e-01   6.7019621e-01   1.0312560e-01   1.6906976e-01
   2.8235817e+01  -5.7462880e-01  -6.3076351e-01   7.0123135e-01   6.7216457e-01   1.0457202e-01   1.7049738e-01
   2.8244398e+01  -5.8647110e-01  -6.4439292e-01   7.0252918e-01   6.7431733e-01   1.0605825e-01   1.7199222e-01
   2.8252978e+01  -5.9825877e-01  -6.5791466e-01   7.0384999e-01   6.7666007e-01   1.0758378e-01   1.7355343e-01
   2.8261558e+01  -6.0999051e-01  -6.7132562e-01   7.0519912e-01   6.7919835e-01   1.0914811e-01   1.7518018e-01
   2.8270139e+01  -6.2166501e-01  -6.8462270e-01   7.0658192e-01   6.8193773e-01   1.1075073e-01   1.7687162e-01
   2.8278719e+01  -6.3328097e-01  -6.9780280e-01   7.0800371e-01   6.8488379e-01   1.1239114e-01   1.7862692e-01
   2.8287300e+01  -6.4483708e-01  -7.1086282e-01   7.0946984e-01   6.8804208e-01   1.1406884e-01   1.8044523e-01
   2.8295880e+01  -6.5633204e-01  -7.2379967e-01   7.1098566e-01   6.9141819e-01   1.1578331e-01   1.8232572e-01
   2.8304460e+01  -6.6776455e-01  -7.3661023e-01   7.1255649e-01   6.9501767e-01   1.1753406e-01   1.8426755e-01
   2.8313041e+01  -6.7913330e-01  -7.4929142e-01   7.1418769e-01   6.9884609e-01   1.1932058e-01   1.8626988e-01
   2.8321621e+01  -6.9043698e-01  -7.6184012e-01   7.1588459e-01   7.0290903e-01   1.2114236e-01   1.8833187e-01
   2.8330202e+01  -7.0167430e-01  -7.7425325e-01   7.1765253e-01   7.0721204e-01   1.2299890e-01   1.9045268e-01
   2.8338782e+01  -7.1284395e-01  -7.8652769e-01   7.1949685e-01   7.1176070e-01   1.2488969e-01   1.9263148e-01
   2.8347362e+01  -7.2394463e-01  -7.9866036e-01   7.2142290e-01   7.1656057e-01   1.2681423e-01   1.9486741e-01
   2.8355943e+01  -7.3497502e-01  -8.1064814e-01   7.2343601e-01   7.2161723e-01   1.2877202e-01   1.9715966e-01
   2.8364523e+01  -7.4593383e-01  -8.2248794e-01   7.2554151e-01   7.2693623e-01   1.3076255e-01   1.9950736e-01
   2.8373104e+01  -7.5681976e-01  -8.3417666e-01   7.2774477e-01   7.3252314e-01   1.3278531e-01   2.0190970e-01
   2.8381684e+01  -7.6763149e-01  -8.4571120e-01   7.3005110e-01   7.3838354e-01   1.3483980e-01   2.0436581e-01
   2.8390264e+01  -7.7836773e-01  -8.5708846e-01   7.3246586e-01   7.4452298e-01   1.3692551e-01   2.0687488e-01
   2.8398845e+01  -7.8902716e-01  -8.6830534e-01   7.3499438e-01   7.5094705e-01   1.3904194e-01   2.0943606e-01
   2.8407425e+01  -7.9960839e-01  -8.7935884e-01   7.3764274e-01   7.5766121e-01   1.4118846e-01   2.1204830e-01
   2.8416006e+01  -8.1010938e-01  -8.9024661e-01   7.4042144e-01   7.6467040e-01   1.4336373e-01   2.1470938e-01
   2.8424586e+01  -8.2052786e-01  -9.0096655e-01   7.4334265e-01   7.7197935e-01   1.4556613e-01   2.1741659e-01
   2.8433166e+01  -8.3086156e-01  -9.1151654e-01   7.4641851e-01   7.7959281e-01   1.4779402e-01   2.2016725e-01
   2.8441747e+01  -8.4110821e-01  -9.2189447e-01   7.4966120e-01   7.8751550e-01   1.5004581e-01   2.2295867e-01
   2.8450327e+01  -8.5126555e-01  -9.3209823e-01   7.5308285e-01   7.9575216e-01   1.5231985e-01   2.2578816e-01
   2.8458908e+01  -8.6133131e-01  -9.4212572e-01   7.5669564e-01   8.0430752e-01   1.5461455e-01   2.2865302e-01
   2.8467488e+01  -8.7130321e-01  -9.5197481e-01   7.6051172e-01   8.1318632e-01   1.5692826e-01   2.3155057e-01
   2.8476068e+01  -8.8117900e-01  -9.6164340e-01   7.6454325e-01   8.2239330e-01   1.5925939e-01   2.3447812e-01
   2.8484649e+01  -8.9095641e-01  -9.7112937e-01   7.6880239e-01   8.3193318e-01   1.6160630e-01   2.3743298e-01
   2.8493229e+01  -9.0063316e-01  -9.8043063e-01   7.7330129e-01   8.4181071e-01   1.6396737e-01   2.4041245e-01
   2.8501810e+01  -9.1020699e-01  -9.8954505e-01   7.7805211e-01   8.5203061e-01   1.6634099e-01   2.4341385e-01
   2.8510390e+01  -9.1967563e-01  -9.9847052e-01   7.8306701e-01   8.6259762e-01   1.6872554e-01   2.4643449e-01
   2.8518971e+01  -9.2903681e-01  -1.0072049e+00   7.8835816e-01   8.7351648e-01   1.7111940e-01   2.4947168e-01
   2.8527551e+01  -9.3828826e-01  -1.0157462e+00   7.9393769e-01   8.8479191e-01   1.7352094e-01   2.5252272e-01
   2.8536131e+01  -9.4742773e-01  -1.0240922e+00   7.9981779e-01   8.9642866e-01   1.7592854e-01   2.5558493e-01
   2.8544712e+01  -9.5645293e-01  -1.0322408e+00   8.0601059e-01   9.0843146e-01   1.7834060e-01   2.5865561e-01
   2.8553292e+01  -9.6536160e-01  -1.0401899e+00   8.1252826e-01   9.2080505e-01   1.8075548e-01   2.6173208e-01
   2.8561873e+01  -9.7415148e-01  -1.0479373e+00   8.1938297e-01   9.3355415e-01   1.8317157e-01   2.6481165e-01
   2.8570453e+01  -9.8282029e-01  -1.0554811e+00   8.2658685e-01   9.4668350e-01   1.8558724e-01   2.6789162e-01
   2.8579033e+01  -9.9136576e-01  -1.0628190e+00   8.3415208e-01   9.6019784e-01   1.8800089e-01   2.7096930e-01
   2.8587614e+01  -9.9978564e-01  -1.0699490e+00   8.4209082e-01   9.7410191e-01   1.9041088e-01   2.7404202e-01
   2.8596194e+01  -1.0080776e+00  -1.0768689e+00   8.5041521e-01   9.8840043e-01   1.9281560e-01   2.7710707e-01
   2.8604775e+01  -1.0162395e+00  -1.0835768e+00   8.5913723e-01   1.0030979e+00   1.9521342e-01   2.8016174e-01
   2.8613355e+01  -1.0242687e+00  -1.0900713e+00   8.6826549e-01   1.0181948e+00   1.9760242e-01   2.8320291e-01
   2.8621935e+01  -1.0321625e+00  -1.0963523e+00   8.7780568e-01   1.0336881e+00   1.9998047e-01   2.8622714e-01
   2.8630516e+01  -1.0399181e+00  -1.1024194e+00   8.8776341e-01   1.0495746e+00   2.0234543e-01   2.8923094e-01
   2.8639096e+01  -1.0475329e+00  -1.1082722e+00   8.9814427e-01   1.0658513e+00   2.0469516e-01   2.9221084e-01
   2.8647677e+01  -1.0550042e+00  -1.1139104e+00   9.0895389e-01   1.0825148e+00   2.0702750e-01   2.9516337e-01
   2.8656257e+01  -1.0623291e+00  -1.1193337e+00   9.2019785e-01   1.0995622e+00   2.0934032e-01   2.9808505e-01
   2.8664837e+01  -1.0695049e+00  -1.1245419e+00   9.3188177e-01   1.1169901e+00   2.1163146e-01   3.0097242e-01
   2.8673418e+01  -1.0765289e+00  -1.1295345e+00   9.4401124e-01   1.1347956e+00   2.1389879e-01   3.0382200e-01
   2.8681998e+01  -1.0833985e+00  -1.1343112e+00   9.5659188e-01   1.1529754e+00   2.1614015e-01   3.0663031e-01
   2.8690579e+01  -1.0901108e+00  -1.1388717e+00   9.6962929e-01   1.1715264e+00   2.1835342e-01   3.0939389e-01
   2.8699159e+01  -1.0966631e+00  -1.1432158e+00   9.8312907e-01   1.1904454e+00   2.2053643e-01   3.1210926e-01
   2.8707739e+01  -1.1030527e+00  -1.1473430e+00   9.9709682e-01   1.2097293e+00   2.2268704e-01   3.1477295e-01
   2.8716320e+01  -1.1092768e+00  -1.1512531e+00   1.0115382e+00   1.2293750e+00   2.2480312e-01   3.1738148e-01
   2.8724900e+01  -1.1153328e+00  -1.1549457e+00   1.0264587e+00   1.2493792e+00   2.2688251e-01   3.1993139e-01
   2.8733481e+01  -1.1212178e+00  -1.1584206e+00   1.0418640e+00   1.2697389e+00   2.2892308e-01   3.2241920e-01
   2.8742061e+01  -1.1269293e+00  -1.1616773e+00   1.0577597e+00   1.2904509e+00   2.3092267e-01   3.2484144e-01
   2.8750641e+01  -1.1324643e+00  -1.1647156e+00   1.0741514e+00   1.3115120e+00   2.3287914e-01   3.2719463e-01
   2.8759222e+01  -1.1378203e+00  -1.1675351e+00   1.0910447e+00   1.3329191e+00   2.3479035e-01   3.2947531e-01
   2.8767802e+01  -1.1429944e+00  -1.1701355e+00   1.1084452e+00   1.3546690e+00   2.3665415e-01   3.3167999e-01
   2.8776383e+01  -1.1479839e+00  -1.1725166e+00   1.1263585e+00   1.3767586e+00   2.3846840e-01   3.3380521e-01
   2.8784963e+01  -1.1527861e+00  -1.1746779e+00   1.1447902e+00   1.3991847e+00   2.4023096e-01   3.3584750e-01
   2.8793543e+01  -1.1573984e+00  -1.1766191e+00   1.1637459e+00   1.4219443e+00   2.4193967e-01   3.3780338e-01
   2.8802124e+01  -1.1618178e+00  -1.1783400e+00   1.1832313e+00   1.4450340e+00   2.4359240e-01   3.3966938e-01
   2.8810704e+01  -1.1660421e+00  -1.1798408e+00   1.2032455e+00   1.4684466e+00   2.4518722e-01   3.4144247e-01
   2.8819285e+01  -1.1700696e+00  -1.1811225e+00   1.2237759e+00   1.4921669e+00   2.4672265e-01   3.4312048e-01
   2.8827865e+01  -1.1738986e+00  -1.1821866e+00   1.2448084e+00   1.5161785e+00   2.4819724e-01   3.4470135e-01
   2.8836446e+01  -1.1775276e+00  -1.1830343e+00   1.2663288e+00   1.5404653e+00   2.4960955e-01   3.4618301e-01
   2.8845026e+01  -1.1809550e+00  -1.1836670e+00   1.2883229e+00   1.5650110e+00   2.5095815e-01   3.4756338e-01
   2.8853606e+01  -1.1841790e+00  -1.1840860e+00   1.3107766e+00   1.5897994e+00   2.5224159e-01   3.4884039e-01
   2.8862187e+01  -1.1871982e+00  -1.1842926e+00   1.3336758e+00   1.6148142e+00   2.5345844e-01   3.5001198e-01
   2.8870767e+01  -1.1900109e+00  -1.1842880e+00   1.3570063e+00   1.6400392e+00   2.5460726e-01   3.5107608e-01
   2.8879348e+01  -1.1926155e+00  -1.1840737e+00   1.3807539e+00   1.6654582e+00   2.5568660e-01   3.5203062e-01
   2.8887928e+01  -1.1950104e+00  -1.1836509e+00   1.4049045e+00   1.6910549e+00   2.5669502e-01   3.5287353e-01
   2.8896508e+01  -1.1971940e+00  -1.1830209e+00   1.4294440e+00   1.7168131e+00   2.5763109e-01   3.5360273e-01
   2.8905089e+01  -1.1991646e+00  -1.1821850e+00   1.4543582e+00   1.7427166e+00   2.5849337e-01   3.5421617e-01
   2.8913669e+01  -1.2009207e+00  -1.1811446e+00   1.4796330e+00   1.7687491e+00   2.5928041e-01   3.5471176e-01
   2.8922250e+01  -1.2024606e+00  -1.1799010e+00   1.5052542e+00   1.7948944e+00   2.5999078e-01   3.5508744e-01
   2.8930830e+01  -1.2037828e+00  -1.1784554e+00   1.5312076e+00   1.8211363e+00   2.6062303e-01   3.5534115e-01
   2.8939410e+01  -1.2048856e+00  -1.1768093e+00   1.5574792e+00   1.8474585e+00   2.6117573e-01   3.5547081e-01
   2.8947991e+01  -1.2057674e+00  -1.1749638e+00   1.5840547e+00   1.8738448e+00   2.6164744e-01   3.5547435e-01
   2.8956571e+01  -1.2064267e+00  -1.1729204e+00   1.6109201e+00   1.9002789e+00   2.6203671e-01   3.5534970e-01
   2.8965152e+01  -1.2068617e+00  -1.1706803e+00   1.6380612e+00   1.9267447e+00   2.6234211e-01   3.5509480e-01
   2.8973732e+01  -1.2070709e+00  -1.1682448e+00   1.6654637e+00   1.9532259e+00   2.6256220e-01   3.5470757e-01
   2.8982312e+01  -1.2070527e+00  -1.1656153e+00   1.6931137e+00   1.9797062e+00   2.6269554e-01   3.5418595e-01
   2.8990893e+01  -1.2068054e+00  -1.1627930e+00   1.7209968e+00   2.0061695e+00   2.6274068e-01   3.5352786e-01
   2.8999473e+01  -1.2063275e+00  -1.1597793e+00   1.7490991e+00   2.0325994e+00   2.6269619e-01   3.5273124e-01
   2.9008054e+01  -1.2056177e+00  -1.1565756e+00   1.7774045e+00   2.0589791e+00   2.6256088e-01   3.5179444e-01
   2.9016634e+01  -1.2046762e+00  -1.1531837e+00   1.8058881e+00   2.0852883e+00   2.6233476e-01   3.5071791e-01
   2.9025214e+01  -1.2035036e+00  -1.1496055e+00   1.8345226e+00   2.1115059e+00   2.6201821e-01   3.4950270e-01
   2.9033795e+01  -1.2021007e+00  -1.1458430e+00   1.8632805e+00   2.1376107e+00   2.6161160e-01   3.4814986e-01
   2.9042375e+01  -1.2004682e+00  -1.1418982e+00   1.8921342e+00   2.1635815e+00   2.6111531e-01   3.4666046e-01
   2.9050956e+01  -1.1986068e+00  -1.1377730e+00   1.9210564e+00   2.1893970e+00   2.6052971e-01   3.4503555e-01
   2.9059536e+01  -1.1965171e+00  -1.1334694e+00   1.9500196e+00   2.2150361e+00   2.5985519e-01   3.4327620e-01
   2.9068116e+01  -1.1941999e+00  -1.1289893e+00   1.9789963e+00   2.2404776e+00   2.5909210e-01   3.4138345e-01
   2.9076697e+01  -1.1916558e+00  -1.1243346e+00   2.0079590e+00   2.2657003e+00   2.5824084e-01   3.3935836e-01
   2.9085277e+01  -1.1888855e+00  -1.1195073e+00   2.0368804e+00   2.2906829e+00   2.5730177e-01   3.3720201e-01
   2.9093858e+01  -1.1858897e+00  -1.1145095e+00   2.0657328e+00   2.3154044e+00   2.5627528e-01   3.3491543e-01
   2.9102438e+01  -1.1826692e+00  -1.1093429e+00   2.0944890e+00   2.3398434e+00   2.5516173e-01   3.3249969e-01
   2.9111018e+01  -1.1792246e+00  -1.1040096e+00   2.1231213e+00   2.3639789e+00   2.5396150e-01   3.2995585e-01
   2.9119599e+01  -1.1755566e+00  -1.0985116e+00   2.1516024e+00   2.3877895e+00   2.5267497e-01   3.2728496e-01
   2.9128179e+01  -1.1716658e+00  -1.0928507e+00   2.1799047e+00   2.4112542e+00   2.5130251e-01   3.2448808e-01
   2.9136760e+01  -1.1675531e+00  -1.0870289e+00   2.2080009e+00   2.4343516e+00   2.4984450e-01   3.2156628e-01
   2.9145340e+01  -1.1632190e+00  -1.0810483e+00   2.2358634e+00   2.4570607e+00   2.4830132e-01   3.1852060e-01
   2.9153921e+01  -1.1586643e+00  -1.0749106e+00   2.2634648e+00   2.4793602e+00   2.4667333e-01   3.1535210e-01
   2.9162501e+01  -1.1538896e+00  -1.0686180e+00   2.2907776e+00   2.5012289e+00   2.4496092e-01   3.1206185e-01
   2.9171081e+01  -1.1488957e+00  -1.0621723e+00   2.3177744e+00   2.5226457e+00   2.4316446e-01   3.0865090e-01
   2.9179662e+01  -1.1436833e+00  -1.0555755e+00   2.3444277e+00   2.5435893e+00   2.4128432e-01   3.0512031e-01
   2.9188242e+01  -1.1382530e+00  -1.0488295e+00   2.3707100e+00   2.5640385e+00   2.3932089e-01   3.0147113e-01
   2.9196823e+01  -1.1326055e+00  -1.0419364e+00   2.3965939e+00   2.5839721e+00   2.3727453e-01   2.9770442e-01
   2.9205403e+01  -1.1267416e+00  -1.0348979e+00   2.4220523e+00   2.6033695e+00   2.3514570e-01   2.9382137e-01
   2.9213983e+01  -1.1206631e+00  -1.0277160e+00   2.4470641e+00   2.6222171e+00   2.3293593e-01   2.8982468e-01
   2.9222564e+01  -1.1143727e+00  -1.0203922e+00   2.4716120e+00   2.6405064e+00   2.3064748e-01   2.8571820e-01
   2.9231144e+01  -1.1078730e+00  -1.0129281e+00   2.4956790e+00   2.6582289e+00   2.2828265e-01   2.8150577e-01
   2.9239725e+01  -1.1011666e+00  -1.0053253e+00   2.5192480e+00   2.6753762e+00   2.2584374e-01   2.7719125e-01
   2.9248305e+01  -1.0942561e+00  -9.9758554e-01   2.5423021e+00   2.6919399e+00   2.2333304e-01   2.7277849e-01
   2.9256885e+01  -1.0871442e+00  -9.8971034e-01   2.5648241e+00   2.7079115e+00   2.2075284e-01   2.6827135e-01
   2.9265466e+01  -1.0798335e+00  -9.8170134e-01   2.5867971e+00   2.7232827e+00   2.1810544e-01   2.6367368e-01
   2.9274046e+01  -1.0723266e+00  -9.7356017e-01   2.6082039e+00   2.7380449e+00   2.1539312e-01   2.5898932e-01
   2.9282627e+01  -1.0646261e+00  -9.6528843e-01   2.6290275e+00   2.7521899e+00   2.1261819e-01   2.5422214e-01
   2.9291207e+01  -1.0567346e+00  -9.5688775e-01   2.6492509e+00   2.7657091e+00   2.0978293e-01   2.4937599e-01
   2.9299787e+01  -1.0486548e+00  -9.4835975e-01   2.6688570e+00   2.7785941e+00   2.0688965e-01   2.4445472e-01
   2.9308368e+01  -1.0403894e+00  -9.3970604e-01   2.6878288e+00   2.7908365e+00   2.0394062e-01   2.3946218e-01
   2.9316948e+01  -1.0319409e+00  -9.3092824e-01   2.7061492e+00   2.8024279e+00   2.0093815e-01   2.3440223e-01
   2.9325529e+01  -1.0233119e+00  -9.2202798e-01   2.7238012e+00   2.8133598e+00   1.9788453e-01   2.2927872e-01
   2.9334109e+01  -1.0145051e+00  -9.1300687e-01   2.7407677e+00   2.8236239e+00   1.9478205e-01   2.2409550e-01
   2.9342689e+01  -1.0055232e+00  -9.0386652e-01   2.7570316e+00   2.8332117e+00   1.9163301e-01   2.1885643e-01
   2.9351270e+01  -9.9636861e-01  -8.9460857e-01   2.7725760e+00   2.8421147e+00   1.8843970e-01   2.1356536e-01
   2.9359850e+01  -9.8704414e-01  -8.8523462e-01   2.7873838e+00   2.8503245e+00   1.8520441e-01   2.0822614e-01
   2.9368431e+01  -9.7755234e-01  -8.7574629e-01   2.8014379e+00   2.8578328e+00   1.8192944e-01   2.0284263e-01
   2.9377011e+01  -9.6789586e-01  -8.6614520e-01   2.8147212e+00   2.8646311e+00   1.7861707e-01   1.9741868e-01
   2.9385591e+01  -9.5807732e-01  -8.5643298e-01   2.8272168e+00   2.8707109e+00   1.7526961e-01   1.9195813e-01
   2.9394172e+01  -9.4809933e-01  -8.4661123e-01   2.8389076e+00   2.8760638e+00   1.7188935e-01   1.8646486e-01
   2.9402752e+01  -9.3796453e-01  -8.3668158e-01   2.8497766e+00   2.8806816e+00   1.6847858e-01   1.8094270e-01
   2.9411333e+01  -9.2767572e-01  -8.2664546e-01   2.8598166e+00   2.8845638e+00   1.6503986e-01   1.7539569e-01
   2.9419913e+01  -9.1723594e-01  -8.1650401e-01   2.8690356e+00   2.8877223e+00   1.6157614e-01   1.6982813e-01
   2.9428493e+01  -9.0664829e-01  -8.0625836e-01   2.8774431e+00   2.8901704e+00   1.5809042e-01   1.6424433e-01
   2.9437074e+01  -8.9591584e-01  -7.9590962e-01   2.8850485e+00   2.8919212e+00   1.5458570e-01   1.5864861e-01
   2.9445654e+01  -8.8504167e-01  -7.8545890e-01   2.8918613e+00   2.8929879e+00   1.5106497e-01   1.5304530e-01
   2.9454235e+01  -8.7402886e-01  -7.7490734e-01   2.8978909e+00   2.8933838e+00   1.4753123e-01   1.4743872e-01
   2.9462815e+01  -8.6288051e-01  -7.6425605e-01   2.9031468e+00   2.8931219e+00   1.4398747e-01   1.4183319e-01
   2.9471396e+01  -8.5159968e-01  -7.5350614e-01   2.9076384e+00   2.8922154e+00   1.4043670e-01   1.3623303e-01
   2.9479976e+01  -8.4018946e-01  -7.4265874e-01   2.9113752e+00   2.8906776e+00   1.3688190e-01   1.3064256e-01
   2.9488556e+01  -8.2865293e-01  -7.3171497e-01   2.9143666e+00   2.8885215e+00   1.3332607e-01   1.2506611e-01
   2.9497137e+01  -8.1699318e-01  -7.2067593e-01   2.9166221e+00   2.8857604e+00   1.2977222e-01   1.1950799e-01
   2.9505717e+01  -8.0521328e-01  -7.0954276e-01   2.9181511e+00   2.8824074e+00   1.2622333e-01   1.1397253e-01
   2.9514298e+01  -7.9331631e-01  -6.9831657e-01   2.9189630e+00   2.8784758e+00   1.2268240e-01   1.0846404e-01
   2.9522878e+01  -7.8130537e-01  -6.8699848e-01   2.9190674e+00   2.8739787e+00   1.1915243e-01   1.0298685e-01
   2.9531458e+01  -7.6918352e-01  -6.7558961e-01   2.9184736e+00   2.8689292e+00   1.1563641e-01   9.7545287e-02
   2.9540039e+01  -7.5695385e-01  -6.6409108e-01   2.9171912e+00   2.8633405e+00   1.1213734e-01   9.2143661e-02
   2.9548619e+01  -7.4461944e-01  -6.5250400e-01   2.9152295e+00   2.8572259e+00   1.0865821e-01   8.6786297e-02
   2.9557200e+01  -7.3218337e-01  -6.4082950e-01   2.9125980e+00   2.8505985e+00   1.0520203e-01   8.1477517e-02
   2.9565780e+01  -7.1964873e-01  -6.2906869e-01   2.9093061e+00   2.8434714e+00   1.0177178e-01   7.6221642e-02
   2.9574360e+01  -7.0701860e-01  -6.1722269e-01   2.9053634e+00   2.8358579e+00   9.8370467e-02   7.1022994e-02
   2.9582941e+01  -6.9429605e-01  -6.0529262e-01   2.9007792e+00   2.8277711e+00   9.5001083e-02   6.5885893e-02
   2.9591521e+01  -6.8148417e-01  -5.9327961e-01   2.8955631e+00   2.8192242e+00   9.1666625e-02   6.0814661e-02
   2.9600102e+01  -6.6858605e-01  -5.8118476e-01   2.8897244e+00   2.8102303e+00   8.8370088e-02   5.5813619e-02
   2.9608682e+01  -6.5560461e-01  -5.6900922e-01   2.8832755e+00   2.8008045e+00   8.5114295e-02   5.0886737e-02
   2.9617262e+01  -6.4254228e-01  -5.5675419e-01   2.8762400e+00   2.7909685e+00   8.1901404e-02   4.6036632e-02
   2.9625843e+01  -6.2940132e-01  -5.4442090e-01   2.8686441e+00   2.7807459e+00   7.8733411e-02   4.1265590e-02
   2.9634423e+01  -6.1618402e-01  -5.3201057e-01   2.8605142e+00   2.7701601e+00   7.5612312e-02   3.6575901e-02
   2.9643004e+01  -6.0289266e-01  -5.1952444e-01   2.8518765e+00   2.7592346e+00   7.2540102e-02   3.1969853e-02
   2.9651584e+01  -5.8952952e-01  -5.0696371e-01   2.8427573e+00   2.7479930e+00   6.9518778e-02   2.7449734e-02
   2.9660164e+01  -5.7609687e-01  -4.9432963e-01   2.8331829e+00   2.7364587e+00   6.6550335e-02   2.3017832e-02
   2.9668745e+01  -5.6259699e-01  -4.8162341e-01   2.8231795e+00   2.7246552e+00   6.3636771e-02   1.8676437e-02
   2.9677325e+01  -5.4903216e-01  -4.6884627e-01   2.8127735e+00   2.7126060e+00   6.0780080e-02   1.4427835e-02
   2.9685906e+01  -5.3540466e-01  -4.5599946e-01   2.8019911e+00   2.7003346e+00   5.7982259e-02   1.0274316e-02
   2.9694486e+01  -5.2171676e-01  -4.4308418e-01   2.7908586e+00   2.6878644e+00   5.5245304e-02   6.2181684e-03
   2.9703066e+01  -5.0797076e-01  -4.3010166e-01   2.7794023e+00   2.6752191e+00   5.2571211e-02   2.2616797e-03
   2.9711647e+01  -4.9416892e-01  -4.1705313e-01   2.7676485e+00   2.6624220e+00   4.9961976e-02  -1.5928614e-03
   2.9720227e+01  -4.8031352e-01  -4.0393982e-01   2.7556234e+00   2.6494967e+00   4.7419595e-02  -5.3431665e-03
   2.9728808e+01  -4.6640684e-01  -3.9076295e-01   2.7433533e+00   2.6364666e+00   4.4946063e-02  -8.9869473e-03
   2.9737388e+01  -4.5245116e-01  -3.7752374e-01   2.7308645e+00   2.6233552e+00   4.2543378e-02  -1.2521915e-02
   2.9745968e+01  -4.3844877e-01  -3.6422341e-01   2.7181833e+00   2.6101861e+00   4.0213535e-02  -1.5945783e-02
   2.9754549e+01  -4.2440193e-01  -3.5086321e-01   2.7053360e+00   2.5969828e+00   3.7958530e-02  -1.9256260e-02
   2.9763129e+01  -4.1031293e-01  -3.3744434e-01   2.6923488e+00   2.5837686e+00   3.5780359e-02  -2.2451060e-02
   2.9771710e+01  -3.9618404e-01  -3.2396803e-01   2.6792480e+00   2.5705672e+00   3.3681018e-02  -2.5527894e-02
   2.9780290e+01  -3.8201754e-01  -3.1043552e-01   2.6660599e+00   2.5574019e+00   3.1662503e-02  -2.8484474e-02
   2.9788871e+01  -3.6781572e-01  -2.9684801e-01   2.6528108e+00   2.5442964e+00   2.9726810e-02  -3.1318511e-02
   2.9797451e+01  -3.5358084e-01  -2.8320675e-01   2.6395269e+00   2.5312740e+00   2.7875936e-02  -3.4027716e-02
   2.9806031e+01  -3.3931514e-01  -2.6951299e-01   2.6262342e+00   2.5183578e+00   2.6111771e-02  -3.6609966e-02
   2.9814612e+01  -3.2502022e-01  -2.5576841e-01   2.6129537e+00   2.5055647e+00   2.4435130e-02  -3.9064801e-02
   2.9823192e+01  -3.1069733e-01  -2.4197491e-01   2.5997042e+00   2.4929083e+00   2.2846199e-02  -4.1392740e-02
   2.9831773e+01  -2.9634773e-01  -2.2813442e-01   2.5865040e+00   2.4804022e+00   2.1345158e-02  -4.3594315e-02
   2.9840353e+01  -2.8197267e-01  -2.1424884e-01   2.5733718e+00   2.4680600e+00   1.9932183e-02  -4.5670054e-02
   2.9848933e+01  -2.6757340e-01  -2.0032008e-01   2.5603260e+00   2.4558953e+00   1.8607453e-02  -4.7620490e-02
   2.9857514e+01  -2.5315117e-01  -1.8635007e-01   2.5473851e+00   2.4439215e+00   1.7371146e-02  -4.9446152e-02
   2.9866094e+01  -2.3870723e-01  -1.7234072e-01   2.5345677e+00   2.4321523e+00   1.6223440e-02  -5.1147571e-02
   2.9874675e+01  -2.2424284e-01  -1.5829393e-01   2.5218922e+00   2.4206012e+00   1.5164514e-02  -5.2725278e-02
   2.9883255e+01  -2.0975924e-01  -1.4421163e-01   2.5093772e+00   2.4092818e+00   1.4194545e-02  -5.4179803e-02
   2.9891835e+01  -1.9525769e-01  -1.3009572e-01   2.4970413e+00   2.3982076e+00   1.3313711e-02  -5.5511677e-02
   2.9900416e+01  -1.8073943e-01  -1.1594813e-01   2.4849028e+00   2.3873921e+00   1.2522191e-02  -5.6721430e-02
   2.9908996e+01  -1.6620572e-01  -1.0177075e-01   2.4729804e+00   2.3768491e+00   1.1820163e-02  -5.7809593e-02
   2.9917577e+01  -1.5165782e-01  -8.7565521e-02   2.4612926e+00   2.3665919e+00   1.1207805e-02  -5.8776696e-02
   2.9926157e+01  -1.3709696e-01  -7.3334338e-02   2.4498578e+00   2.3566342e+00   1.0685295e-02  -5.9623271e-02
   2.9934737e+01  -1.2252440e-01  -5.9079122e-02   2.4386946e+00   2.3469895e+00   1.0252810e-02  -6.0349847e-02
   2.9943318e+01  -1.0794140e-01  -4.4801784e-02   2.4278215e+00   2.3376715e+00   9.9105304e-03  -6.0956956e-02
   2.9951898e+01  -9.3349203e-02  -3.0504239e-02   2.4172570e+00   2.3286935e+00   9.6586327e-03  -6.1445127e-02
   2.9960479e+01  -7.8749061e-02  -1.6188401e-02   2.4070196e+00   2.3200693e+00   9.4972955e-03  -6.1814891e-02
   2.9969059e+01  -6.4142225e-02  -1.8561835e-03   2.3971279e+00   2.3118124e+00   9.4266969e-03  -6.2066780e-02
   2.9977639e+01  -4.9529948e-02   1.2490500e-02   2.3876004e+00   2.3039363e+00   9.4470150e-03  -6.2201323e-02
   2.9986220e+01  -3.4913479e-02   2.6849736e-02   2.3784555e+00   2.2964546e+00   9.5584280e-03  -6.2219051e-02
   2.9994800e+01  -2.0294070e-02   4.1219610e-02   2.3697118e+00   2.2893808e+00   9.7611138e-03  -6.2120494e-02
   3.0003381e+01  -5.6729697e-03   5.5598204e-02   2.3613876e+00   2.2827283e+00   1.0055238e-02  -6.1906200e-02
   3.0011961e+01   8.9487126e-03   6.9983402e-02   2.3534924e+00   2.2765030e+00   1.0440441e-02  -6.1577362e-02
   3.0020541e+01   2.3570048e-02   8.4372827e-02   2.3460237e+00   2.2707008e+00   1.0915674e-02  -6.1136028e-02
   3.0029122e+01   3.8190120e-02   9.8764085e-02   2.3389785e+00   2.2653168e+00   1.1479841e-02  -6.0584303e-02
   3.0037702e+01   5.2808012e-02   1.1315478e-01   2.3323536e+00   2.2603463e+00   1.2131843e-02  -5.9924295e-02
   3.0046283e+01   6.7422809e-02   1.2754252e-01   2.3261460e+00   2.2557845e+00   1.2870583e-02  -5.9158110e-02
   3.0054863e+01   8.2033593e-02   1.4192491e-01   2.3203526e+00   2.2516266e+00   1.3694966e-02  -5.8287853e-02
   3.0063443e+01   9.6639449e-02   1.5629955e-01   2.3149702e+00   2.2478678e+00   1.4603894e-02  -5.7315631e-02
   3.0072024e+01   1.1123946e-01   1.7066406e-01   2.3099957e+00   2.2445033e+00   1.5596269e-02  -5.6243550e-02
   3.0080604e+01   1.2583271e-01   1.8501603e-01   2.3054260e+00   2.2415283e+00   1.6670996e-02  -5.5073717e-02
   3.0089185e+01   1.4041828e-01   1.9935307e-01   2.3012580e+00   2.2389381e+00   1.7826976e-02  -5.3808238e-02
   3.0097765e+01   1.5499526e-01   2.1367278e-01   2.2974886e+00   2.2367279e+00   1.9063113e-02  -5.2449218e-02
   3.0106346e+01   1.6956273e-01   2.2797278e-01   2.2941146e+00   2.2348928e+00   2.0378311e-02  -5.0998765e-02
   3.0114926e+01   1.8411977e-01   2.4225067e-01   2.2911330e+00   2.2334281e+00   2.1771471e-02  -4.9458984e-02
   3.0123506e+01   1.9866547e-01   2.5650405e-01   2.2885407e+00   2.2323289e+00   2.3241498e-02  -4.7831981e-02
   3.0132087e+01   2.1319891e-01   2.7073053e-01   2.2863345e+00   2.2315906e+00   2.4787293e-02  -4.6119864e-02
   3.0140667e+01   2.2771918e-01   2.8492772e-01   2.2845113e+00   2.2312083e+00   2.6407761e-02  -4.4324737e-02
   3.0149248e+01   2.4222535e-01   2.9909321e-01   2.2830680e+00   2.2311772e+00   2.8101803e-02  -4.2448708e-02
   3.0157828e+01   2.5671652e-01   3.1322462e-01   2.2820015e+00   2.2314925e+00   2.9868324e-02  -4.0493883e-02
   3.0166408e+01   2.7119176e-01   3.2731956e-01   2.2813086e+00   2.2321495e+00   3.1706226e-02  -3.8462367e-02
   3.0174989e+01   2.8565016e-01   3.4137561e-01   2.2809864e+00   2.2331433e+00   3.3614412e-02  -3.6356267e-02
   3.0183569e+01   3.0009081e-01   3.5539040e-01   2.2810316e+00   2.2344693e+00   3.5591785e-02  -3.4177690e-02
   3.0192150e+01   3.1451278e-01   3.6936153e-01   2.2814412e+00   2.2361224e+00   3.7637248e-02  -3.1928741e-02
   3.0200730e+01   3.2891516e-01   3.8328660e-01   2.2822119e+00   2.2380981e+00   3.9749705e-02  -2.9611527e-02
   3.0209310e+01   3.4329691e-01   3.9716332e-01   2.2833378e+00   2.2403896e+00   4.1927998e-02  -2.7228080e-02
   3.0217891e+01   3.5765657e-01   4.1098969e-01   2.2848030e+00   2.2429845e+00   4.4170787e-02  -2.4780204e-02
   3.0226471e+01   3.7199262e-01   4.2476378e-01   2.2865899e+00   2.2458693e+00   4.6476695e-02  -2.2269659e-02
   3.0235052e+01   3.8630353e-01   4.3848365e-01   2.2886812e+00   2.2490303e+00   4.8844346e-02  -1.9698205e-02
   3.0243632e+01   4.0058778e-01   4.5214737e-01   2.2910592e+00   2.2524541e+00   5.1272362e-02  -1.7067602e-02
   3.0252212e+01   4.1484383e-01   4.6575300e-01   2.2937063e+00   2.2561271e+00   5.3759367e-02  -1.4379608e-02
   3.0260793e+01   4.2907017e-01   4.7929861e-01   2.2966051e+00   2.2600357e+00   5.6303985e-02  -1.1635985e-02
   3.0269373e+01   4.4326525e-01   4.9278226e-01   2.2997379e+00   2.2641663e+00   5.8904839e-02  -8.8384904e-03
   3.0277954e+01   4.5742757e-01   5.0620202e-01   2.3030873e+00   2.2685055e+00   6.1560552e-02  -5.9888856e-03
   3.0286534e+01   4.7155558e-01   5.1955595e-01   2.3066358e+00   2.2730396e+00   6.4269747e-02  -3.0889298e-03
   3.0295114e+01   4.8564776e-01   5.3284212e-01   2.3103656e+00   2.2777551e+00   6.7031049e-02  -1.4038272e-04
   3.0303695e+01   4.9970259e-01   5.4605859e-01   2.3142594e+00   2.2826385e+00   6.9843079e-02   2.8549959e-03
   3.0312275e+01   5.1371854e-01   5.5920342e-01   2.3182996e+00   2.2876762e+00   7.2704462e-02   5.8954463e-03
   3.0320856e+01   5.2769408e-01   5.7227469e-01   2.3224685e+00   2.2928545e+00   7.5613821e-02   8.9792087e-03
   3.0329436e+01   5.4162768e-01   5.8527046e-01   2.3267488e+00   2.2981601e+00   7.8569779e-02   1.2104524e-02
   3.0338016e+01   5.5551782e-01   5.9818879e-01   2.3311228e+00   2.3035793e+00   8.1570960e-02   1.5269631e-02
   3.0346597e+01   5.6936296e-01   6.1102775e-01   2.3355730e+00   2.3090986e+00   8.4615986e-02   1.8472771e-02
   3.0355177e+01   5.8316160e-01   6.2378540e-01   2.3400819e+00   2.3147044e+00   8.7703482e-02   2.1712185e-02
   3.0363758e+01   5.9691218e-01   6.3645980e-01   2.3446318e+00   2.3203831e+00   9.0832070e-02   2.4986112e-02
[truncated: 311,203 more chars]
