# Supplementary material for: Generation of the pitch moment during the controlled flight after takeoff of fruitflies
Source: PLoS One. 2017 Mar 15;12(3):e0173481. doi: 10.1371/journal.pone.0173481 (PMC5351871; doi:10.1371/journal.pone.0173481)
Supplement: S3 Dataset — The quantities in the two columns are t (ms) and non-dimensional pitch moment coefficient CM, respectively. (DAT) [file pone.0173481.s004.dat]

   6.2837100e-03  -2.3328915e-01
   1.4864115e-02  -1.9167388e-01
   2.3444521e-02  -1.5365933e-01
   3.2024926e-02  -1.1998033e-01
   4.0605331e-02  -1.1333105e-01
   4.9185736e-02  -1.1723395e-01
   5.7766142e-02  -1.2712327e-01
   6.6346547e-02  -1.5342105e-01
   7.4926952e-02  -1.8575142e-01
   8.3507358e-02  -2.3092919e-01
   9.2087763e-02  -2.9109184e-01
   1.0066817e-01  -3.5659908e-01
   1.0924857e-01  -4.3080129e-01
   1.1782898e-01  -5.1594030e-01
   1.2640938e-01  -6.0884349e-01
   1.3498979e-01  -7.0521422e-01
   1.4357019e-01  -8.0746971e-01
   1.5215060e-01  -9.2144931e-01
   1.6073101e-01  -1.0306759e+00
   1.6931141e-01  -1.1416119e+00
   1.7789182e-01  -1.2632148e+00
   1.8647222e-01  -1.3760784e+00
   1.9505263e-01  -1.5008705e+00
   2.0363303e-01  -1.6155258e+00
   2.1221344e-01  -1.7295360e+00
   2.2079384e-01  -1.8170294e+00
   2.2937425e-01  -1.9434384e+00
   2.3795465e-01  -2.0209828e+00
   2.4653506e-01  -2.1181793e+00
   2.5511546e-01  -2.2006771e+00
   2.6369587e-01  -2.2830247e+00
   2.7227627e-01  -2.3453400e+00
   2.8085668e-01  -2.4206158e+00
   2.8943708e-01  -2.4841702e+00
   2.9801749e-01  -2.5479458e+00
   3.0659790e-01  -2.5954157e+00
   3.1517830e-01  -2.6457164e+00
   3.2375871e-01  -2.6938445e+00
   3.3233911e-01  -2.7168747e+00
   3.4091952e-01  -2.7329770e+00
   3.4949992e-01  -2.7570708e+00
   3.5808033e-01  -2.8061837e+00
   3.6666073e-01  -2.7947026e+00
   3.7524114e-01  -2.8023103e+00
   3.8382154e-01  -2.8167212e+00
   3.9240195e-01  -2.7862690e+00
   4.0098235e-01  -2.8190338e+00
   4.0956276e-01  -2.7983694e+00
   4.1814316e-01  -2.7539222e+00
   4.2672357e-01  -2.7703188e+00
   4.3530397e-01  -2.7280195e+00
   4.4388438e-01  -2.7119618e+00
   4.5246479e-01  -2.7105785e+00
   4.6104519e-01  -2.7217094e+00
   4.6962560e-01  -2.7119735e+00
   4.7820600e-01  -2.7288031e+00
   4.8678641e-01  -2.7413350e+00
   4.9536681e-01  -2.7701022e+00
   5.0394722e-01  -2.7564361e+00
   5.1252762e-01  -2.8002504e+00
   5.2110803e-01  -2.8238603e+00
   5.2968843e-01  -2.8493479e+00
   5.3826884e-01  -2.8907764e+00
   5.4684924e-01  -2.9213043e+00
   5.5542965e-01  -2.9511560e+00
   5.6401005e-01  -2.9936824e+00
   5.7259046e-01  -3.0280187e+00
   5.8117087e-01  -3.0694219e+00
   5.8975127e-01  -3.1036311e+00
   5.9833168e-01  -3.1476352e+00
   6.0691208e-01  -3.1841150e+00
   6.1549249e-01  -3.2177945e+00
   6.2407289e-01  -3.2576784e+00
   6.3265330e-01  -3.2970865e+00
   6.4123370e-01  -3.3327188e+00
   6.4981411e-01  -3.3393137e+00
   6.5839451e-01  -3.3870357e+00
   6.6697492e-01  -3.4254198e+00
   6.7555532e-01  -3.4375471e+00
   6.8413573e-01  -3.4662272e+00
   6.9271613e-01  -3.4933132e+00
   7.0129654e-01  -3.5055718e+00
   7.0987694e-01  -3.5231376e+00
   7.1845735e-01  -3.5315436e+00
   7.2703776e-01  -3.5356819e+00
   7.3561816e-01  -3.5373036e+00
   7.4419857e-01  -3.5313588e+00
   7.5277897e-01  -3.5315808e+00
   7.6135938e-01  -3.5194176e+00
   7.6993978e-01  -3.5047041e+00
   7.7852019e-01  -3.4879377e+00
   7.8710059e-01  -3.4670740e+00
   7.9568100e-01  -3.4368502e+00
   8.0426140e-01  -3.4118918e+00
   8.1284181e-01  -3.4039266e+00
   8.2142221e-01  -3.3760742e+00
   8.3000262e-01  -3.3615473e+00
   8.3858302e-01  -3.3270530e+00
   8.4716343e-01  -3.3194652e+00
   8.5574383e-01  -3.2859004e+00
   8.6432424e-01  -3.2401814e+00
   8.7290465e-01  -3.2127471e+00
   8.8148505e-01  -3.1790687e+00
   8.9006546e-01  -3.1450096e+00
   8.9864586e-01  -3.0970783e+00
   9.0722627e-01  -3.0492136e+00
   9.1580667e-01  -3.0112983e+00
   9.2438708e-01  -2.9664590e+00
   9.3296748e-01  -2.9185613e+00
   9.4154789e-01  -2.8710823e+00
   9.5012829e-01  -2.8263149e+00
   9.5870870e-01  -2.7741340e+00
   9.6728910e-01  -2.7172929e+00
   9.7586951e-01  -2.6650646e+00
   9.8444991e-01  -2.6110827e+00
   9.9303032e-01  -2.5553905e+00
   1.0016107e+00  -2.5004777e+00
   1.0101911e+00  -2.4487541e+00
   1.0187715e+00  -2.4043345e+00
   1.0273519e+00  -2.3510992e+00
   1.0359323e+00  -2.2985289e+00
   1.0445128e+00  -2.2441613e+00
   1.0530932e+00  -2.1929439e+00
   1.0616736e+00  -2.1370844e+00
   1.0702540e+00  -2.0838265e+00
   1.0788344e+00  -2.0277150e+00
   1.0874148e+00  -1.9655722e+00
   1.0959952e+00  -1.9137143e+00
   1.1045756e+00  -1.8546597e+00
   1.1131560e+00  -1.7954970e+00
   1.1217364e+00  -1.7363154e+00
   1.1303168e+00  -1.6734664e+00
   1.1388972e+00  -1.6139922e+00
   1.1474776e+00  -1.5548311e+00
   1.1560580e+00  -1.4916794e+00
   1.1646384e+00  -1.4315213e+00
   1.1732188e+00  -1.3706642e+00
   1.1817992e+00  -1.3059441e+00
   1.1903796e+00  -1.2436091e+00
   1.1989600e+00  -1.1824426e+00
   1.2075405e+00  -1.1149424e+00
   1.2161209e+00  -1.0447017e+00
   1.2247013e+00  -9.7598171e-01
   1.2332817e+00  -9.0834818e-01
   1.2418621e+00  -8.3901337e-01
   1.2504425e+00  -7.7095429e-01
   1.2590229e+00  -7.0075695e-01
   1.2676033e+00  -6.3127896e-01
   1.2761837e+00  -5.6354282e-01
   1.2847641e+00  -4.9508757e-01
   1.2933445e+00  -4.2570421e-01
   1.3019249e+00  -3.5667057e-01
   1.3105053e+00  -2.8892048e-01
   1.3190857e+00  -2.2098827e-01
   1.3276661e+00  -1.5172793e-01
   1.3362465e+00  -8.2507823e-02
   1.3448269e+00  -1.5233360e-02
   1.3534073e+00   5.3367669e-02
   1.3619877e+00   1.2173320e-01
   1.3705682e+00   1.8995006e-01
   1.3791486e+00   2.5842703e-01
   1.3877290e+00   3.2722629e-01
   1.3963094e+00   3.9578522e-01
   1.4048898e+00   4.6479919e-01
   1.4134702e+00   5.3684123e-01
   1.4220506e+00   6.0835736e-01
   1.4306310e+00   6.7854982e-01
   1.4392114e+00   7.4847860e-01
   1.4477918e+00   8.1787509e-01
   1.4563722e+00   8.8665025e-01
   1.4649526e+00   9.5476195e-01
   1.4735330e+00   1.0215821e+00
   1.4821134e+00   1.0877304e+00
   1.4906938e+00   1.1536120e+00
   1.4992742e+00   1.2180788e+00
   1.5078546e+00   1.2813842e+00
   1.5164350e+00   1.3433741e+00
   1.5250154e+00   1.4045581e+00
   1.5335959e+00   1.4649640e+00
   1.5421763e+00   1.5230151e+00
   1.5507567e+00   1.5800098e+00
   1.5593371e+00   1.6361682e+00
   1.5679175e+00   1.6909453e+00
   1.5764979e+00   1.7435368e+00
   1.5850783e+00   1.7947353e+00
   1.5936587e+00   1.8450309e+00
   1.6022391e+00   1.8916473e+00
   1.6108195e+00   1.9371730e+00
   1.6193999e+00   1.9797648e+00
   1.6279803e+00   2.0194448e+00
   1.6365607e+00   2.0588836e+00
   1.6451411e+00   2.0942042e+00
   1.6537215e+00   2.1272061e+00
   1.6623019e+00   2.1588812e+00
   1.6708823e+00   2.1886349e+00
   1.6794627e+00   2.2133833e+00
   1.6880431e+00   2.2361203e+00
   1.6966236e+00   2.2586415e+00
   1.7052040e+00   2.2756154e+00
   1.7137844e+00   2.2897560e+00
   1.7223648e+00   2.3036606e+00
   1.7309452e+00   2.3125131e+00
   1.7395256e+00   2.3181337e+00
   1.7481060e+00   2.3234020e+00
   1.7566864e+00   2.3219844e+00
   1.7652668e+00   2.3193532e+00
   1.7738472e+00   2.3126864e+00
   1.7824276e+00   2.3045527e+00
   1.7910080e+00   2.2932437e+00
   1.7995884e+00   2.2773539e+00
   1.8081688e+00   2.2639482e+00
   1.8167492e+00   2.2538777e+00
   1.8253296e+00   2.2398472e+00
   1.8339100e+00   2.2237689e+00
   1.8424904e+00   2.2059367e+00
   1.8510708e+00   2.1879318e+00
   1.8596513e+00   2.1670206e+00
   1.8682317e+00   2.1410634e+00
   1.8768121e+00   2.1182203e+00
   1.8853925e+00   2.0913056e+00
   1.8939729e+00   2.0636899e+00
   1.9025533e+00   2.0341187e+00
   1.9111337e+00   2.0043107e+00
   1.9197141e+00   1.9716378e+00
   1.9282945e+00   1.9393242e+00
   1.9368749e+00   1.9049504e+00
   1.9454553e+00   1.8711060e+00
   1.9540357e+00   1.8356994e+00
   1.9626161e+00   1.7983624e+00
   1.9711965e+00   1.7610035e+00
   1.9797769e+00   1.7222472e+00
   1.9883573e+00   1.6844370e+00
   1.9969377e+00   1.6454372e+00
   2.0055181e+00   1.6096240e+00
   2.0140986e+00   1.5879673e+00
   2.0226790e+00   1.5653785e+00
   2.0312594e+00   1.5414565e+00
   2.0398398e+00   1.5191638e+00
   2.0484202e+00   1.5002327e+00
   2.0570006e+00   1.4760518e+00
   2.0655810e+00   1.4574042e+00
   2.0741614e+00   1.4374318e+00
   2.0827418e+00   1.4175195e+00
   2.0913222e+00   1.4010724e+00
   2.0999026e+00   1.3835981e+00
   2.1084830e+00   1.3673525e+00
   2.1170634e+00   1.3515860e+00
   2.1256438e+00   1.3355110e+00
   2.1342242e+00   1.3189460e+00
   2.1428046e+00   1.3064139e+00
   2.1513850e+00   1.2886226e+00
   2.1599654e+00   1.2747401e+00
   2.1685458e+00   1.2613938e+00
   2.1771263e+00   1.2464580e+00
   2.1857067e+00   1.2312598e+00
   2.1942871e+00   1.2162264e+00
   2.2028675e+00   1.1989263e+00
   2.2114479e+00   1.1802801e+00
   2.2200283e+00   1.1611220e+00
   2.2286087e+00   1.1402254e+00
   2.2371891e+00   1.1150500e+00
   2.2457695e+00   1.0881166e+00
   2.2543499e+00   1.0623014e+00
   2.2629303e+00   1.0339006e+00
   2.2715107e+00   1.0016211e+00
   2.2800911e+00   9.6859089e-01
   2.2886715e+00   9.3253766e-01
   2.2972519e+00   8.9477769e-01
   2.3058323e+00   8.5516537e-01
   2.3144127e+00   8.1386673e-01
   2.3229931e+00   7.7107838e-01
   2.3315735e+00   7.2493954e-01
   2.3401540e+00   6.7731708e-01
   2.3487344e+00   6.2921912e-01
   2.3573148e+00   5.8107469e-01
   2.3658952e+00   5.2946371e-01
   2.3744756e+00   4.7509788e-01
   2.3830560e+00   4.2236563e-01
   2.3916364e+00   3.7071587e-01
   2.4002168e+00   3.1963576e-01
   2.4087972e+00   2.6224490e-01
   2.4173776e+00   2.0100367e-01
   2.4259580e+00   1.4573892e-01
   2.4345384e+00   9.3698332e-02
   2.4431188e+00   4.2520981e-02
   2.4516992e+00  -5.8522557e-03
   2.4602796e+00  -5.0197439e-02
   2.4688600e+00  -9.0866387e-02
   2.4774404e+00  -1.2681510e-01
   2.4860208e+00  -1.5968514e-01
   2.4946012e+00  -1.8854303e-01
   2.5031817e+00  -2.1099610e-01
   2.5117621e+00  -2.2907523e-01
   2.5203425e+00  -2.4302234e-01
   2.5289229e+00  -2.5114659e-01
   2.5375033e+00  -2.5442474e-01
   2.5460837e+00  -2.5346905e-01
   2.5546641e+00  -2.4764419e-01
   2.5632445e+00  -2.3715673e-01
   2.5718249e+00  -2.2276843e-01
   2.5804053e+00  -2.0473835e-01
   2.5889857e+00  -1.8278299e-01
   2.5975661e+00  -1.5758616e-01
   2.6061465e+00  -1.3225588e-01
   2.6147269e+00  -1.0942240e-01
   2.6233073e+00  -8.6408372e-02
   2.6318877e+00  -6.5351127e-02
   2.6404681e+00  -4.7473426e-02
   2.6490485e+00  -3.1121019e-02
   2.6576289e+00  -1.6395488e-02
   2.6662094e+00  -6.8608614e-03
   2.6747898e+00  -1.0482722e-03
   2.6833702e+00   1.5744518e-03
   2.6919506e+00  -2.1123473e-04
   2.7005310e+00  -3.9358085e-03
   2.7091114e+00  -1.3868639e-02
   2.7176918e+00  -2.6596981e-02
   2.7262722e+00  -4.1934749e-02
   2.7348526e+00  -5.9334204e-02
   2.7434330e+00  -7.7379230e-02
   2.7520134e+00  -1.0009046e-01
   2.7605938e+00  -1.2218268e-01
   2.7691742e+00  -1.4166540e-01
   2.7777546e+00  -1.6254369e-01
   2.7863350e+00  -1.8076855e-01
   2.7949154e+00  -1.9469967e-01
   2.8034958e+00  -2.1127605e-01
   2.8120762e+00  -2.6781445e-01
   2.8206566e+00  -3.1797274e-01
   2.8292371e+00  -3.6363992e-01
   2.8378175e+00  -4.0590321e-01
   2.8463979e+00  -4.4100699e-01
   2.8549783e+00  -4.7293975e-01
   2.8635587e+00  -4.9902372e-01
   2.8721391e+00  -5.1850932e-01
   2.8807195e+00  -5.2976943e-01
   2.8892999e+00  -5.3689574e-01
   2.8978803e+00  -5.3435644e-01
   2.9064607e+00  -5.2347537e-01
   2.9150411e+00  -5.1348342e-01
   2.9236215e+00  -4.8955316e-01
   2.9322019e+00  -4.5701229e-01
   2.9407823e+00  -4.2192525e-01
   2.9493627e+00  -3.7924929e-01
   2.9579431e+00  -3.3073759e-01
   2.9665235e+00  -2.7761972e-01
   2.9751039e+00  -2.1899515e-01
   2.9836843e+00  -1.5426616e-01
   2.9922648e+00  -8.6419769e-02
   3.0008452e+00  -1.4775282e-02
   3.0094256e+00   3.6489040e-02
   3.0180060e+00   7.8773640e-02
   3.0265864e+00   1.2495580e-01
   3.0351668e+00   1.7031174e-01
   3.0437472e+00   2.1350926e-01
   3.0523276e+00   2.5538927e-01
   3.0609080e+00   2.9498588e-01
   3.0694884e+00   3.3256482e-01
   3.0780688e+00   3.6678499e-01
   3.0866492e+00   3.9632983e-01
   3.0952296e+00   4.2172754e-01
   3.1038100e+00   4.4453442e-01
   3.1123904e+00   4.6107031e-01
   3.1209708e+00   4.7289449e-01
   3.1295512e+00   4.7986903e-01
   3.1381316e+00   4.8097804e-01
   3.1467120e+00   4.7698924e-01
   3.1552925e+00   4.6688088e-01
   3.1638729e+00   4.5063803e-01
   3.1724533e+00   4.2940725e-01
   3.1810337e+00   4.0137222e-01
   3.1896141e+00   3.6717315e-01
   3.1981945e+00   3.2865345e-01
   3.2067749e+00   2.8443242e-01
   3.2153553e+00   2.3599505e-01
   3.2239357e+00   1.8099720e-01
   3.2325161e+00   1.1942032e-01
   3.2410965e+00   5.1158555e-02
   3.2496769e+00  -2.2521373e-02
   3.2582573e+00  -1.0204807e-01
   3.2668377e+00  -1.8625632e-01
   3.2754181e+00  -2.7487783e-01
   3.2839985e+00  -3.6806237e-01
   3.2925789e+00  -4.6495393e-01
   3.3011593e+00  -5.6454839e-01
   3.3097398e+00  -6.6683432e-01
   3.3183202e+00  -7.7095450e-01
   3.3269006e+00  -8.7659322e-01
   3.3354810e+00  -9.8282689e-01
   3.3440614e+00  -1.0891277e+00
   3.3526418e+00  -1.1948453e+00
   3.3612222e+00  -1.2990517e+00
   3.3698026e+00  -1.4016464e+00
   3.3783830e+00  -1.5017380e+00
   3.3869634e+00  -1.5983776e+00
   3.3955438e+00  -1.6914011e+00
   3.4041242e+00  -1.7798144e+00
   3.4127046e+00  -1.8714044e+00
   3.4212850e+00  -1.9593166e+00
   3.4298654e+00  -2.0439145e+00
   3.4384458e+00  -2.1249702e+00
   3.4470262e+00  -2.2018598e+00
   3.4556066e+00  -2.2748779e+00
   3.4641870e+00  -2.3447478e+00
   3.4727675e+00  -2.4083983e+00
   3.4813479e+00  -2.4680698e+00
   3.4899283e+00  -2.5231837e+00
   3.4985087e+00  -2.5714435e+00
   3.5070891e+00  -2.6152683e+00
   3.5156695e+00  -2.6519061e+00
   3.5242499e+00  -2.6843514e+00
   3.5328303e+00  -2.7097561e+00
   3.5414107e+00  -2.7271128e+00
   3.5499911e+00  -2.7413247e+00
   3.5585715e+00  -2.7453934e+00
   3.5671519e+00  -2.7424454e+00
   3.5757323e+00  -2.7335141e+00
   3.5843127e+00  -2.7151104e+00
   3.5928931e+00  -2.6910870e+00
   3.6014735e+00  -2.6576132e+00
   3.6100539e+00  -2.6273867e+00
   3.6186343e+00  -2.5985916e+00
   3.6272147e+00  -2.5623838e+00
   3.6357952e+00  -2.5209242e+00
   3.6443756e+00  -2.4714599e+00
   3.6529560e+00  -2.4203850e+00
   3.6615364e+00  -2.3607393e+00
   3.6701168e+00  -2.3025792e+00
   3.6786972e+00  -2.2358225e+00
   3.6872776e+00  -2.1628609e+00
   3.6958580e+00  -2.0887813e+00
   3.7044384e+00  -2.0120249e+00
   3.7130188e+00  -1.9282587e+00
   3.7215992e+00  -1.8426352e+00
   3.7301796e+00  -1.7535362e+00
   3.7387600e+00  -1.6612674e+00
   3.7473404e+00  -1.5691974e+00
   3.7559208e+00  -1.4694364e+00
   3.7645012e+00  -1.3683746e+00
   3.7730816e+00  -1.2718610e+00
   3.7816620e+00  -1.1670830e+00
   3.7902424e+00  -1.0660903e+00
   3.7988229e+00  -9.6125739e-01
   3.8074033e+00  -8.5782406e-01
   3.8159837e+00  -7.5758688e-01
   3.8245641e+00  -6.5776404e-01
   3.8331445e+00  -5.5950799e-01
   3.8417249e+00  -4.6040600e-01
   3.8503053e+00  -3.7078789e-01
   3.8588857e+00  -2.8043899e-01
   3.8674661e+00  -1.9561145e-01
   3.8760465e+00  -1.1242360e-01
   3.8846269e+00  -4.5505926e-02
   3.8932073e+00   2.8454229e-02
   3.9017877e+00   8.6724854e-02
   3.9103681e+00   1.5299793e-01
   3.9189485e+00   2.0098847e-01
   3.9275289e+00   2.4238459e-01
   3.9361093e+00   2.7967841e-01
   3.9446897e+00   3.0651706e-01
   3.9532701e+00   3.2526492e-01
   3.9618506e+00   3.4381189e-01
   3.9704310e+00   3.5041968e-01
   3.9790114e+00   3.4405847e-01
   3.9875918e+00   3.3049516e-01
   3.9961722e+00   3.1230302e-01
   4.0047526e+00   2.9236599e-01
   4.0133330e+00   2.7851729e-01
   4.0219134e+00   2.6008156e-01
   4.0304938e+00   2.3135726e-01
   4.0390742e+00   1.9862974e-01
   4.0476546e+00   1.6041039e-01
   4.0562350e+00   1.1448590e-01
   4.0648154e+00   7.3450974e-02
   4.0733958e+00   2.2855645e-02
   4.0819762e+00  -3.2411241e-02
   4.0905566e+00  -8.5296324e-02
   4.0991370e+00  -1.4806451e-01
   4.1077174e+00  -2.1364645e-01
   4.1162978e+00  -2.7735637e-01
   4.1248783e+00  -3.4254538e-01
   4.1334587e+00  -4.1174600e-01
   4.1420391e+00  -4.8269689e-01
   4.1506195e+00  -5.5487384e-01
   4.1591999e+00  -6.2724744e-01
   4.1677803e+00  -6.9931533e-01
   4.1763607e+00  -7.7141184e-01
   4.1849411e+00  -8.4175860e-01
   4.1935215e+00  -9.1446512e-01
   4.2021019e+00  -9.8318616e-01
   4.2106823e+00  -1.0376923e+00
   4.2192627e+00  -1.0835632e+00
   4.2278431e+00  -1.1307233e+00
   4.2364235e+00  -1.1743416e+00
   4.2450039e+00  -1.2129189e+00
   4.2535843e+00  -1.2470639e+00
   4.2621647e+00  -1.2789036e+00
   4.2707451e+00  -1.3083728e+00
   4.2793255e+00  -1.3295349e+00
   4.2879060e+00  -1.3454196e+00
   4.2964864e+00  -1.3592950e+00
   4.3050668e+00  -1.3698810e+00
   4.3136472e+00  -1.3759772e+00
   4.3222276e+00  -1.3765397e+00
   4.3308080e+00  -1.3721703e+00
   4.3393884e+00  -1.3615017e+00
   4.3479688e+00  -1.3478117e+00
   4.3565492e+00  -1.3331377e+00
   4.3651296e+00  -1.3092629e+00
   4.3737100e+00  -1.2828671e+00
   4.3822904e+00  -1.2553811e+00
   4.3908708e+00  -1.2227905e+00
   4.3994512e+00  -1.1821877e+00
   4.4080316e+00  -1.1341054e+00
   4.4166120e+00  -1.0827590e+00
   4.4251924e+00  -1.0289141e+00
   4.4337728e+00  -9.6977995e-01
   4.4423533e+00  -9.1020868e-01
   4.4509337e+00  -8.4520785e-01
   4.4595141e+00  -7.8088499e-01
   4.4680945e+00  -7.1919615e-01
   4.4766749e+00  -6.5203744e-01
   4.4852553e+00  -5.8245510e-01
   4.4938357e+00  -5.1434397e-01
   4.5024161e+00  -4.4999933e-01
   4.5109965e+00  -3.8607747e-01
   4.5195769e+00  -3.2043374e-01
   4.5281573e+00  -2.5743809e-01
   4.5367377e+00  -1.9843697e-01
   4.5453181e+00  -1.4382647e-01
   4.5538985e+00  -9.1424858e-02
   4.5624789e+00  -4.1292353e-02
   4.5710593e+00   2.9189145e-03
   4.5796397e+00   3.9613145e-02
   4.5882201e+00   7.3861739e-02
   4.5968005e+00   1.0358102e-01
   4.6053810e+00   1.2445491e-01
   4.6139614e+00   1.3918806e-01
   4.6225418e+00   1.5026126e-01
   4.6311222e+00   1.5408671e-01
   4.6397026e+00   1.5093985e-01
   4.6482830e+00   1.4272612e-01
   4.6568634e+00   1.2937237e-01
   4.6654438e+00   1.0916075e-01
   4.6740242e+00   8.3416709e-02
   4.6826046e+00   5.3182274e-02
   4.6911850e+00   1.6960536e-02
   4.6997654e+00  -2.3675158e-02
   4.7083458e+00  -6.7828160e-02
   4.7169262e+00  -1.1821210e-01
   4.7255066e+00  -1.7143588e-01
   4.7340870e+00  -2.2603606e-01
   4.7426674e+00  -2.8706072e-01
   4.7512478e+00  -3.5159521e-01
   4.7598282e+00  -4.1386524e-01
   4.7684087e+00  -4.8094844e-01
   4.7769891e+00  -5.5396002e-01
   4.7855695e+00  -6.2267028e-01
   4.7941499e+00  -6.9191664e-01
   4.8027303e+00  -7.6796208e-01
   4.8113107e+00  -8.2599571e-01
   4.8198911e+00  -8.7510612e-01
   4.8284715e+00  -9.2414047e-01
   4.8370519e+00  -9.7828690e-01
   4.8456323e+00  -1.0260353e+00
   4.8542127e+00  -1.0676348e+00
   4.8627931e+00  -1.1096008e+00
   4.8713735e+00  -1.1510899e+00
   4.8799539e+00  -1.1866755e+00
   4.8885343e+00  -1.2169160e+00
   4.8971147e+00  -1.2510305e+00
   4.9056951e+00  -1.2864338e+00
   4.9142755e+00  -1.3154368e+00
   4.9228559e+00  -1.3403175e+00
   4.9314364e+00  -1.3641472e+00
   4.9400168e+00  -1.3939058e+00
   4.9485972e+00  -1.4199722e+00
   4.9571776e+00  -1.4444908e+00
   4.9657580e+00  -1.4660471e+00
   4.9743384e+00  -1.4978116e+00
   4.9829188e+00  -1.5220753e+00
   4.9914992e+00  -1.5513093e+00
   5.0000796e+00  -1.5862886e+00
   5.0086600e+00  -1.5957439e+00
   5.0172404e+00  -1.5947188e+00
   5.0258208e+00  -1.5880813e+00
   5.0344012e+00  -1.5981114e+00
   5.0429816e+00  -1.6061240e+00
   5.0515620e+00  -1.6127843e+00
   5.0601424e+00  -1.6258860e+00
   5.0687228e+00  -1.6398258e+00
   5.0773032e+00  -1.6461216e+00
   5.0858836e+00  -1.6646662e+00
   5.0944641e+00  -1.6925797e+00
   5.1030445e+00  -1.7082742e+00
   5.1116249e+00  -1.7277861e+00
   5.1202053e+00  -1.7647724e+00
   5.1287857e+00  -1.7913054e+00
   5.1373661e+00  -1.8125800e+00
   5.1459465e+00  -1.8557579e+00
   5.1545269e+00  -1.8907725e+00
   5.1631073e+00  -1.9206317e+00
   5.1716877e+00  -1.9566175e+00
   5.1802681e+00  -1.9936021e+00
   5.1888485e+00  -2.0367086e+00
   5.1974289e+00  -2.0800483e+00
   5.2060093e+00  -2.1128367e+00
   5.2145897e+00  -2.1398759e+00
   5.2231701e+00  -2.1788639e+00
   5.2317505e+00  -2.2067235e+00
   5.2403309e+00  -2.2442484e+00
   5.2489113e+00  -2.2675331e+00
   5.2574918e+00  -2.2924648e+00
   5.2660722e+00  -2.3192607e+00
   5.2746526e+00  -2.3437124e+00
   5.2832330e+00  -2.3628641e+00
   5.2918134e+00  -2.3816136e+00
   5.3003938e+00  -2.3993853e+00
   5.3089742e+00  -2.4117714e+00
   5.3175546e+00  -2.4214836e+00
   5.3261350e+00  -2.4221369e+00
   5.3347154e+00  -2.4351928e+00
   5.3432958e+00  -2.4386341e+00
   5.3518762e+00  -2.4320472e+00
   5.3604566e+00  -2.4217387e+00
   5.3690370e+00  -2.4180529e+00
   5.3776174e+00  -2.4049650e+00
   5.3861978e+00  -2.3894538e+00
   5.3947782e+00  -2.3701933e+00
   5.4033586e+00  -2.3480639e+00
   5.4119390e+00  -2.3443373e+00
   5.4205195e+00  -2.3419095e+00
   5.4290999e+00  -2.3288550e+00
   5.4376803e+00  -2.3166638e+00
   5.4462607e+00  -2.2998376e+00
   5.4548411e+00  -2.2793867e+00
   5.4634215e+00  -2.2573633e+00
   5.4720019e+00  -2.2295548e+00
   5.4805823e+00  -2.2077296e+00
   5.4891627e+00  -2.1785649e+00
   5.4977431e+00  -2.1449536e+00
   5.5063235e+00  -2.1091273e+00
   5.5149039e+00  -2.0715603e+00
   5.5234843e+00  -2.0306354e+00
   5.5320647e+00  -1.9894381e+00
   5.5406451e+00  -1.9481467e+00
   5.5492255e+00  -1.9044260e+00
   5.5578059e+00  -1.8578195e+00
   5.5663863e+00  -1.8053327e+00
   5.5749667e+00  -1.7550760e+00
   5.5835472e+00  -1.7047071e+00
   5.5921276e+00  -1.6510122e+00
   5.6007080e+00  -1.5982466e+00
   5.6092884e+00  -1.5570901e+00
   5.6178688e+00  -1.5235058e+00
   5.6264492e+00  -1.4858827e+00
   5.6350296e+00  -1.4465661e+00
   5.6436100e+00  -1.4100273e+00
   5.6521904e+00  -1.3728656e+00
   5.6607708e+00  -1.3357259e+00
   5.6693512e+00  -1.2977758e+00
   5.6779316e+00  -1.2598594e+00
   5.6865120e+00  -1.2217106e+00
   5.6950924e+00  -1.1832123e+00
   5.7036728e+00  -1.1463101e+00
   5.7122532e+00  -1.1106031e+00
   5.7208336e+00  -1.0757342e+00
   5.7294140e+00  -1.0379230e+00
   5.7379945e+00  -1.0008418e+00
   5.7465749e+00  -9.6706523e-01
   5.7551553e+00  -9.3280599e-01
   5.7637357e+00  -8.9923405e-01
   5.7723161e+00  -8.6382731e-01
   5.7808965e+00  -8.3079468e-01
   5.7894769e+00  -7.9870432e-01
   5.7980573e+00  -7.6747477e-01
   5.8066377e+00  -7.3699726e-01
   5.8152181e+00  -7.0974985e-01
   5.8237985e+00  -6.8277171e-01
   5.8323789e+00  -6.5634609e-01
   5.8409593e+00  -6.3013246e-01
   5.8495397e+00  -6.0461137e-01
   5.8581201e+00  -5.7943928e-01
   5.8667005e+00  -5.5510648e-01
   5.8752809e+00  -5.3212077e-01
   5.8838613e+00  -5.0805687e-01
   5.8924417e+00  -4.8525948e-01
   5.9010222e+00  -4.6278243e-01
   5.9096026e+00  -4.4032979e-01
   5.9181830e+00  -4.1948001e-01
   5.9267634e+00  -3.9818339e-01
   5.9353438e+00  -3.7703672e-01
   5.9439242e+00  -3.5634563e-01
   5.9525046e+00  -3.3613334e-01
   5.9610850e+00  -3.1593085e-01
   5.9696654e+00  -2.9616405e-01
   5.9782458e+00  -2.7574764e-01
   5.9868262e+00  -2.5597708e-01
   5.9954066e+00  -2.3676004e-01
   6.0039870e+00  -2.1634466e-01
   6.0125674e+00  -1.8976124e-01
   6.0211478e+00  -1.6384679e-01
   6.0297282e+00  -1.3844112e-01
   6.0383086e+00  -1.1281126e-01
   6.0468890e+00  -8.7743281e-02
   6.0554694e+00  -6.2529437e-02
   6.0640499e+00  -3.7027862e-02
   6.0726303e+00  -1.1458064e-02
   6.0812107e+00   1.3941229e-02
   6.0897911e+00   3.9138102e-02
   6.0983715e+00   6.4407750e-02
   6.1069519e+00   9.0253531e-02
   6.1155323e+00   1.1592029e-01
   6.1241127e+00   1.4119312e-01
   6.1326931e+00   1.6690964e-01
   6.1412735e+00   1.9253724e-01
   6.1498539e+00   2.1841260e-01
   6.1584343e+00   2.4427493e-01
   6.1670147e+00   2.7012990e-01
   6.1755951e+00   2.9622159e-01
   6.1841755e+00   3.2243972e-01
   6.1927559e+00   3.4859386e-01
   6.2013363e+00   3.7495085e-01
   6.2099167e+00   4.0268059e-01
   6.2184971e+00   4.3050787e-01
   6.2270776e+00   4.5751094e-01
   6.2356580e+00   4.8432629e-01
   6.2442384e+00   5.1099529e-01
   6.2528188e+00   5.3710635e-01
   6.2613992e+00   5.6260324e-01
   6.2699796e+00   5.8747482e-01
   6.2785600e+00   6.1232434e-01
   6.2871404e+00   6.3654017e-01
   6.2957208e+00   6.5990536e-01
   6.3043012e+00   6.8255575e-01
   6.3128816e+00   7.0469707e-01
   6.3214620e+00   7.2643252e-01
   6.3300424e+00   7.4734831e-01
   6.3386228e+00   7.6724752e-01
   6.3472032e+00   7.8672710e-01
   6.3557836e+00   8.0537930e-01
   6.3643640e+00   8.2278889e-01
   6.3729444e+00   8.4032268e-01
   6.3815248e+00   8.5627492e-01
   6.3901053e+00   8.7088429e-01
   6.3986857e+00   8.8550137e-01
   6.4072661e+00   8.9824324e-01
   6.4158465e+00   9.0866319e-01
   6.4244269e+00   9.1904076e-01
   6.4330073e+00   9.2828837e-01
   6.4415877e+00   9.3586934e-01
   6.4501681e+00   9.4229788e-01
   6.4587485e+00   9.4805207e-01
   6.4673289e+00   9.5259183e-01
   6.4759093e+00   9.5633279e-01
   6.4844897e+00   9.5853463e-01
   6.4930701e+00   9.5950277e-01
   6.5016505e+00   9.5944944e-01
   6.5102309e+00   9.5807681e-01
   6.5188113e+00   9.5540543e-01
   6.5273917e+00   9.5215224e-01
   6.5359721e+00   9.4730401e-01
   6.5445525e+00   9.4128412e-01
   6.5531330e+00   9.3384427e-01
   6.5617134e+00   9.2620084e-01
   6.5702938e+00   9.1617213e-01
   6.5788742e+00   9.0553662e-01
   6.5874546e+00   8.9419996e-01
   6.5960350e+00   8.8091146e-01
   6.6046154e+00   8.6730648e-01
   6.6131958e+00   8.5635476e-01
   6.6217762e+00   8.4348611e-01
   6.6303566e+00   8.3048049e-01
   6.6389370e+00   8.1554820e-01
   6.6475174e+00   8.0163664e-01
   6.6560978e+00   7.8590491e-01
   6.6646782e+00   7.7061572e-01
   6.6732586e+00   7.5415120e-01
   6.6818390e+00   7.3570316e-01
   6.6904194e+00   7.1787129e-01
   6.6989998e+00   6.9934835e-01
   6.7075802e+00   6.8125089e-01
   6.7161607e+00   6.6195062e-01
   6.7247411e+00   6.4228466e-01
   6.7333215e+00   6.2227968e-01
   6.7419019e+00   6.0137780e-01
   6.7504823e+00   5.8099230e-01
   6.7590627e+00   5.5941894e-01
   6.7676431e+00   5.3905719e-01
   6.7762235e+00   5.1638533e-01
   6.7848039e+00   4.9548705e-01
   6.7933843e+00   4.7312163e-01
   6.8019647e+00   4.5123119e-01
   6.8105451e+00   4.3254847e-01
   6.8191255e+00   4.1366160e-01
   6.8277059e+00   3.9350284e-01
   6.8362863e+00   3.7386646e-01
   6.8448667e+00   3.5318042e-01
   6.8534471e+00   3.3351693e-01
   6.8620275e+00   3.1335066e-01
   6.8706079e+00   2.9401242e-01
   6.8791884e+00   2.7325577e-01
   6.8877688e+00   2.5196448e-01
   6.8963492e+00   2.3034813e-01
   6.9049296e+00   2.1104632e-01
   6.9135100e+00   1.9120598e-01
   6.9220904e+00   1.6998682e-01
   6.9306708e+00   1.5003358e-01
   6.9392512e+00   1.2872018e-01
   6.9478316e+00   1.0761455e-01
   6.9564120e+00   8.6405725e-02
   6.9649924e+00   6.6648163e-02
   6.9735728e+00   4.7031629e-02
   6.9821532e+00   2.5499382e-02
   6.9907336e+00   5.9226228e-03
   6.9993140e+00  -1.2441898e-02
   7.0078944e+00  -3.1707153e-02
   7.0164748e+00  -5.0953376e-02
   7.0250552e+00  -7.0103905e-02
   7.0336357e+00  -8.8065772e-02
   7.0422161e+00  -1.0479407e-01
   7.0507965e+00  -1.1950180e-01
   7.0593769e+00  -1.3402128e-01
   7.0679573e+00  -1.4827193e-01
   7.0765377e+00  -1.6136180e-01
   7.0851181e+00  -1.7239267e-01
   7.0936985e+00  -1.8162870e-01
   7.1022789e+00  -1.9019518e-01
   7.1108593e+00  -1.9782907e-01
   7.1194397e+00  -2.0318517e-01
   7.1280201e+00  -2.0737484e-01
   7.1366005e+00  -2.1027272e-01
   7.1451809e+00  -2.1120427e-01
   7.1537613e+00  -2.1076231e-01
   7.1623417e+00  -2.0943684e-01
   7.1709221e+00  -2.0637380e-01
   7.1795025e+00  -2.0182541e-01
   7.1880829e+00  -1.9630571e-01
   7.1966634e+00  -1.8979151e-01
   7.2052438e+00  -1.8170677e-01
   7.2138242e+00  -1.7100570e-01
   7.2224046e+00  -1.6062266e-01
   7.2309850e+00  -1.5042891e-01
   7.2395654e+00  -1.4037744e-01
   7.2481458e+00  -1.3114849e-01
   7.2567262e+00  -1.2266126e-01
   7.2653066e+00  -1.1474765e-01
   7.2738870e+00  -1.0845167e-01
   7.2824674e+00  -1.0441759e-01
   7.2910478e+00  -1.0130262e-01
   7.2996282e+00  -9.9089134e-02
   7.3082086e+00  -1.0043955e-01
   7.3167890e+00  -1.0404363e-01
   7.3253694e+00  -1.0894937e-01
   7.3339498e+00  -1.1499390e-01
   7.3425302e+00  -1.2464834e-01
   7.3511106e+00  -1.3696618e-01
   7.3596911e+00  -1.4809644e-01
   7.3682715e+00  -1.6128973e-01
   7.3768519e+00  -1.7846227e-01
   7.3854323e+00  -1.9430579e-01
   7.3940127e+00  -2.0895726e-01
   7.4025931e+00  -2.2720412e-01
   7.4111735e+00  -2.6328609e-01
   7.4197539e+00  -2.9991430e-01
   7.4283343e+00  -3.3472277e-01
   7.4369147e+00  -3.6823909e-01
   7.4454951e+00  -4.0125492e-01
   7.4540755e+00  -4.3161746e-01
   7.4626559e+00  -4.5961395e-01
   7.4712363e+00  -4.8640594e-01
   7.4798167e+00  -5.0762768e-01
   7.4883971e+00  -5.2593140e-01
   7.4969775e+00  -5.4048584e-01
   7.5055579e+00  -5.5008013e-01
   7.5141383e+00  -5.5591819e-01
   7.5227188e+00  -5.5685153e-01
   7.5312992e+00  -5.5254561e-01
   7.5398796e+00  -5.4377800e-01
   7.5484600e+00  -5.3051632e-01
   7.5570404e+00  -5.1285817e-01
   7.5656208e+00  -4.8898371e-01
   7.5742012e+00  -4.6232181e-01
   7.5827816e+00  -4.3149428e-01
   7.5913620e+00  -3.9701401e-01
   7.5999424e+00  -3.5893003e-01
   7.6085228e+00  -3.3387557e-01
   7.6171032e+00  -3.1853956e-01
   7.6256836e+00  -2.9687313e-01
   7.6342640e+00  -2.7456934e-01
   7.6428444e+00  -2.5250243e-01
   7.6514248e+00  -2.2850093e-01
   7.6600052e+00  -2.0557524e-01
   7.6685856e+00  -1.8426154e-01
   7.6771660e+00  -1.6170670e-01
   7.6857465e+00  -1.4162928e-01
   7.6943269e+00  -1.2369163e-01
   7.7029073e+00  -1.0704067e-01
   7.7114877e+00  -9.3321971e-02
   7.7200681e+00  -8.1567192e-02
   7.7286485e+00  -7.3185793e-02
   7.7372289e+00  -6.7717819e-02
   7.7458093e+00  -6.5294155e-02
   7.7543897e+00  -6.6902999e-02
   7.7629701e+00  -7.2280316e-02
   7.7715505e+00  -8.1298860e-02
   7.7801309e+00  -9.4655460e-02
   7.7887113e+00  -1.1219696e-01
   7.7972917e+00  -1.3421073e-01
   7.8058721e+00  -1.6198225e-01
   7.8144525e+00  -1.9900448e-01
   7.8230329e+00  -2.4002726e-01
   7.8316133e+00  -2.8541561e-01
   7.8401937e+00  -3.3485712e-01
   7.8487742e+00  -3.8892913e-01
   7.8573546e+00  -4.4684386e-01
   7.8659350e+00  -5.0860193e-01
   7.8745154e+00  -5.7404306e-01
   7.8830958e+00  -6.4237381e-01
   7.8916762e+00  -7.1399297e-01
   7.9002566e+00  -7.8793078e-01
   7.9088370e+00  -8.6370038e-01
   7.9174174e+00  -9.4147651e-01
   7.9259978e+00  -1.0203858e+00
   7.9345782e+00  -1.0999969e+00
   7.9431586e+00  -1.1798626e+00
   7.9517390e+00  -1.2593105e+00
   7.9603194e+00  -1.3380111e+00
   7.9688998e+00  -1.4159023e+00
   7.9774802e+00  -1.4911851e+00
   7.9860606e+00  -1.5641124e+00
   7.9946410e+00  -1.6337825e+00
   8.0032214e+00  -1.7014277e+00
   8.0118019e+00  -1.7798558e+00
   8.0203823e+00  -1.8567640e+00
   8.0289627e+00  -1.9294240e+00
   8.0375431e+00  -2.0003152e+00
   8.0461235e+00  -2.0673408e+00
   8.0547039e+00  -2.1301907e+00
   8.0632843e+00  -2.1901260e+00
   8.0718647e+00  -2.2469203e+00
   8.0804451e+00  -2.2978992e+00
   8.0890255e+00  -2.3434846e+00
   8.0976059e+00  -2.3849013e+00
   8.1061863e+00  -2.4215928e+00
   8.1147667e+00  -2.4520751e+00
   8.1233471e+00  -2.4766621e+00
   8.1319275e+00  -2.4954415e+00
   8.1405079e+00  -2.5067161e+00
   8.1490883e+00  -2.5137402e+00
   8.1576687e+00  -2.5125674e+00
   8.1662492e+00  -2.5052845e+00
   8.1748296e+00  -2.4899264e+00
   8.1834100e+00  -2.4678454e+00
   8.1919904e+00  -2.4395087e+00
   8.2005708e+00  -2.4027382e+00
   8.2091512e+00  -2.3771799e+00
   8.2177316e+00  -2.3613057e+00
   8.2263120e+00  -2.3387638e+00
   8.2348924e+00  -2.3111183e+00
   8.2434728e+00  -2.2786293e+00
   8.2520532e+00  -2.2447151e+00
   8.2606336e+00  -2.2080233e+00
   8.2692140e+00  -2.1681144e+00
   8.2777944e+00  -2.1281578e+00
   8.2863748e+00  -2.0844278e+00
   8.2949552e+00  -2.0379228e+00
   8.3035356e+00  -1.9902619e+00
   8.3121160e+00  -1.9390772e+00
   8.3206964e+00  -1.8899575e+00
   8.3292769e+00  -1.8396250e+00
   8.3378573e+00  -1.7846653e+00
   8.3464377e+00  -1.7309970e+00
   8.3550181e+00  -1.6743472e+00
   8.3635985e+00  -1.6212247e+00
   8.3721789e+00  -1.5631356e+00
   8.3807593e+00  -1.5140827e+00
   8.3893397e+00  -1.4541658e+00
   8.3979201e+00  -1.3968909e+00
   8.4065005e+00  -1.3438644e+00
   8.4150809e+00  -1.2988743e+00
   8.4236613e+00  -1.2570349e+00
   8.4322417e+00  -1.2225226e+00
   8.4408221e+00  -1.1787470e+00
   8.4494025e+00  -1.1481383e+00
   8.4579829e+00  -1.1137851e+00
   8.4665633e+00  -1.0857719e+00
   8.4751437e+00  -1.0605614e+00
   8.4837241e+00  -1.0430978e+00
   8.4923046e+00  -1.0293578e+00
   8.5008850e+00  -1.0142703e+00
   8.5094654e+00  -1.0048228e+00
   8.5180458e+00  -1.0015709e+00
   8.5266262e+00  -1.0009900e+00
   8.5352066e+00  -1.0074169e+00
   8.5437870e+00  -1.0143800e+00
   8.5523674e+00  -1.0290535e+00
   8.5609478e+00  -1.0449840e+00
   8.5695282e+00  -1.0652787e+00
   8.5781086e+00  -1.0901696e+00
   8.5866890e+00  -1.1186724e+00
   8.5952694e+00  -1.1489485e+00
   8.6038498e+00  -1.1795407e+00
   8.6124302e+00  -1.1913729e+00
   8.6210106e+00  -1.2021224e+00
   8.6295910e+00  -1.2175450e+00
   8.6381714e+00  -1.2332551e+00
   8.6467518e+00  -1.2488366e+00
   8.6553323e+00  -1.2651180e+00
   8.6639127e+00  -1.2822270e+00
   8.6724931e+00  -1.2986073e+00
   8.6810735e+00  -1.3139676e+00
   8.6896539e+00  -1.3291027e+00
   8.6982343e+00  -1.3444505e+00
   8.7068147e+00  -1.3568216e+00
   8.7153951e+00  -1.3685574e+00
   8.7239755e+00  -1.3788260e+00
   8.7325559e+00  -1.3869514e+00
   8.7411363e+00  -1.3955648e+00
   8.7497167e+00  -1.4009370e+00
   8.7582971e+00  -1.4031910e+00
   8.7668775e+00  -1.4025297e+00
   8.7754579e+00  -1.4014569e+00
   8.7840383e+00  -1.3981085e+00
   8.7926187e+00  -1.3922356e+00
   8.8011991e+00  -1.3821652e+00
   8.8097795e+00  -1.3480621e+00
   8.8183600e+00  -1.3019104e+00
   8.8269404e+00  -1.2568926e+00
   8.8355208e+00  -1.2117020e+00
   8.8441012e+00  -1.1640966e+00
   8.8526816e+00  -1.1140397e+00
   8.8612620e+00  -1.0632013e+00
   8.8698424e+00  -1.0110691e+00
   8.8784228e+00  -9.5721425e-01
   8.8870032e+00  -9.0211496e-01
   8.8955836e+00  -8.4833004e-01
   8.9041640e+00  -7.9399293e-01
   8.9127444e+00  -7.4041381e-01
   8.9213248e+00  -6.8626443e-01
   8.9299052e+00  -6.3364816e-01
   8.9384856e+00  -5.8491475e-01
   8.9470660e+00  -5.3514563e-01
   8.9556464e+00  -4.8754255e-01
   8.9642268e+00  -4.4215685e-01
   8.9728072e+00  -3.9942743e-01
   8.9813877e+00  -3.6029036e-01
   8.9899681e+00  -3.2267562e-01
   8.9985485e+00  -2.8853659e-01
   9.0071289e+00  -2.5733403e-01
   9.0157093e+00  -2.2603245e-01
   9.0242897e+00  -1.9920112e-01
   9.0328701e+00  -1.7791942e-01
   9.0414505e+00  -1.6021287e-01
   9.0500309e+00  -1.4671623e-01
   9.0586113e+00  -1.3815443e-01
   9.0671917e+00  -1.3415651e-01
   9.0757721e+00  -1.3354307e-01
   9.0843525e+00  -1.3791980e-01
   9.0929329e+00  -1.4805386e-01
   9.1015133e+00  -1.6086259e-01
   9.1100937e+00  -1.7813975e-01
   9.1186741e+00  -1.9979009e-01
   9.1272545e+00  -2.2413463e-01
   9.1358349e+00  -2.5263198e-01
   9.1444154e+00  -2.8442326e-01
   9.1529958e+00  -3.1850715e-01
   9.1615762e+00  -3.5553200e-01
   9.1701566e+00  -3.9449354e-01
   9.1787370e+00  -4.3452070e-01
   9.1873174e+00  -4.7673441e-01
   9.1958978e+00  -5.2030865e-01
   9.2044782e+00  -5.6328881e-01
   9.2130586e+00  -5.9428870e-01
   9.2216390e+00  -6.2453909e-01
   9.2302194e+00  -6.5320316e-01
   9.2387998e+00  -6.8046403e-01
   9.2473802e+00  -7.0456942e-01
   9.2559606e+00  -7.2833562e-01
   9.2645410e+00  -7.4937094e-01
   9.2731214e+00  -7.6813352e-01
   9.2817018e+00  -7.8656303e-01
   9.2902822e+00  -8.0169671e-01
   9.2988626e+00  -8.1527170e-01
   9.3074431e+00  -8.2700889e-01
   9.3160235e+00  -8.4148314e-01
   9.3246039e+00  -8.5521559e-01
   9.3331843e+00  -8.6263243e-01
   9.3417647e+00  -8.7618636e-01
   9.3503451e+00  -8.8452179e-01
   9.3589255e+00  -8.9637080e-01
   9.3675059e+00  -9.0922084e-01
   9.3760863e+00  -9.2904105e-01
   9.3846667e+00  -9.3833384e-01
   9.3932471e+00  -9.5621990e-01
   9.4018275e+00  -9.7056497e-01
   9.4104079e+00  -9.7402225e-01
   9.4189883e+00  -9.5412232e-01
   9.4275687e+00  -9.4126632e-01
   9.4361491e+00  -9.3864376e-01
   9.4447295e+00  -9.2983978e-01
   9.4533099e+00  -9.3019258e-01
   9.4618904e+00  -9.3028589e-01
   9.4704708e+00  -9.3027842e-01
   9.4790512e+00  -9.3260055e-01
   9.4876316e+00  -9.4214141e-01
   9.4962120e+00  -9.4898622e-01
   9.5047924e+00  -9.6396619e-01
   9.5133728e+00  -9.8121860e-01
   9.5219532e+00  -9.9798599e-01
   9.5305336e+00  -1.0230640e+00
   9.5391140e+00  -1.0503304e+00
   9.5476944e+00  -1.0750950e+00
   9.5562748e+00  -1.1118295e+00
   9.5648552e+00  -1.1457004e+00
   9.5734356e+00  -1.1852106e+00
   9.5820160e+00  -1.2290558e+00
   9.5905964e+00  -1.2728976e+00
   9.5991768e+00  -1.3184138e+00
   9.6077572e+00  -1.3608419e+00
   9.6163376e+00  -1.3989454e+00
   9.6249181e+00  -1.4426977e+00
   9.6334985e+00  -1.4759841e+00
   9.6420789e+00  -1.5272584e+00
   9.6506593e+00  -1.5635752e+00
   9.6592397e+00  -1.6028777e+00
   9.6678201e+00  -1.6423880e+00
   9.6764005e+00  -1.6838012e+00
   9.6849809e+00  -1.7229224e+00
   9.6935613e+00  -1.7576311e+00
   9.7021417e+00  -1.7963233e+00
   9.7107221e+00  -1.8267243e+00
   9.7193025e+00  -1.8600751e+00
   9.7278829e+00  -1.8945846e+00
   9.7364633e+00  -1.9217301e+00
   9.7450437e+00  -1.9414319e+00
   9.7536241e+00  -1.9626033e+00
   9.7622045e+00  -1.9847254e+00
   9.7707849e+00  -2.0054413e+00
   9.7793653e+00  -2.0097874e+00
   9.7879458e+00  -2.0209707e+00
   9.7965262e+00  -2.0322784e+00
   9.8051066e+00  -2.0342888e+00
   9.8136870e+00  -2.0533243e+00
   9.8222674e+00  -2.0643842e+00
   9.8308478e+00  -2.0823713e+00
   9.8394282e+00  -2.0904564e+00
   9.8480086e+00  -2.0917202e+00
   9.8565890e+00  -2.0925388e+00
   9.8651694e+00  -2.0885863e+00
   9.8737498e+00  -2.0933667e+00
   9.8823302e+00  -2.0888023e+00
   9.8909106e+00  -2.0722414e+00
   9.8994910e+00  -2.0610223e+00
   9.9080714e+00  -2.0505515e+00
   9.9166518e+00  -2.0307107e+00
   9.9252322e+00  -2.0118272e+00
   9.9338126e+00  -1.9905889e+00
   9.9423930e+00  -1.9680287e+00
   9.9509735e+00  -1.9409053e+00
   9.9595539e+00  -1.9081200e+00
   9.9681343e+00  -1.8818622e+00
   9.9767147e+00  -1.8480531e+00
   9.9852951e+00  -1.8136604e+00
   9.9938755e+00  -1.7746015e+00
   1.0002456e+01  -1.7413291e+00
   1.0011036e+01  -1.7145795e+00
   1.0019617e+01  -1.6927670e+00
   1.0028197e+01  -1.6696639e+00
   1.0036778e+01  -1.6438721e+00
   1.0045358e+01  -1.6181408e+00
   1.0053938e+01  -1.5902992e+00
   1.0062519e+01  -1.5612634e+00
   1.0071099e+01  -1.5342669e+00
   1.0079680e+01  -1.5036621e+00
   1.0088260e+01  -1.4750804e+00
   1.0096840e+01  -1.4471407e+00
   1.0105421e+01  -1.4164060e+00
   1.0114001e+01  -1.3859139e+00
   1.0122582e+01  -1.3534802e+00
   1.0131162e+01  -1.3233232e+00
   1.0139742e+01  -1.2927572e+00
   1.0148323e+01  -1.2595706e+00
   1.0156903e+01  -1.2301498e+00
   1.0165484e+01  -1.1971439e+00
   1.0174064e+01  -1.1649727e+00
   1.0182644e+01  -1.1338015e+00
   1.0191225e+01  -1.1024780e+00
   1.0199805e+01  -1.0697842e+00
   1.0208386e+01  -1.0381319e+00
   1.0216966e+01  -1.0082312e+00
   1.0225546e+01  -9.7817281e-01
   1.0234127e+01  -9.4759974e-01
   1.0242707e+01  -9.1797775e-01
   1.0251288e+01  -8.8636702e-01
   1.0259868e+01  -8.5740890e-01
   1.0268448e+01  -8.2735637e-01
   1.0277029e+01  -7.9730377e-01
   1.0285609e+01  -7.6844314e-01
   1.0294190e+01  -7.3952591e-01
   1.0302770e+01  -7.0995243e-01
   1.0311350e+01  -6.8155014e-01
   1.0319931e+01  -6.5290351e-01
   1.0328511e+01  -6.2454450e-01
   1.0337092e+01  -5.9655345e-01
   1.0345672e+01  -5.6838240e-01
   1.0354253e+01  -5.4029982e-01
   1.0362833e+01  -5.1332202e-01
   1.0371413e+01  -4.8657312e-01
   1.0379994e+01  -4.5866006e-01
   1.0388574e+01  -4.3142299e-01
   1.0397155e+01  -4.0437721e-01
   1.0405735e+01  -3.7632891e-01
   1.0414315e+01  -3.4176518e-01
   1.0422896e+01  -3.0859495e-01
   1.0431476e+01  -2.7609077e-01
   1.0440057e+01  -2.4355302e-01
   1.0448637e+01  -2.1163825e-01
   1.0457217e+01  -1.7976292e-01
   1.0465798e+01  -1.4753344e-01
   1.0474378e+01  -1.1623510e-01
   1.0482959e+01  -8.5247860e-02
   1.0491539e+01  -5.3847278e-02
   1.0500119e+01  -2.2685641e-02
   1.0508700e+01   7.3998209e-03
   1.0517280e+01   3.7680098e-02
   1.0525861e+01   6.7971599e-02
   1.0534441e+01   9.7428670e-02
   1.0543021e+01   1.2686207e-01
   1.0551602e+01   1.5607743e-01
   1.0560182e+01   1.8457508e-01
   1.0568763e+01   2.1268758e-01
   1.0577343e+01   2.4057399e-01
   1.0585923e+01   2.6812436e-01
   1.0594504e+01   2.9529250e-01
   1.0603084e+01   3.2214009e-01
   1.0611665e+01   3.4889490e-01
   1.0620245e+01   3.7529062e-01
   1.0628825e+01   4.0075417e-01
   1.0637406e+01   4.2545639e-01
   1.0645986e+01   4.4954234e-01
   1.0654567e+01   4.7265728e-01
   1.0663147e+01   4.9490951e-01
   1.0671727e+01   5.1647738e-01
   1.0680308e+01   5.3723583e-01
   1.0688888e+01   5.5676155e-01
   1.0697469e+01   5.7551076e-01
   1.0706049e+01   5.9316494e-01
   1.0714630e+01   6.1007245e-01
   1.0723210e+01   6.2538120e-01
   1.0731790e+01   6.4008495e-01
   1.0740371e+01   6.5399590e-01
   1.0748951e+01   6.6634619e-01
   1.0757532e+01   6.7736024e-01
   1.0766112e+01   6.8738129e-01
   1.0774692e+01   6.9589546e-01
   1.0783273e+01   7.0425692e-01
   1.0791853e+01   7.1039254e-01
   1.0800434e+01   7.1521906e-01
   1.0809014e+01   7.1836323e-01
   1.0817594e+01   7.2066626e-01
   1.0826175e+01   7.2241432e-01
   1.0834755e+01   7.2245298e-01
   1.0843336e+01   7.2170442e-01
   1.0851916e+01   7.2040998e-01
   1.0860496e+01   7.1790041e-01
   1.0869077e+01   7.1398236e-01
   1.0877657e+01   7.0957584e-01
   1.0886238e+01   7.0436592e-01
   1.0894818e+01   6.9828077e-01
   1.0903398e+01   6.9111778e-01
   1.0911979e+01   6.8363406e-01
   1.0920559e+01   6.7444188e-01
   1.0929140e+01   6.6501245e-01
   1.0937720e+01   6.5569290e-01
   1.0946300e+01   6.4360308e-01
   1.0954881e+01   6.3244456e-01
   1.0963461e+01   6.2004531e-01
   1.0972042e+01   6.0734098e-01
   1.0980622e+01   5.9376530e-01
   1.0989202e+01   5.8035168e-01
   1.0997783e+01   5.6490873e-01
   1.1006363e+01   5.5202660e-01
   1.1014944e+01   5.4452238e-01
   1.1023524e+01   5.3604533e-01
   1.1032105e+01   5.2653422e-01
   1.1040685e+01   5.1886479e-01
   1.1049265e+01   5.1045657e-01
   1.1057846e+01   5.0222279e-01
   1.1066426e+01   4.9516756e-01
   1.1075007e+01   4.8837726e-01
   1.1083587e+01   4.8277224e-01
   1.1092167e+01   4.7477605e-01
   1.1100748e+01   4.7017886e-01
   1.1109328e+01   4.6412649e-01
   1.1117909e+01   4.5923861e-01
   1.1126489e+01   4.5469680e-01
   1.1135069e+01   4.5073276e-01
   1.1143650e+01   4.4812702e-01
   1.1152230e+01   4.4422717e-01
   1.1160811e+01   4.4011822e-01
   1.1169391e+01   4.3871029e-01
   1.1177971e+01   4.3522921e-01
   1.1186552e+01   4.3323075e-01
   1.1195132e+01   4.3126175e-01
   1.1203713e+01   4.2991514e-01
   1.1212293e+01   4.2891338e-01
   1.1220873e+01   4.2825623e-01
   1.1229454e+01   4.2756353e-01
   1.1238034e+01   4.2507347e-01
   1.1246615e+01   4.2114331e-01
   1.1255195e+01   4.1831228e-01
   1.1263775e+01   4.1383524e-01
   1.1272356e+01   4.0766716e-01
   1.1280936e+01   4.0250279e-01
   1.1289517e+01   3.9581968e-01
   1.1298097e+01   3.8640198e-01
   1.1306677e+01   3.7569188e-01
   1.1315258e+01   3.6575466e-01
   1.1323838e+01   3.5472896e-01
   1.1332419e+01   3.4104210e-01
   1.1340999e+01   3.2630110e-01
   1.1349580e+01   3.1214897e-01
   1.1358160e+01   2.9639980e-01
   1.1366740e+01   2.7720974e-01
   1.1375321e+01   2.5761577e-01
   1.1383901e+01   2.3945548e-01
   1.1392482e+01   2.1861682e-01
   1.1401062e+01   1.9536809e-01
   1.1409642e+01   1.6937436e-01
   1.1418223e+01   1.4131876e-01
   1.1426803e+01   1.1140977e-01
   1.1435384e+01   8.1663295e-02
   1.1443964e+01   5.3449933e-02
   1.1452544e+01   2.3504980e-02
   1.1461125e+01  -6.8396671e-03
   1.1469705e+01  -3.5130631e-02
   1.1478286e+01  -6.3527141e-02
   1.1486866e+01  -9.2478834e-02
   1.1495446e+01  -1.1982572e-01
   1.1504027e+01  -1.4557368e-01
   1.1512607e+01  -1.7081739e-01
   1.1521188e+01  -1.9502621e-01
   1.1529768e+01  -2.1669375e-01
   1.1538348e+01  -2.3732466e-01
   1.1546929e+01  -2.5691711e-01
   1.1555509e+01  -2.7320474e-01
   1.1564090e+01  -2.8842618e-01
   1.1572670e+01  -3.0215770e-01
   1.1581250e+01  -3.1284318e-01
   1.1589831e+01  -3.2269644e-01
   1.1598411e+01  -3.3030670e-01
   1.1606992e+01  -3.3592124e-01
   1.1615572e+01  -3.4096344e-01
   1.1624152e+01  -3.4512883e-01
   1.1632733e+01  -3.4910903e-01
   1.1641313e+01  -3.5281566e-01
   1.1649894e+01  -3.5621545e-01
   1.1658474e+01  -3.6046069e-01
   1.1667055e+01  -3.6397097e-01
   1.1675635e+01  -3.6823470e-01
   1.1684215e+01  -3.7252771e-01
   1.1692796e+01  -3.7674656e-01
   1.1701376e+01  -3.8227301e-01
   1.1709957e+01  -3.8677851e-01
   1.1718537e+01  -3.9105135e-01
   1.1727117e+01  -3.9509888e-01
   1.1735698e+01  -3.9926339e-01
   1.1744278e+01  -4.0232400e-01
   1.1752859e+01  -4.0345236e-01
   1.1761439e+01  -4.0301311e-01
   1.1770019e+01  -4.0104576e-01
   1.1778600e+01  -3.9825345e-01
   1.1787180e+01  -3.9227024e-01
   1.1795761e+01  -3.8320967e-01
   1.1804341e+01  -3.7579421e-01
   1.1812921e+01  -3.9409757e-01
   1.1821502e+01  -4.1009441e-01
   1.1830082e+01  -4.2119991e-01
   1.1838663e+01  -4.2810546e-01
   1.1847243e+01  -4.3496249e-01
   1.1855823e+01  -4.3898392e-01
   1.1864404e+01  -4.3745015e-01
   1.1872984e+01  -4.3424970e-01
   1.1881565e+01  -4.2836224e-01
   1.1890145e+01  -4.1841728e-01
   1.1898725e+01  -4.0443730e-01
   1.1907306e+01  -3.8857229e-01
   1.1915886e+01  -3.6951433e-01
   1.1924467e+01  -3.4727252e-01
   1.1933047e+01  -3.2166582e-01
   1.1941627e+01  -2.9443241e-01
   1.1950208e+01  -2.6485873e-01
   1.1958788e+01  -2.3263248e-01
   1.1967369e+01  -2.0020342e-01
   1.1975949e+01  -1.6773755e-01
   1.1984530e+01  -1.3418270e-01
   1.1993110e+01  -1.0054880e-01
   1.2001690e+01  -6.7364707e-02
   1.2010271e+01  -5.7114503e-02
   1.2018851e+01  -5.3992452e-02
   1.2027432e+01  -4.9541056e-02
   1.2036012e+01  -4.7116972e-02
   1.2044592e+01  -4.7165213e-02
   1.2053173e+01  -5.1684027e-02
   1.2061753e+01  -5.9121460e-02
   1.2070334e+01  -7.0242604e-02
   1.2078914e+01  -8.5971118e-02
   1.2087494e+01  -1.0590250e-01
   1.2096075e+01  -1.3036475e-01
   1.2104655e+01  -1.6003892e-01
   1.2113236e+01  -1.9460459e-01
   1.2121816e+01  -2.3461041e-01
   1.2130396e+01  -2.7972333e-01
   1.2138977e+01  -3.3021287e-01
   1.2147557e+01  -3.8585965e-01
   1.2156138e+01  -4.4691412e-01
   1.2164718e+01  -5.1332007e-01
   1.2173298e+01  -5.8498682e-01
   1.2181879e+01  -6.6124066e-01
   1.2190459e+01  -7.4253446e-01
   1.2199040e+01  -8.2824821e-01
   1.2207620e+01  -9.2046619e-01
   1.2216200e+01  -1.0203304e+00
   1.2224781e+01  -1.1226576e+00
   1.2233361e+01  -1.2286977e+00
   1.2241942e+01  -1.3375920e+00
   1.2250522e+01  -1.4481524e+00
   1.2259102e+01  -1.5609282e+00
   1.2267683e+01  -1.6741335e+00
   1.2276263e+01  -1.7875807e+00
   1.2284844e+01  -1.9002368e+00
   1.2293424e+01  -2.0116774e+00
   1.2302005e+01  -2.1205199e+00
   1.2310585e+01  -2.2264012e+00
   1.2319165e+01  -2.3295113e+00
   1.2327746e+01  -2.4275379e+00
   1.2336326e+01  -2.5201637e+00
   1.2344907e+01  -2.6070042e+00
   1.2353487e+01  -2.6860201e+00
   1.2362067e+01  -2.7611993e+00
   1.2370648e+01  -2.8251365e+00
   1.2379228e+01  -2.8820914e+00
   1.2387809e+01  -2.9296477e+00
   1.2396389e+01  -2.9664716e+00
   1.2404969e+01  -3.0000008e+00
   1.2413550e+01  -3.0543107e+00
   1.2422130e+01  -3.1011531e+00
   1.2430711e+01  -3.1367027e+00
   1.2439291e+01  -3.1656311e+00
   1.2447871e+01  -3.1885841e+00
   1.2456452e+01  -3.2053694e+00
   1.2465032e+01  -3.2149092e+00
   1.2473613e+01  -3.2188414e+00
   1.2482193e+01  -3.2154435e+00
   1.2490773e+01  -3.2041555e+00
   1.2499354e+01  -3.1874224e+00
   1.2507934e+01  -3.1649021e+00
   1.2516515e+01  -3.1335502e+00
   1.2525095e+01  -3.0938810e+00
   1.2533675e+01  -3.0499344e+00
   1.2542256e+01  -2.9997077e+00
   1.2550836e+01  -2.9424218e+00
   1.2559417e+01  -2.8763089e+00
   1.2567997e+01  -2.8050061e+00
   1.2576577e+01  -2.7278554e+00
   1.2585158e+01  -2.6423254e+00
   1.2593738e+01  -2.5502023e+00
   1.2602319e+01  -2.4518565e+00
   1.2610899e+01  -2.3841057e+00
   1.2619480e+01  -2.3209326e+00
   1.2628060e+01  -2.2492821e+00
   1.2636640e+01  -2.1763672e+00
   1.2645221e+01  -2.1020494e+00
   1.2653801e+01  -2.0258587e+00
   1.2662382e+01  -1.9486386e+00
   1.2670962e+01  -1.8745925e+00
   1.2679542e+01  -1.7981917e+00
   1.2688123e+01  -1.7201828e+00
   1.2696703e+01  -1.6439076e+00
   1.2705284e+01  -1.5695690e+00
   1.2713864e+01  -1.4959293e+00
   1.2722444e+01  -1.4227854e+00
   1.2731025e+01  -1.3505523e+00
   1.2739605e+01  -1.2809018e+00
   1.2748186e+01  -1.2112601e+00
   1.2756766e+01  -1.1541750e+00
   1.2765346e+01  -1.0842898e+00
   1.2773927e+01  -1.0276203e+00
   1.2782507e+01  -9.6631989e-01
   1.2791088e+01  -9.1598809e-01
   1.2799668e+01  -8.6569010e-01
   1.2808248e+01  -8.2234452e-01
   1.2816829e+01  -7.9061154e-01
   1.2825409e+01  -7.5726806e-01
   1.2833990e+01  -7.3155071e-01
   1.2842570e+01  -7.1060692e-01
   1.2851150e+01  -6.9607283e-01
   1.2859731e+01  -6.8515648e-01
   1.2868311e+01  -6.8294784e-01
   1.2876892e+01  -6.8336814e-01
   1.2885472e+01  -6.9180717e-01
   1.2894052e+01  -7.0609972e-01
   1.2902633e+01  -7.2925773e-01
   1.2911213e+01  -7.4843448e-01
   1.2919794e+01  -7.7388184e-01
   1.2928374e+01  -8.1290071e-01
   1.2936954e+01  -8.4997535e-01
   1.2945535e+01  -9.0049846e-01
   1.2954115e+01  -9.4839646e-01
   1.2962696e+01  -9.9520683e-01
   1.2971276e+01  -1.0518173e+00
   1.2979857e+01  -1.1153448e+00
   1.2988437e+01  -1.1748708e+00
   1.2997017e+01  -1.2383114e+00
   1.3005598e+01  -1.2957516e+00
   1.3014178e+01  -1.3218886e+00
   1.3022759e+01  -1.3454532e+00
   1.3031339e+01  -1.3739712e+00
   1.3039919e+01  -1.4024765e+00
   1.3048500e+01  -1.4275728e+00
   1.3057080e+01  -1.4515958e+00
   1.3065661e+01  -1.4704871e+00
   1.3074241e+01  -1.4877086e+00
   1.3082821e+01  -1.5015208e+00
   1.3091402e+01  -1.5121920e+00
   1.3099982e+01  -1.5198371e+00
   1.3108563e+01  -1.5237487e+00
   1.3117143e+01  -1.5237053e+00
   1.3125723e+01  -1.5208273e+00
   1.3134304e+01  -1.5133247e+00
   1.3142884e+01  -1.5009708e+00
   1.3151465e+01  -1.4851155e+00
   1.3160045e+01  -1.4655301e+00
   1.3168625e+01  -1.4406145e+00
   1.3177206e+01  -1.4115915e+00
   1.3185786e+01  -1.3785199e+00
   1.3194367e+01  -1.3417608e+00
   1.3202947e+01  -1.2994839e+00
   1.3211527e+01  -1.2297963e+00
   1.3220108e+01  -1.1547013e+00
   1.3228688e+01  -1.0814058e+00
   1.3237269e+01  -1.0075998e+00
   1.3245849e+01  -9.3174969e-01
   1.3254429e+01  -8.5529731e-01
   1.3263010e+01  -7.7889787e-01
   1.3271590e+01  -7.0394738e-01
   1.3280171e+01  -6.2892654e-01
   1.3288751e+01  -5.5568608e-01
   1.3297332e+01  -4.8557774e-01
   1.3305912e+01  -4.1788663e-01
   1.3314492e+01  -3.5348954e-01
   1.3323073e+01  -2.9319599e-01
   1.3331653e+01  -2.3687066e-01
   1.3340234e+01  -1.8579544e-01
   1.3348814e+01  -1.4062898e-01
   1.3357394e+01  -1.0085206e-01
   1.3365975e+01  -6.7572270e-02
   1.3374555e+01  -4.1075175e-02
   1.3383136e+01  -2.1876171e-02
   1.3391716e+01  -1.0350478e-02
   1.3400296e+01  -6.2195436e-03
   1.3408877e+01  -1.0331031e-02
   1.3417457e+01  -2.1813707e-02
   1.3426038e+01  -4.0488854e-02
   1.3434618e+01  -6.6463592e-02
   1.3443198e+01  -9.7937600e-02
   1.3451779e+01  -1.3642489e-01
   1.3460359e+01  -1.8145596e-01
   1.3468940e+01  -2.3061473e-01
   1.3477520e+01  -2.8523849e-01
   1.3486100e+01  -3.4497742e-01
   1.3494681e+01  -4.0711304e-01
   1.3503261e+01  -4.7268875e-01
   1.3511842e+01  -5.4225495e-01
   1.3520422e+01  -6.1218548e-01
   1.3529002e+01  -6.8386486e-01
   1.3537583e+01  -7.5684973e-01
   1.3546163e+01  -8.2982912e-01
   1.3554744e+01  -9.0287040e-01
   1.3563324e+01  -9.7461756e-01
   1.3571904e+01  -1.0488942e+00
   1.3580485e+01  -1.1203260e+00
   1.3589065e+01  -1.1871898e+00
   1.3597646e+01  -1.2563911e+00
   1.3606226e+01  -1.3156163e+00
   1.3614807e+01  -1.3386376e+00
   1.3623387e+01  -1.3645802e+00
   1.3631967e+01  -1.3930701e+00
   1.3640548e+01  -1.4140776e+00
   1.3649128e+01  -1.4276582e+00
   1.3657709e+01  -1.4443688e+00
   1.3666289e+01  -1.4555612e+00
   1.3674869e+01  -1.4614468e+00
   1.3683450e+01  -1.4626027e+00
   1.3692030e+01  -1.4675866e+00
   1.3700611e+01  -1.4751297e+00
   1.3709191e+01  -1.4722183e+00
   1.3717771e+01  -1.4731559e+00
   1.3726352e+01  -1.4723947e+00
   1.3734932e+01  -1.4704385e+00
   1.3743513e+01  -1.4763483e+00
   1.3752093e+01  -1.4888597e+00
   1.3760673e+01  -1.4915044e+00
   1.3769254e+01  -1.4990399e+00
   1.3777834e+01  -1.5122000e+00
   1.3786415e+01  -1.5307121e+00
   1.3794995e+01  -1.5585177e+00
   1.3803575e+01  -1.5834388e+00
   1.3812156e+01  -1.5826802e+00
   1.3820736e+01  -1.5801367e+00
   1.3829317e+01  -1.5867903e+00
   1.3837897e+01  -1.6052766e+00
   1.3846477e+01  -1.6233621e+00
   1.3855058e+01  -1.6424045e+00
   1.3863638e+01  -1.6694084e+00
   1.3872219e+01  -1.7083789e+00
   1.3880799e+01  -1.7340002e+00
   1.3889379e+01  -1.7708788e+00
   1.3897960e+01  -1.8240787e+00
   1.3906540e+01  -1.8580182e+00
   1.3915121e+01  -1.9083932e+00
   1.3923701e+01  -1.9638278e+00
   1.3932282e+01  -2.0083574e+00
   1.3940862e+01  -2.0701895e+00
   1.3949442e+01  -2.1274543e+00
   1.3958023e+01  -2.1770609e+00
   1.3966603e+01  -2.2437912e+00
   1.3975184e+01  -2.2987329e+00
   1.3983764e+01  -2.3627816e+00
   1.3992344e+01  -2.4293063e+00
   1.4000925e+01  -2.4855765e+00
   1.4009505e+01  -2.5344700e+00
   1.4018086e+01  -2.6088656e+00
   1.4026666e+01  -2.6607587e+00
   1.4035246e+01  -2.7039529e+00
   1.4043827e+01  -2.7618271e+00
   1.4052407e+01  -2.8143708e+00
   1.4060988e+01  -2.8594248e+00
   1.4069568e+01  -2.8936971e+00
   1.4078148e+01  -2.9447451e+00
   1.4086729e+01  -2.9873824e+00
   1.4095309e+01  -3.0150417e+00
   1.4103890e+01  -3.0440431e+00
   1.4112470e+01  -3.0680106e+00
   1.4121050e+01  -3.0897261e+00
   1.4129631e+01  -3.1055457e+00
   1.4138211e+01  -3.1214530e+00
   1.4146792e+01  -3.1327219e+00
   1.4155372e+01  -3.1428489e+00
   1.4163952e+01  -3.1393193e+00
   1.4172533e+01  -3.1338535e+00
   1.4181113e+01  -3.1292737e+00
   1.4189694e+01  -3.1140626e+00
   1.4198274e+01  -3.1062577e+00
   1.4206854e+01  -3.0913313e+00
   1.4215435e+01  -3.0911422e+00
   1.4224015e+01  -3.0872099e+00
   1.4232596e+01  -3.0790791e+00
   1.4241176e+01  -3.0669584e+00
   1.4249757e+01  -3.0501648e+00
   1.4258337e+01  -3.0366226e+00
   1.4266917e+01  -3.0177563e+00
   1.4275498e+01  -2.9944718e+00
   1.4284078e+01  -2.9707383e+00
   1.4292659e+01  -2.9428582e+00
   1.4301239e+01  -2.9171057e+00
   1.4309819e+01  -2.8868188e+00
   1.4318400e+01  -2.8544570e+00
   1.4326980e+01  -2.8205746e+00
   1.4335561e+01  -2.7804261e+00
   1.4344141e+01  -2.7418238e+00
   1.4352721e+01  -2.7041754e+00
   1.4361302e+01  -2.6611851e+00
   1.4369882e+01  -2.6169296e+00
   1.4378463e+01  -2.5718981e+00
   1.4387043e+01  -2.5237876e+00
   1.4395623e+01  -2.4746634e+00
   1.4404204e+01  -2.4253054e+00
   1.4412784e+01  -2.3847169e+00
   1.4421365e+01  -2.3409530e+00
   1.4429945e+01  -2.2969181e+00
   1.4438525e+01  -2.2530762e+00
   1.4447106e+01  -2.2048502e+00
   1.4455686e+01  -2.1573957e+00
   1.4464267e+01  -2.1099876e+00
   1.4472847e+01  -2.0600455e+00
   1.4481427e+01  -2.0100545e+00
   1.4490008e+01  -1.9612288e+00
   1.4498588e+01  -1.9130304e+00
   1.4507169e+01  -1.8601513e+00
   1.4515749e+01  -1.8073148e+00
   1.4524329e+01  -1.7584399e+00
   1.4532910e+01  -1.7070282e+00
   1.4541490e+01  -1.6532051e+00
   1.4550071e+01  -1.6011066e+00
   1.4558651e+01  -1.5499624e+00
   1.4567232e+01  -1.4961169e+00
   1.4575812e+01  -1.4436592e+00
   1.4584392e+01  -1.3916975e+00
   1.4592973e+01  -1.3380848e+00
   1.4601553e+01  -1.2871808e+00
   1.4610134e+01  -1.2320563e+00
   1.4618714e+01  -1.1757465e+00
   1.4627294e+01  -1.1205572e+00
   1.4635875e+01  -1.0668482e+00
   1.4644455e+01  -1.0135296e+00
   1.4653036e+01  -9.5927648e-01
   1.4661616e+01  -9.0626934e-01
   1.4670196e+01  -8.5326362e-01
   1.4678777e+01  -7.9995658e-01
   1.4687357e+01  -7.4861459e-01
   1.4695938e+01  -6.9792398e-01
   1.4704518e+01  -6.4705722e-01
   1.4713098e+01  -5.9630919e-01
   1.4721679e+01  -5.4685950e-01
   1.4730259e+01  -4.9809145e-01
   1.4738840e+01  -4.4948668e-01
   1.4747420e+01  -4.0177595e-01
   1.4756000e+01  -3.5522860e-01
   1.4764581e+01  -3.0897013e-01
   1.4773161e+01  -2.6274845e-01
   1.4781742e+01  -2.1749050e-01
   1.4790322e+01  -1.7317447e-01
   1.4798902e+01  -1.2973921e-01
   1.4807483e+01  -8.5450507e-02
   1.4816063e+01  -4.2868970e-02
   1.4824644e+01  -7.5225098e-04
   1.4833224e+01   4.0180141e-02
   1.4841804e+01   8.0669035e-02
   1.4850385e+01   1.1941169e-01
   1.4858965e+01   1.5714199e-01
   1.4867546e+01   1.9418221e-01
   1.4876126e+01   2.2960891e-01
   1.4884707e+01   2.6430492e-01
   1.4893287e+01   2.9754364e-01
   1.4901867e+01   3.2868189e-01
   1.4910448e+01   3.5919295e-01
   1.4919028e+01   3.8815241e-01
   1.4927609e+01   4.1507023e-01
   1.4936189e+01   4.4131652e-01
   1.4944769e+01   4.6584929e-01
   1.4953350e+01   4.8866250e-01
   1.4961930e+01   5.0991362e-01
   1.4970511e+01   5.2924718e-01
   1.4979091e+01   5.4745699e-01
   1.4987671e+01   5.6364497e-01
   1.4996252e+01   5.7805014e-01
   1.5004832e+01   5.9071522e-01
   1.5013413e+01   6.0086003e-01
   1.5021993e+01   6.0961531e-01
   1.5030573e+01   6.1698715e-01
   1.5039154e+01   6.2306644e-01
   1.5047734e+01   6.2739180e-01
   1.5056315e+01   6.3086200e-01
   1.5064895e+01   6.3306447e-01
   1.5073475e+01   6.3373835e-01
   1.5082056e+01   6.3331084e-01
   1.5090636e+01   6.3147708e-01
   1.5099217e+01   6.2917305e-01
   1.5107797e+01   6.2510749e-01
   1.5116377e+01   6.2024943e-01
   1.5124958e+01   6.1474049e-01
   1.5133538e+01   6.0837045e-01
   1.5142119e+01   5.9998158e-01
   1.5150699e+01   5.9091113e-01
   1.5159279e+01   5.8186188e-01
   1.5167860e+01   5.7301276e-01
   1.5176440e+01   5.6214330e-01
   1.5185021e+01   5.4972445e-01
   1.5193601e+01   5.3881482e-01
   1.5202181e+01   5.2578599e-01
   1.5210762e+01   5.1931003e-01
   1.5219342e+01   5.1466246e-01
   1.5227923e+01   5.0790943e-01
   1.5236503e+01   5.0287278e-01
   1.5245084e+01   4.9926644e-01
   1.5253664e+01   4.9495958e-01
   1.5262244e+01   4.9167526e-01
   1.5270825e+01   4.8825280e-01
   1.5279405e+01   4.8714839e-01
   1.5287986e+01   4.8414370e-01
   1.5296566e+01   4.8277142e-01
   1.5305146e+01   4.8180204e-01
   1.5313727e+01   4.8232662e-01
   1.5322307e+01   4.8546057e-01
   1.5330888e+01   4.8553266e-01
   1.5339468e+01   4.8671047e-01
   1.5348048e+01   4.8835405e-01
   1.5356629e+01   4.9125919e-01
   1.5365209e+01   4.9443495e-01
   1.5373790e+01   4.9667935e-01
   1.5382370e+01   5.0026110e-01
   1.5390950e+01   5.0322480e-01
   1.5399531e+01   5.0625491e-01
   1.5408111e+01   5.1242688e-01
   1.5416692e+01   5.2262429e-01
   1.5425272e+01   5.2998331e-01
   1.5433852e+01   5.3650161e-01
   1.5442433e+01   5.4218852e-01
   1.5451013e+01   5.4656299e-01
   1.5459594e+01   5.5114640e-01
   1.5468174e+01   5.5405467e-01
   1.5476754e+01   5.5487686e-01
   1.5485335e+01   5.5405736e-01
   1.5493915e+01   5.5165572e-01
   1.5502496e+01   5.4709012e-01
   1.5511076e+01   5.4122584e-01
   1.5519656e+01   5.3352793e-01
   1.5528237e+01   5.2344947e-01
   1.5536817e+01   5.1136634e-01
   1.5545398e+01   4.9747743e-01
   1.5553978e+01   4.8214716e-01
   1.5562559e+01   4.6370483e-01
   1.5571139e+01   4.4317221e-01
   1.5579719e+01   4.2066368e-01
   1.5588300e+01   3.9638334e-01
   1.5596880e+01   3.7029278e-01
   1.5605461e+01   3.4195199e-01
   1.5614041e+01   3.0836915e-01
   1.5622621e+01   2.7292189e-01
   1.5631202e+01   2.3758250e-01
   1.5639782e+01   2.0178505e-01
   1.5648363e+01   1.6450302e-01
   1.5656943e+01   1.2703634e-01
   1.5665523e+01   9.0626072e-02
   1.5674104e+01   5.3578700e-02
   1.5682684e+01   1.6625810e-02
   1.5691265e+01  -1.8646231e-02
   1.5699845e+01  -5.2657955e-02
   1.5708425e+01  -8.5808519e-02
   1.5717006e+01  -1.1693569e-01
   1.5725586e+01  -1.4595280e-01
   1.5734167e+01  -1.7299239e-01
   1.5742747e+01  -1.9745135e-01
   1.5751327e+01  -2.1938148e-01
   1.5759908e+01  -2.3849460e-01
   1.5768488e+01  -2.5461925e-01
   1.5777069e+01  -2.6763512e-01
   1.5785649e+01  -2.7766614e-01
   1.5794229e+01  -2.8498818e-01
   1.5802810e+01  -2.8849674e-01
   1.5811390e+01  -2.8702868e-01
   1.5819971e+01  -2.8315000e-01
   1.5828551e+01  -2.7711821e-01
   1.5837131e+01  -2.6974792e-01
   1.5845712e+01  -2.6080267e-01
   1.5854292e+01  -2.5063158e-01
   1.5862873e+01  -2.4017654e-01
   1.5871453e+01  -2.2961431e-01
   1.5880034e+01  -2.1907988e-01
   1.5888614e+01  -2.0826628e-01
   1.5897194e+01  -1.9826616e-01
   1.5905775e+01  -1.9062373e-01
   1.5914355e+01  -1.8345779e-01
   1.5922936e+01  -1.7640621e-01
   1.5931516e+01  -1.7250875e-01
   1.5940096e+01  -1.7011383e-01
   1.5948677e+01  -1.6651670e-01
   1.5957257e+01  -1.6667106e-01
   1.5965838e+01  -1.6866926e-01
   1.5974418e+01  -1.6835355e-01
   1.5982998e+01  -1.6932342e-01
   1.5991579e+01  -1.7328878e-01
   1.6000159e+01  -1.7534737e-01
   1.6008740e+01  -1.9293511e-01
   1.6017320e+01  -2.2636058e-01
   1.6025900e+01  -2.5728036e-01
   1.6034481e+01  -2.8369348e-01
   1.6043061e+01  -3.0977687e-01
   1.6051642e+01  -3.3644788e-01
   1.6060222e+01  -3.6065208e-01
   1.6068802e+01  -3.8426469e-01
   1.6077383e+01  -4.0138659e-01
   1.6085963e+01  -4.1468470e-01
   1.6094544e+01  -4.2805057e-01
   1.6103124e+01  -4.3483974e-01
   1.6111704e+01  -4.3712186e-01
   1.6120285e+01  -4.3603218e-01
   1.6128865e+01  -4.2875178e-01
   1.6137446e+01  -4.1579927e-01
   1.6146026e+01  -3.9834749e-01
   1.6154606e+01  -3.7674961e-01
   1.6163187e+01  -3.5200403e-01
   1.6171767e+01  -3.2266933e-01
   1.6180348e+01  -2.8890642e-01
   1.6188928e+01  -2.5262340e-01
   1.6197509e+01  -2.1221062e-01
   1.6206089e+01  -1.7907135e-01
   1.6214669e+01  -1.6957393e-01
   1.6223250e+01  -1.5258446e-01
   1.6231830e+01  -1.3448559e-01
   1.6240411e+01  -1.1680795e-01
   1.6248991e+01  -1.0003400e-01
   1.6257571e+01  -8.3233850e-02
   1.6266152e+01  -6.8546229e-02
   1.6274732e+01  -5.5841538e-02
   1.6283313e+01  -4.5175115e-02
   1.6291893e+01  -3.7711744e-02
   1.6300473e+01  -3.3155871e-02
   1.6309054e+01  -3.2822670e-02
   1.6317634e+01  -3.6331467e-02
   1.6326215e+01  -4.3528944e-02
   1.6334795e+01  -5.5852380e-02
   1.6343375e+01  -7.3189513e-02
   1.6351956e+01  -9.5794531e-02
   1.6360536e+01  -1.2344364e-01
   1.6369117e+01  -1.5677488e-01
   1.6377697e+01  -1.9595334e-01
   1.6386277e+01  -2.4092210e-01
   1.6394858e+01  -2.9159740e-01
   1.6403438e+01  -3.4899509e-01
   1.6412019e+01  -4.1574711e-01
   1.6420599e+01  -4.8816182e-01
   1.6429179e+01  -5.6561417e-01
   1.6437760e+01  -6.4864657e-01
   1.6446340e+01  -7.3641190e-01
   1.6454921e+01  -8.2817443e-01
   1.6463501e+01  -9.2424169e-01
   1.6472081e+01  -1.0239649e+00
   1.6480662e+01  -1.1262074e+00
   1.6489242e+01  -1.2297319e+00
   1.6497823e+01  -1.3380319e+00
   1.6506403e+01  -1.4450016e+00
   1.6514984e+01  -1.5529942e+00
   1.6523564e+01  -1.6598201e+00
   1.6532144e+01  -1.7658411e+00
   1.6540725e+01  -1.8726682e+00
   1.6549305e+01  -1.9760242e+00
   1.6557886e+01  -2.0748909e+00
   1.6566466e+01  -2.1716565e+00
   1.6575046e+01  -2.2633013e+00
   1.6583627e+01  -2.3484874e+00
   1.6592207e+01  -2.4326173e+00
   1.6600788e+01  -2.5072584e+00
   1.6609368e+01  -2.5913247e+00
   1.6617948e+01  -2.6823770e+00
   1.6626529e+01  -2.7668850e+00
   1.6635109e+01  -2.8430659e+00
   1.6643690e+01  -2.9152314e+00
   1.6652270e+01  -2.9853038e+00
   1.6660850e+01  -3.0479836e+00
   1.6669431e+01  -3.1025320e+00
   1.6678011e+01  -3.1522502e+00
   1.6686592e+01  -3.1944266e+00
   1.6695172e+01  -3.2352111e+00
   1.6703752e+01  -3.2664172e+00
   1.6712333e+01  -3.2894904e+00
   1.6720913e+01  -3.3020112e+00
   1.6729494e+01  -3.3120290e+00
   1.6738074e+01  -3.3122400e+00
   1.6746654e+01  -3.3028363e+00
   1.6755235e+01  -3.2870505e+00
   1.6763815e+01  -3.2628019e+00
   1.6772396e+01  -3.2306313e+00
   1.6780976e+01  -3.1892891e+00
   1.6789556e+01  -3.1399175e+00
   1.6798137e+01  -3.0817664e+00
   1.6806717e+01  -3.0301501e+00
   1.6815298e+01  -3.0031504e+00
   1.6823878e+01  -2.9680498e+00
   1.6832459e+01  -2.9287534e+00
   1.6841039e+01  -2.8838237e+00
   1.6849619e+01  -2.8365081e+00
   1.6858200e+01  -2.7861879e+00
   1.6866780e+01  -2.7343734e+00
   1.6875361e+01  -2.6822193e+00
   1.6883941e+01  -2.6251645e+00
   1.6892521e+01  -2.5672090e+00
   1.6901102e+01  -2.5090560e+00
   1.6909682e+01  -2.4478906e+00
   1.6918263e+01  -2.3865779e+00
   1.6926843e+01  -2.3245394e+00
   1.6935423e+01  -2.2620947e+00
   1.6944004e+01  -2.1991570e+00
   1.6952584e+01  -2.1347794e+00
   1.6961165e+01  -2.0716820e+00
   1.6969745e+01  -2.0115162e+00
   1.6978325e+01  -1.9456167e+00
   1.6986906e+01  -1.8869939e+00
   1.6995486e+01  -1.8246376e+00
   1.7004067e+01  -1.7655522e+00
   1.7012647e+01  -1.7193358e+00
   1.7021227e+01  -1.6856340e+00
   1.7029808e+01  -1.6432747e+00
   1.7038388e+01  -1.6049132e+00
   1.7046969e+01  -1.5765686e+00
   1.7055549e+01  -1.5488851e+00
   1.7064129e+01  -1.5262729e+00
   1.7072710e+01  -1.5057479e+00
   1.7081290e+01  -1.4895689e+00
   1.7089871e+01  -1.4786648e+00
   1.7098451e+01  -1.4729232e+00
   1.7107031e+01  -1.4703924e+00
   1.7115612e+01  -1.4750689e+00
   1.7124192e+01  -1.4798114e+00
   1.7132773e+01  -1.4946918e+00
   1.7141353e+01  -1.5054908e+00
   1.7149933e+01  -1.5241648e+00
   1.7158514e+01  -1.5450527e+00
   1.7167094e+01  -1.5720146e+00
   1.7175675e+01  -1.6021267e+00
   1.7184255e+01  -1.6311323e+00
   1.7192836e+01  -1.6641841e+00
   1.7201416e+01  -1.7000388e+00
   1.7209996e+01  -1.7155657e+00
   1.7218577e+01  -1.7173042e+00
   1.7227157e+01  -1.7260105e+00
   1.7235738e+01  -1.7393693e+00
   1.7244318e+01  -1.7457012e+00
   1.7252898e+01  -1.7460231e+00
   1.7261479e+01  -1.7467085e+00
   1.7270059e+01  -1.7509404e+00
   1.7278640e+01  -1.7522619e+00
   1.7287220e+01  -1.7461496e+00
   1.7295800e+01  -1.7357159e+00
   1.7304381e+01  -1.7247377e+00
   1.7312961e+01  -1.7133938e+00
   1.7321542e+01  -1.6949167e+00
   1.7330122e+01  -1.6712717e+00
   1.7338702e+01  -1.6453822e+00
   1.7347283e+01  -1.6171798e+00
   1.7355863e+01  -1.5828455e+00
   1.7364444e+01  -1.5421354e+00
   1.7373024e+01  -1.5007795e+00
   1.7381604e+01  -1.4564740e+00
   1.7390185e+01  -1.4043247e+00
   1.7398765e+01  -1.3474978e+00
   1.7407346e+01  -1.2815172e+00
   1.7415926e+01  -1.1941565e+00
   1.7424506e+01  -1.1074991e+00
   1.7433087e+01  -1.0216913e+00
   1.7441667e+01  -9.3482276e-01
   1.7450248e+01  -8.4735417e-01
   1.7458828e+01  -7.6143352e-01
   1.7467408e+01  -6.7631857e-01
   1.7475989e+01  -5.9202119e-01
   1.7484569e+01  -5.1097304e-01
   1.7493150e+01  -4.3294777e-01
   1.7501730e+01  -3.5810765e-01
   1.7510311e+01  -2.8843891e-01
   1.7518891e+01  -2.2360361e-01
   1.7527471e+01  -1.6361528e-01
   1.7536052e+01  -1.1038597e-01
   1.7544632e+01  -6.3854446e-02
   1.7553213e+01  -2.4092447e-02
   1.7561793e+01   7.5627199e-03
   1.7570373e+01   3.1708549e-02
   1.7578954e+01   4.7873722e-02
   1.7587534e+01   5.5363800e-02
   1.7596115e+01   5.4419294e-02
   1.7604695e+01   4.4318216e-02
   1.7613275e+01   2.6251127e-02
   1.7621856e+01   1.5007254e-03
   1.7630436e+01  -3.1452435e-02
   1.7639017e+01  -7.1089660e-02
   1.7647597e+01  -1.1611054e-01
   1.7656177e+01  -1.6736185e-01
   1.7664758e+01  -2.2541354e-01
   1.7673338e+01  -2.8710326e-01
   1.7681919e+01  -3.5241839e-01
   1.7690499e+01  -4.2332672e-01
   1.7699079e+01  -4.9469584e-01
   1.7707660e+01  -5.6881082e-01
   1.7716240e+01  -6.4547588e-01
   1.7724821e+01  -7.2277163e-01
   1.7733401e+01  -7.9903832e-01
   1.7741981e+01  -8.7516245e-01
   1.7750562e+01  -9.5017351e-01
   1.7759142e+01  -1.0282083e+00
   1.7767723e+01  -1.0986687e+00
   1.7776303e+01  -1.1718341e+00
   1.7784883e+01  -1.2417782e+00
   1.7793464e+01  -1.3100581e+00
   1.7802044e+01  -1.3657029e+00
   1.7810625e+01  -1.3998904e+00
   1.7819205e+01  -1.4252646e+00
   1.7827786e+01  -1.4466039e+00
   1.7836366e+01  -1.4663756e+00
   1.7844946e+01  -1.4810222e+00
   1.7853527e+01  -1.4766793e+00
   1.7862107e+01  -1.4900392e+00
   1.7870688e+01  -1.4798676e+00
   1.7879268e+01  -1.4794322e+00
   1.7887848e+01  -1.4684308e+00
   1.7896429e+01  -1.4471861e+00
   1.7905009e+01  -1.4206498e+00
   1.7913590e+01  -1.3987273e+00
   1.7922170e+01  -1.3794096e+00
   1.7930750e+01  -1.3515654e+00
   1.7939331e+01  -1.3211634e+00
   1.7947911e+01  -1.2891476e+00
   1.7956492e+01  -1.2655312e+00
   1.7965072e+01  -1.2274993e+00
   1.7973652e+01  -1.2044372e+00
   1.7982233e+01  -1.1871497e+00
   1.7990813e+01  -1.1601796e+00
   1.7999394e+01  -1.1441110e+00
   1.8007974e+01  -1.1151168e+00
   1.8016554e+01  -1.0784119e+00
   1.8025135e+01  -1.0637552e+00
   1.8033715e+01  -1.0426614e+00
   1.8042296e+01  -1.0186720e+00
   1.8050876e+01  -1.0080238e+00
   1.8059456e+01  -1.0072787e+00
   1.8068037e+01  -9.9584363e-01
   1.8076617e+01  -1.0040481e+00
   1.8085198e+01  -1.0146545e+00
   1.8093778e+01  -1.0229170e+00
   1.8102358e+01  -1.0469366e+00
   1.8110939e+01  -1.0576655e+00
   1.8119519e+01  -1.0798262e+00
   1.8128100e+01  -1.1175532e+00
   1.8136680e+01  -1.1445325e+00
   1.8145261e+01  -1.1785389e+00
   1.8153841e+01  -1.2142506e+00
   1.8162421e+01  -1.2531831e+00
   1.8171002e+01  -1.2961237e+00
   1.8179582e+01  -1.3387495e+00
   1.8188163e+01  -1.3910184e+00
   1.8196743e+01  -1.4278119e+00
   1.8205323e+01  -1.4951906e+00
   1.8213904e+01  -1.5466213e+00
   1.8222484e+01  -1.6052465e+00
   1.8231065e+01  -1.6664449e+00
   1.8239645e+01  -1.7109931e+00
   1.8248225e+01  -1.7823489e+00
   1.8256806e+01  -1.8346282e+00
   1.8265386e+01  -1.8771407e+00
   1.8273967e+01  -1.9412063e+00
   1.8282547e+01  -1.9878719e+00
   1.8291127e+01  -2.0330648e+00
   1.8299708e+01  -2.0735480e+00
   1.8308288e+01  -2.1189706e+00
   1.8316869e+01  -2.1647931e+00
   1.8325449e+01  -2.2022241e+00
   1.8334029e+01  -2.2285327e+00
   1.8342610e+01  -2.2580821e+00
   1.8351190e+01  -2.2859017e+00
   1.8359771e+01  -2.3144800e+00
   1.8368351e+01  -2.3314045e+00
   1.8376931e+01  -2.3509100e+00
   1.8385512e+01  -2.3578574e+00
   1.8394092e+01  -2.3721168e+00
   1.8402673e+01  -2.3769788e+00
   1.8411253e+01  -2.3962775e+00
   1.8419833e+01  -2.4147677e+00
   1.8428414e+01  -2.4303970e+00
   1.8436994e+01  -2.4457616e+00
   1.8445575e+01  -2.4552016e+00
   1.8454155e+01  -2.4602966e+00
   1.8462736e+01  -2.4667120e+00
   1.8471316e+01  -2.4686986e+00
   1.8479896e+01  -2.4668515e+00
   1.8488477e+01  -2.4653227e+00
   1.8497057e+01  -2.4601714e+00
   1.8505638e+01  -2.4521670e+00
   1.8514218e+01  -2.4453133e+00
   1.8522798e+01  -2.4347022e+00
   1.8531379e+01  -2.4178733e+00
   1.8539959e+01  -2.4019190e+00
   1.8548540e+01  -2.3835784e+00
   1.8557120e+01  -2.3640734e+00
   1.8565700e+01  -2.3385698e+00
   1.8574281e+01  -2.3134964e+00
   1.8582861e+01  -2.2868101e+00
   1.8591442e+01  -2.2587655e+00
   1.8600022e+01  -2.2236962e+00
   1.8608602e+01  -2.1927295e+00
   1.8617183e+01  -2.1667623e+00
   1.8625763e+01  -2.1379628e+00
   1.8634344e+01  -2.1039621e+00
   1.8642924e+01  -2.0691243e+00
   1.8651504e+01  -2.0350921e+00
   1.8660085e+01  -1.9991356e+00
   1.8668665e+01  -1.9590650e+00
   1.8677246e+01  -1.9217301e+00
   1.8685826e+01  -1.8809599e+00
   1.8694406e+01  -1.8392195e+00
   1.8702987e+01  -1.7960965e+00
   1.8711567e+01  -1.7506980e+00
   1.8720148e+01  -1.7056728e+00
   1.8728728e+01  -1.6585417e+00
   1.8737308e+01  -1.6112720e+00
   1.8745889e+01  -1.5620190e+00
   1.8754469e+01  -1.5106513e+00
   1.8763050e+01  -1.4606794e+00
   1.8771630e+01  -1.4075934e+00
   1.8780211e+01  -1.3542353e+00
   1.8788791e+01  -1.3003871e+00
   1.8797371e+01  -1.2436996e+00
   1.8805952e+01  -1.1851674e+00
   1.8814532e+01  -1.1230794e+00
   1.8823113e+01  -1.0602320e+00
   1.8831693e+01  -9.9675279e-01
   1.8840273e+01  -9.3285976e-01
   1.8848854e+01  -8.6828518e-01
   1.8857434e+01  -8.0315385e-01
   1.8866015e+01  -7.3789889e-01
   1.8874595e+01  -6.7253232e-01
   1.8883175e+01  -6.0687258e-01
   1.8891756e+01  -5.4027548e-01
   1.8900336e+01  -4.7222090e-01
   1.8908917e+01  -4.0459379e-01
   1.8917497e+01  -3.3635455e-01
   1.8926077e+01  -2.6825460e-01
   1.8934658e+01  -1.9978942e-01
   1.8943238e+01  -1.3118797e-01
   1.8951819e+01  -6.2979156e-02
   1.8960399e+01   5.6683917e-03
   1.8968979e+01   7.5070866e-02
   1.8977560e+01   1.4488964e-01
   1.8986140e+01   2.1419839e-01
   1.8994721e+01   2.8417740e-01
   1.9003301e+01   3.5390546e-01
   1.9011881e+01   4.2586538e-01
   1.9020462e+01   4.9735117e-01
   1.9029042e+01   5.6787265e-01
   1.9037623e+01   6.3742817e-01
   1.9046203e+01   7.0688224e-01
   1.9054783e+01   7.7643653e-01
   1.9063364e+01   8.4454813e-01
   1.9071944e+01   9.1180394e-01
   1.9080525e+01   9.7732794e-01
   1.9089105e+01   1.0415091e+00
   1.9097686e+01   1.1050555e+00
   1.9106266e+01   1.1655999e+00
   1.9114846e+01   1.2241828e+00
   1.9123427e+01   1.2818065e+00
   1.9132007e+01   1.3365464e+00
   1.9140588e+01   1.3900481e+00
   1.9149168e+01   1.4402088e+00
   1.9157748e+01   1.4866176e+00
   1.9166329e+01   1.5323331e+00
   1.9174909e+01   1.5748676e+00
   1.9183490e+01   1.6147232e+00
   1.9192070e+01   1.6509919e+00
   1.9200650e+01   1.6833936e+00
   1.9209231e+01   1.7190801e+00
   1.9217811e+01   1.7515487e+00
   1.9226392e+01   1.7798068e+00
   1.9234972e+01   1.8040478e+00
   1.9243552e+01   1.8284146e+00
   1.9252133e+01   1.8517426e+00
   1.9260713e+01   1.8708749e+00
   1.9269294e+01   1.8892908e+00
   1.9277874e+01   1.9039038e+00
   1.9286454e+01   1.9147524e+00
   1.9295035e+01   1.9259700e+00
   1.9303615e+01   1.9355185e+00
   1.9312196e+01   1.9400742e+00
   1.9320776e+01   1.9410365e+00
   1.9329356e+01   1.9425152e+00
   1.9337937e+01   1.9395163e+00
   1.9346517e+01   1.9338901e+00
   1.9355098e+01   1.9278515e+00
   1.9363678e+01   1.9171465e+00
   1.9372258e+01   1.9047139e+00
   1.9380839e+01   1.8901833e+00
   1.9389419e+01   1.8717779e+00
   1.9398000e+01   1.8505733e+00
   1.9406580e+01   1.8318816e+00
   1.9415160e+01   1.8222624e+00
   1.9423741e+01   1.8101583e+00
   1.9432321e+01   1.7957215e+00
   1.9440902e+01   1.7798158e+00
   1.9449482e+01   1.7643642e+00
   1.9458063e+01   1.7463824e+00
   1.9466643e+01   1.7262153e+00
   1.9475223e+01   1.7063579e+00
   1.9483804e+01   1.6875904e+00
   1.9492384e+01   1.6654209e+00
   1.9500965e+01   1.6440763e+00
   1.9509545e+01   1.6210134e+00
   1.9518125e+01   1.5984699e+00
   1.9526706e+01   1.5742168e+00
   1.9535286e+01   1.5501146e+00
   1.9543867e+01   1.5249459e+00
   1.9552447e+01   1.5013845e+00
   1.9561027e+01   1.4751145e+00
   1.9569608e+01   1.4476796e+00
   1.9578188e+01   1.4219756e+00
   1.9586769e+01   1.3977158e+00
   1.9595349e+01   1.3682413e+00
   1.9603929e+01   1.3416630e+00
   1.9612510e+01   1.3280279e+00
   1.9621090e+01   1.3149218e+00
   1.9629671e+01   1.3019061e+00
   1.9638251e+01   1.2849941e+00
   1.9646831e+01   1.2680665e+00
   1.9655412e+01   1.2508613e+00
   1.9663992e+01   1.2348684e+00
   1.9672573e+01   1.2176397e+00
   1.9681153e+01   1.1970290e+00
   1.9689733e+01   1.1774351e+00
   1.9698314e+01   1.1587928e+00
   1.9706894e+01   1.1357111e+00
   1.9715475e+01   1.1132564e+00
   1.9724055e+01   1.0893357e+00
   1.9732635e+01   1.0634328e+00
   1.9741216e+01   1.0356660e+00
   1.9749796e+01   1.0083605e+00
   1.9758377e+01   9.8132622e-01
   1.9766957e+01   9.4831913e-01
   1.9775538e+01   9.1454976e-01
   1.9784118e+01   8.8103783e-01
   1.9792698e+01   8.4387149e-01
   1.9801279e+01   8.0719905e-01
   1.9809859e+01   7.6757347e-01
   1.9818440e+01   7.2294002e-01
   1.9827020e+01   6.7793177e-01
   1.9835600e+01   6.3166164e-01
   1.9844181e+01   5.8447937e-01
   1.9852761e+01   5.3634115e-01
   1.9861342e+01   4.8723011e-01
   1.9869922e+01   4.3657700e-01
   1.9878502e+01   3.8469235e-01
   1.9887083e+01   3.3464889e-01
   1.9895663e+01   2.8309889e-01
   1.9904244e+01   2.3213114e-01
   1.9912824e+01   1.8277144e-01
   1.9921404e+01   1.3413383e-01
   1.9929985e+01   8.6790771e-02
   1.9938565e+01   4.0704699e-02
   1.9947146e+01  -2.5024775e-03
   1.9955726e+01  -4.4120665e-02
   1.9964306e+01  -8.3041766e-02
   1.9972887e+01  -1.1692113e-01
   1.9981467e+01  -1.4831230e-01
   1.9990048e+01  -1.7654785e-01
   1.9998628e+01  -1.9936198e-01
   2.0007208e+01  -2.1775916e-01
   2.0015789e+01  -2.3104285e-01
   2.0024369e+01  -2.3907878e-01
   2.0032950e+01  -2.4131305e-01
   2.0041530e+01  -2.3892957e-01
   2.0050110e+01  -2.3123893e-01
   2.0058691e+01  -2.1780890e-01
   2.0067271e+01  -1.9881063e-01
   2.0075852e+01  -1.7539342e-01
   2.0084432e+01  -1.4695399e-01
   2.0093013e+01  -1.1379930e-01
   2.0101593e+01  -7.6417407e-02
   2.0110173e+01  -3.4720140e-02
   2.0118754e+01   1.1007187e-02
   2.0127334e+01   5.9896115e-02
   2.0135915e+01   1.1152392e-01
   2.0144495e+01   1.6578906e-01
   2.0153075e+01   2.2285847e-01
   2.0161656e+01   2.8159007e-01
   2.0170236e+01   3.4138944e-01
   2.0178817e+01   4.0186175e-01
   2.0187397e+01   4.6329640e-01
   2.0195977e+01   5.2458128e-01
   2.0204558e+01   5.8174499e-01
   2.0213138e+01   6.2619405e-01
   2.0221719e+01   6.6631223e-01
   2.0230299e+01   7.0056207e-01
   2.0238879e+01   7.3096968e-01
   2.0247460e+01   7.5783761e-01
   2.0256040e+01   7.7509749e-01
   2.0264621e+01   7.8818308e-01
   2.0273201e+01   7.9948840e-01
   2.0281781e+01   8.0263212e-01
   2.0290362e+01   7.9934831e-01
   2.0298942e+01   7.9390650e-01
   2.0307523e+01   7.8458882e-01
   2.0316103e+01   7.7090214e-01
   2.0324683e+01   7.5362958e-01
   2.0333264e+01   7.3615434e-01
   2.0341844e+01   7.1641676e-01
   2.0350425e+01   6.9380624e-01
   2.0359005e+01   6.7355555e-01
   2.0367585e+01   6.5503862e-01
   2.0376166e+01   6.3664740e-01
   2.0384746e+01   6.2239752e-01
   2.0393327e+01   6.1244995e-01
   2.0401907e+01   6.0304504e-01
   2.0410488e+01   5.6370941e-01
   2.0419068e+01   5.2306036e-01
   2.0427648e+01   4.8882877e-01
   2.0436229e+01   4.5941736e-01
   2.0444809e+01   4.3234900e-01
   2.0453390e+01   4.1183248e-01
   2.0461970e+01   3.9823356e-01
   2.0470550e+01   3.8654732e-01
   2.0479131e+01   3.7906469e-01
   2.0487711e+01   3.7728059e-01
   2.0496292e+01   3.7828615e-01
   2.0504872e+01   3.8628892e-01
   2.0513452e+01   3.9672407e-01
   2.0522033e+01   4.0892326e-01
   2.0530613e+01   4.2757219e-01
   2.0539194e+01   4.4806641e-01
   2.0547774e+01   4.6589815e-01
   2.0556354e+01   4.8720783e-01
   2.0564935e+01   5.0954534e-01
   2.0573515e+01   5.3347409e-01
   2.0582096e+01   5.5778548e-01
   2.0590676e+01   5.7655165e-01
   2.0599256e+01   5.9552843e-01
   2.0607837e+01   6.0198430e-01
   2.0616417e+01   5.9394236e-01
   2.0624998e+01   5.8336884e-01
   2.0633578e+01   5.6795522e-01
   2.0642158e+01   5.4888716e-01
   2.0650739e+01   5.2448751e-01
   2.0659319e+01   4.9308444e-01
   2.0667900e+01   4.5422294e-01
   2.0676480e+01   4.1161729e-01
   2.0685060e+01   3.6178959e-01
   2.0693641e+01   3.0440350e-01
   2.0702221e+01   2.4230275e-01
   2.0710802e+01   1.7442138e-01
   2.0719382e+01   9.9107949e-02
   2.0727963e+01   1.7519115e-02
   2.0736543e+01  -6.7613967e-02
   2.0745123e+01  -1.5980542e-01
   2.0753704e+01  -2.5687448e-01
   2.0762284e+01  -3.5894360e-01
   2.0770865e+01  -4.6522884e-01
   2.0779445e+01  -5.7623423e-01
   2.0788025e+01  -6.9057918e-01
   2.0796606e+01  -8.0831535e-01
   2.0805186e+01  -9.2959805e-01
   2.0813767e+01  -1.0575056e+00
   2.0822347e+01  -1.1876497e+00
   2.0830927e+01  -1.3206096e+00
   2.0839508e+01  -1.4554643e+00
   2.0848088e+01  -1.5915435e+00
   2.0856669e+01  -1.7289329e+00
   2.0865249e+01  -1.8672402e+00
   2.0873829e+01  -2.0047947e+00
   2.0882410e+01  -2.1415778e+00
   2.0890990e+01  -2.2785726e+00
   2.0899571e+01  -2.4122045e+00
   2.0908151e+01  -2.5433092e+00
   2.0916731e+01  -2.6730893e+00
   2.0925312e+01  -2.7995226e+00
   2.0933892e+01  -2.9192221e+00
   2.0942473e+01  -3.0355551e+00
   2.0951053e+01  -3.1480662e+00
   2.0959633e+01  -3.2524851e+00
   2.0968214e+01  -3.3511011e+00
   2.0976794e+01  -3.4423406e+00
   2.0985375e+01  -3.5256408e+00
   2.0993955e+01  -3.6000873e+00
   2.1002535e+01  -3.6674575e+00
   2.1011116e+01  -3.7455867e+00
   2.1019696e+01  -3.8179746e+00
   2.1028277e+01  -3.8818648e+00
   2.1036857e+01  -3.9410060e+00
   2.1045438e+01  -3.9921940e+00
   2.1054018e+01  -4.0357415e+00
   2.1062598e+01  -4.0741407e+00
   2.1071179e+01  -4.1026416e+00
   2.1079759e+01  -4.1264449e+00
   2.1088340e+01  -4.1448290e+00
   2.1096920e+01  -4.1543315e+00
   2.1105500e+01  -4.1555643e+00
   2.1114081e+01  -4.1515307e+00
   2.1122661e+01  -4.1410164e+00
   2.1131242e+01  -4.1217392e+00
   2.1139822e+01  -4.0943394e+00
   2.1148402e+01  -4.0641354e+00
   2.1156983e+01  -4.0246626e+00
   2.1165563e+01  -3.9753684e+00
   2.1174144e+01  -3.9217771e+00
   2.1182724e+01  -3.8609428e+00
   2.1191304e+01  -3.7946669e+00
   2.1199885e+01  -3.7179718e+00
   2.1208465e+01  -3.6514916e+00
   2.1217046e+01  -3.5951908e+00
   2.1225626e+01  -3.5272814e+00
   2.1234206e+01  -3.4615496e+00
   2.1242787e+01  -3.3938646e+00
   2.1251367e+01  -3.3194312e+00
   2.1259948e+01  -3.2421028e+00
   2.1268528e+01  -3.1663591e+00
   2.1277108e+01  -3.0860579e+00
   2.1285689e+01  -3.0097528e+00
   2.1294269e+01  -2.9293353e+00
   2.1302850e+01  -2.8477618e+00
   2.1311430e+01  -2.7691346e+00
   2.1320010e+01  -2.6877810e+00
   2.1328591e+01  -2.6096722e+00
   2.1337171e+01  -2.5313859e+00
   2.1345752e+01  -2.4553864e+00
   2.1354332e+01  -2.3809651e+00
   2.1362913e+01  -2.3056329e+00
   2.1371493e+01  -2.2358207e+00
   2.1380073e+01  -2.1706656e+00
   2.1388654e+01  -2.1049024e+00
   2.1397234e+01  -2.0423491e+00
   2.1405815e+01  -1.9867923e+00
   2.1414395e+01  -1.9346403e+00
   2.1422975e+01  -1.8872317e+00
   2.1431556e+01  -1.8461947e+00
   2.1440136e+01  -1.8024382e+00
   2.1448717e+01  -1.7697108e+00
   2.1457297e+01  -1.7415846e+00
   2.1465877e+01  -1.7219794e+00
   2.1474458e+01  -1.7008402e+00
   2.1483038e+01  -1.6874570e+00
   2.1491619e+01  -1.6777622e+00
   2.1500199e+01  -1.6723113e+00
   2.1508779e+01  -1.6775663e+00
   2.1517360e+01  -1.6869307e+00
   2.1525940e+01  -1.6984384e+00
   2.1534521e+01  -1.7110231e+00
   2.1543101e+01  -1.7330849e+00
   2.1551681e+01  -1.7578541e+00
   2.1560262e+01  -1.7835105e+00
   2.1568842e+01  -1.8183773e+00
   2.1577423e+01  -1.8486669e+00
   2.1586003e+01  -1.8828677e+00
   2.1594583e+01  -1.9228327e+00
   2.1603164e+01  -1.9605899e+00
   2.1611744e+01  -1.9766200e+00
   2.1620325e+01  -1.9868407e+00
   2.1628905e+01  -1.9948823e+00
   2.1637485e+01  -2.0033071e+00
   2.1646066e+01  -2.0137375e+00
   2.1654646e+01  -2.0176165e+00
   2.1663227e+01  -2.0175338e+00
   2.1671807e+01  -2.0185191e+00
   2.1680387e+01  -2.0166395e+00
   2.1688968e+01  -2.0105458e+00
   2.1697548e+01  -1.9974431e+00
   2.1706129e+01  -1.9807591e+00
   2.1714709e+01  -1.9621678e+00
   2.1723290e+01  -1.9394394e+00
   2.1731870e+01  -1.9124151e+00
   2.1740450e+01  -1.8804954e+00
   2.1749031e+01  -1.8465018e+00
   2.1757611e+01  -1.8056332e+00
   2.1766192e+01  -1.7581538e+00
   2.1774772e+01  -1.7101920e+00
   2.1783352e+01  -1.6566976e+00
   2.1791933e+01  -1.6000171e+00
   2.1800513e+01  -1.5393576e+00
   2.1809094e+01  -1.4591420e+00
   2.1817674e+01  -1.3676972e+00
   2.1826254e+01  -1.2781289e+00
   2.1834835e+01  -1.1876481e+00
   2.1843415e+01  -1.0948836e+00
   2.1851996e+01  -1.0008584e+00
   2.1860576e+01  -9.0954938e-01
   2.1869156e+01  -8.1971828e-01
   2.1877737e+01  -7.2845145e-01
   2.1886317e+01  -6.3742719e-01
   2.1894898e+01  -5.5222106e-01
   2.1903478e+01  -4.7065122e-01
   2.1912058e+01  -3.9040583e-01
   2.1920639e+01  -3.1492867e-01
   2.1929219e+01  -2.4536289e-01
   2.1937800e+01  -1.8107596e-01
   2.1946380e+01  -1.2148690e-01
   2.1954960e+01  -6.8646721e-02
   2.1963541e+01  -2.3227757e-02
   2.1972121e+01   1.6443504e-02
   2.1980702e+01   4.9012513e-02
   2.1989282e+01   7.4043549e-02
   2.1997862e+01   9.1794197e-02
   2.2006443e+01   1.0266729e-01
   2.2015023e+01   1.0674440e-01
   2.2023604e+01   1.0423982e-01
   2.2032184e+01   9.5325426e-02
   2.2040765e+01   8.0489965e-02
   2.2049345e+01   6.0701381e-02
   2.2057925e+01   3.5063499e-02
   2.2066506e+01   4.0370507e-03
   2.2075086e+01  -2.9942409e-02
   2.2083667e+01  -6.8799459e-02
   2.2092247e+01  -1.1130433e-01
   2.2100827e+01  -1.5616083e-01
   2.2109408e+01  -2.0274137e-01
   2.2117988e+01  -2.5176454e-01
   2.2126569e+01  -3.0248978e-01
   2.2135149e+01  -3.5278229e-01
   2.2143729e+01  -4.0734797e-01
   2.2152310e+01  -4.6325783e-01
   2.2160890e+01  -5.1815741e-01
   2.2169471e+01  -5.6809210e-01
   2.2178051e+01  -6.1715076e-01
   2.2186631e+01  -6.6750332e-01
   2.2195212e+01  -7.1868395e-01
   2.2203792e+01  -7.6608797e-01
   2.2212373e+01  -7.9023008e-01
   2.2220953e+01  -8.1297890e-01
   2.2229533e+01  -8.2953793e-01
   2.2238114e+01  -8.4697454e-01
   2.2246694e+01  -8.6348941e-01
   2.2255275e+01  -8.6700143e-01
   2.2263855e+01  -8.7332782e-01
   2.2272435e+01  -8.7504926e-01
   2.2281016e+01  -8.7859191e-01
   2.2289596e+01  -8.7396940e-01
   2.2298177e+01  -8.6555740e-01
   2.2306757e+01  -8.6255895e-01
   2.2315337e+01  -8.5852544e-01
   2.2323918e+01  -8.5312842e-01
   2.2332498e+01  -8.4221060e-01
   2.2341079e+01  -8.3025504e-01
   2.2349659e+01  -8.2365583e-01
   2.2358240e+01  -8.2150930e-01
   2.2366820e+01  -8.2015689e-01
   2.2375400e+01  -8.2311046e-01
   2.2383981e+01  -8.2534822e-01
   2.2392561e+01  -8.3428682e-01
   2.2401142e+01  -8.4204921e-01
   2.2409722e+01  -8.3948364e-01
   2.2418302e+01  -8.2279191e-01
   2.2426883e+01  -8.2044577e-01
   2.2435463e+01  -8.2151568e-01
   2.2444044e+01  -8.2748481e-01
   2.2452624e+01  -8.3331867e-01
   2.2461204e+01  -8.4935097e-01
   2.2469785e+01  -8.6799582e-01
   2.2478365e+01  -8.8337354e-01
   2.2486946e+01  -9.0780618e-01
   2.2495526e+01  -9.3988601e-01
   2.2504106e+01  -9.7146897e-01
   2.2512687e+01  -1.0056966e+00
   2.2521267e+01  -1.0474813e+00
   2.2529848e+01  -1.0771797e+00
   2.2538428e+01  -1.1303194e+00
   2.2547008e+01  -1.1782694e+00
   2.2555589e+01  -1.2216599e+00
   2.2564169e+01  -1.2820998e+00
   2.2572750e+01  -1.3300956e+00
   2.2581330e+01  -1.3805274e+00
   2.2589910e+01  -1.4438771e+00
   2.2598491e+01  -1.5133976e+00
   2.2607071e+01  -1.5732790e+00
   2.2615652e+01  -1.6375904e+00
   2.2624232e+01  -1.6918690e+00
   2.2632812e+01  -1.7578343e+00
   2.2641393e+01  -1.8160040e+00
   2.2649973e+01  -1.8849307e+00
   2.2658554e+01  -1.9409550e+00
   2.2667134e+01  -1.9989078e+00
   2.2675715e+01  -2.0522887e+00
   2.2684295e+01  -2.1047568e+00
   2.2692875e+01  -2.1627222e+00
   2.2701456e+01  -2.2075217e+00
   2.2710036e+01  -2.2508135e+00
   2.2718617e+01  -2.2841763e+00
   2.2727197e+01  -2.3333673e+00
   2.2735777e+01  -2.3605282e+00
   2.2744358e+01  -2.3845340e+00
   2.2752938e+01  -2.4091145e+00
   2.2761519e+01  -2.4273567e+00
   2.2770099e+01  -2.4434333e+00
   2.2778679e+01  -2.4517131e+00
   2.2787260e+01  -2.4543379e+00
   2.2795840e+01  -2.4585480e+00
   2.2804421e+01  -2.4552488e+00
   2.2813001e+01  -2.4581474e+00
   2.2821581e+01  -2.4744726e+00
   2.2830162e+01  -2.4686780e+00
   2.2838742e+01  -2.4625514e+00
   2.2847323e+01  -2.4566636e+00
   2.2855903e+01  -2.4455125e+00
   2.2864483e+01  -2.4314370e+00
   2.2873064e+01  -2.4132685e+00
   2.2881644e+01  -2.3956731e+00
   2.2890225e+01  -2.3689056e+00
   2.2898805e+01  -2.3377452e+00
   2.2907385e+01  -2.3088055e+00
   2.2915966e+01  -2.2772050e+00
   2.2924546e+01  -2.2385522e+00
   2.2933127e+01  -2.2036189e+00
   2.2941707e+01  -2.1591158e+00
   2.2950287e+01  -2.1127280e+00
   2.2958868e+01  -2.0638054e+00
   2.2967448e+01  -2.0158691e+00
   2.2976029e+01  -1.9639231e+00
   2.2984609e+01  -1.9066104e+00
   2.2993190e+01  -1.8500208e+00
   2.3001770e+01  -1.7904968e+00
   2.3010350e+01  -1.7365515e+00
   2.3018931e+01  -1.6842693e+00
   2.3027511e+01  -1.6312618e+00
   2.3036092e+01  -1.5719371e+00
   2.3044672e+01  -1.5119942e+00
   2.3053252e+01  -1.4534117e+00
   2.3061833e+01  -1.3945593e+00
   2.3070413e+01  -1.3308377e+00
   2.3078994e+01  -1.2674773e+00
   2.3087574e+01  -1.2042961e+00
   2.3096154e+01  -1.1410673e+00
   2.3104735e+01  -1.0761448e+00
   2.3113315e+01  -1.0084769e+00
   2.3121896e+01  -9.4165166e-01
   2.3130476e+01  -8.7524451e-01
   2.3139056e+01  -8.0712565e-01
   2.3147637e+01  -7.3833834e-01
   2.3156217e+01  -6.6799620e-01
   2.3164798e+01  -5.9914551e-01
   2.3173378e+01  -5.3064070e-01
   2.3181958e+01  -4.5986257e-01
   2.3190539e+01  -3.8939554e-01
   2.3199119e+01  -3.1860215e-01
   2.3207700e+01  -2.4750161e-01
   2.3216280e+01  -1.7646083e-01
   2.3224860e+01  -1.0439259e-01
   2.3233441e+01  -3.2728814e-02
   2.3242021e+01   3.8207755e-02
   2.3250602e+01   1.0950994e-01
   2.3259182e+01   1.8031012e-01
   2.3267762e+01   2.5062440e-01
   2.3276343e+01   3.2080426e-01
   2.3284923e+01   3.9108195e-01
   2.3293504e+01   4.6114284e-01
   2.3302084e+01   5.3070741e-01
   2.3310665e+01   5.9965492e-01
   2.3319245e+01   6.6829697e-01
   2.3327825e+01   7.3656111e-01
   2.3336406e+01   8.0416232e-01
   2.3344986e+01   8.7171662e-01
   2.3353567e+01   9.3867882e-01
   2.3362147e+01   1.0051447e+00
   2.3370727e+01   1.0707846e+00
   2.3379308e+01   1.1362505e+00
   2.3387888e+01   1.2013633e+00
   2.3396469e+01   1.2657916e+00
   2.3405049e+01   1.3295619e+00
   2.3413629e+01   1.3925775e+00
   2.3422210e+01   1.4542870e+00
   2.3430790e+01   1.5147326e+00
   2.3439371e+01   1.5744039e+00
   2.3447951e+01   1.6324146e+00
   2.3456531e+01   1.6895850e+00
   2.3465112e+01   1.7457682e+00
   2.3473692e+01   1.7999591e+00
   2.3482273e+01   1.8536756e+00
   2.3490853e+01   1.9057520e+00
   2.3499433e+01   1.9566376e+00
   2.3508014e+01   2.0061537e+00
   2.3516594e+01   2.0556459e+00
   2.3525175e+01   2.1023385e+00
   2.3533755e+01   2.1469650e+00
   2.3542335e+01   2.1917425e+00
   2.3550916e+01   2.2352899e+00
   2.3559496e+01   2.2768104e+00
   2.3568077e+01   2.3173039e+00
   2.3576657e+01   2.3558660e+00
   2.3585237e+01   2.3919783e+00
   2.3593818e+01   2.4288925e+00
   2.3602398e+01   2.4636615e+00
   2.3610979e+01   2.4952133e+00
   2.3619559e+01   2.5299331e+00
   2.3628140e+01   2.5609167e+00
   2.3636720e+01   2.5888986e+00
   2.3645300e+01   2.6150875e+00
   2.3653881e+01   2.6408102e+00
   2.3662461e+01   2.6628885e+00
   2.3671042e+01   2.6855064e+00
   2.3679622e+01   2.7036156e+00
   2.3688202e+01   2.7193315e+00
   2.3696783e+01   2.7352483e+00
   2.3705363e+01   2.7523480e+00
   2.3713944e+01   2.7634377e+00
   2.3722524e+01   2.7691479e+00
   2.3731104e+01   2.7743977e+00
   2.3739685e+01   2.7778991e+00
   2.3748265e+01   2.7800585e+00
   2.3756846e+01   2.7781871e+00
   2.3765426e+01   2.7735041e+00
   2.3774006e+01   2.7647994e+00
   2.3782587e+01   2.7567087e+00
   2.3791167e+01   2.7463940e+00
   2.3799748e+01   2.7292159e+00
   2.3808328e+01   2.7151438e+00
   2.3816908e+01   2.7118060e+00
   2.3825489e+01   2.7047492e+00
   2.3834069e+01   2.6923839e+00
   2.3842650e+01   2.6791022e+00
   2.3851230e+01   2.6641097e+00
   2.3859810e+01   2.6483751e+00
   2.3868391e+01   2.6322318e+00
   2.3876971e+01   2.6123505e+00
   2.3885552e+01   2.5918068e+00
   2.3894132e+01   2.5691876e+00
   2.3902712e+01   2.5458565e+00
   2.3911293e+01   2.5221548e+00
   2.3919873e+01   2.4953581e+00
   2.3928454e+01   2.4691222e+00
   2.3937034e+01   2.4406713e+00
   2.3945614e+01   2.4121526e+00
   2.3954195e+01   2.3811963e+00
   2.3962775e+01   2.3511165e+00
   2.3971356e+01   2.3213809e+00
   2.3979936e+01   2.2877373e+00
   2.3988517e+01   2.2528259e+00
   2.3997097e+01   2.2194727e+00
   2.4005677e+01   2.1901027e+00
   2.4014258e+01   2.1724355e+00
   2.4022838e+01   2.1539079e+00
   2.4031419e+01   2.1313208e+00
   2.4039999e+01   2.1096093e+00
   2.4048579e+01   2.0862006e+00
   2.4057160e+01   2.0645133e+00
   2.4065740e+01   2.0412312e+00
   2.4074321e+01   2.0149330e+00
   2.4082901e+01   1.9897880e+00
   2.4091481e+01   1.9618146e+00
   2.4100062e+01   1.9341907e+00
   2.4108642e+01   1.9046206e+00
   2.4117223e+01   1.8725702e+00
   2.4125803e+01   1.8396220e+00
   2.4134383e+01   1.8044583e+00
   2.4142964e+01   1.7687861e+00
   2.4151544e+01   1.7333784e+00
   2.4160125e+01   1.6919499e+00
   2.4168705e+01   1.6498596e+00
   2.4177285e+01   1.6066689e+00
   2.4185866e+01   1.5596768e+00
   2.4194446e+01   1.5125593e+00
   2.4203027e+01   1.4628917e+00
   2.4211607e+01   1.4059034e+00
   2.4220187e+01   1.3482783e+00
   2.4228768e+01   1.2891743e+00
   2.4237348e+01   1.2270059e+00
   2.4245929e+01   1.1617741e+00
   2.4254509e+01   1.0944432e+00
   2.4263089e+01   1.0261674e+00
   2.4271670e+01   9.5711550e-01
   2.4280250e+01   8.8540118e-01
   2.4288831e+01   8.1239370e-01
   2.4297411e+01   7.4030341e-01
   2.4305992e+01   6.6839398e-01
   2.4314572e+01   5.9591738e-01
   2.4323152e+01   5.2534732e-01
   2.4331733e+01   4.5468552e-01
   2.4340313e+01   3.8581723e-01
   2.4348894e+01   3.1825366e-01
   2.4357474e+01   2.5290568e-01
   2.4366054e+01   1.9212128e-01
   2.4374635e+01   1.3468056e-01
   2.4383215e+01   8.1708058e-02
   2.4391796e+01   3.2587010e-02
   2.4400376e+01  -1.2333638e-02
   2.4408956e+01  -5.3126008e-02
   2.4417537e+01  -8.8248979e-02
   2.4426117e+01  -1.1638779e-01
   2.4434698e+01  -1.3805743e-01
   2.4443278e+01  -1.5191813e-01
   2.4451858e+01  -1.5802936e-01
   2.4460439e+01  -1.5711300e-01
   2.4469019e+01  -1.4856211e-01
   2.4477600e+01  -1.3205255e-01
   2.4486180e+01  -1.0785071e-01
   2.4494760e+01  -7.6161483e-02
   2.4503341e+01  -3.8166222e-02
   2.4511921e+01   6.6877066e-03
   2.4520502e+01   5.8189182e-02
   2.4529082e+01   1.1552645e-01
   2.4537662e+01   1.7807896e-01
   2.4546243e+01   2.4575176e-01
   2.4554823e+01   3.1794799e-01
   2.4563404e+01   3.9325142e-01
   2.4571984e+01   4.7238887e-01
   2.4580564e+01   5.5362686e-01
   2.4589145e+01   6.3549055e-01
   2.4597725e+01   7.2072258e-01
   2.4606306e+01   7.9954473e-01
   2.4614886e+01   8.6074894e-01
   2.4623467e+01   9.2051656e-01
   2.4632047e+01   9.7549295e-01
   2.4640627e+01   1.0240397e+00
   2.4649208e+01   1.0681232e+00
   2.4657788e+01   1.1037980e+00
   2.4666369e+01   1.1311373e+00
   2.4674949e+01   1.1562091e+00
   2.4683529e+01   1.1745322e+00
   2.4692110e+01   1.1818539e+00
   2.4700690e+01   1.1870025e+00
   2.4709271e+01   1.1875929e+00
   2.4717851e+01   1.1823284e+00
   2.4726431e+01   1.1747446e+00
   2.4735012e+01   1.1648163e+00
   2.4743592e+01   1.1516080e+00
   2.4752173e+01   1.1379156e+00
   2.4760753e+01   1.1270183e+00
   2.4769333e+01   1.1187274e+00
   2.4777914e+01   1.1096455e+00
   2.4786494e+01   1.1024699e+00
   2.4795075e+01   1.1043533e+00
   2.4803655e+01   1.1039515e+00
   2.4812235e+01   1.0547522e+00
   2.4820816e+01   1.0109335e+00
   2.4829396e+01   9.7701417e-01
   2.4837977e+01   9.4452558e-01
   2.4846557e+01   9.2106655e-01
   2.4855137e+01   9.0326737e-01
   2.4863718e+01   8.8679085e-01
   2.4872298e+01   8.8162316e-01
   2.4880879e+01   8.7991291e-01
   2.4889459e+01   8.8021758e-01
   2.4898039e+01   8.9336734e-01
   2.4906620e+01   9.1033936e-01
   2.4915200e+01   9.3012915e-01
   2.4923781e+01   9.6201037e-01
   2.4932361e+01   9.9174558e-01
   2.4940942e+01   1.0255456e+00
   2.4949522e+01   1.0697773e+00
   2.4958102e+01   1.1165503e+00
   2.4966683e+01   1.1653158e+00
   2.4975263e+01   1.2197269e+00
   2.4983844e+01   1.2754554e+00
   2.4992424e+01   1.3296963e+00
   2.5001004e+01   1.3889958e+00
   2.5009585e+01   1.4304363e+00
   2.5018165e+01   1.4600398e+00
   2.5026746e+01   1.4940302e+00
   2.5035326e+01   1.5228874e+00
   2.5043906e+01   1.5519727e+00
   2.5052487e+01   1.5768601e+00
   2.5061067e+01   1.5926191e+00
   2.5069648e+01   1.6069477e+00
   2.5078228e+01   1.6187174e+00
   2.5086808e+01   1.6182009e+00
   2.5095389e+01   1.6140293e+00
   2.5103969e+01   1.6041155e+00
   2.5112550e+01   1.5882334e+00
   2.5121130e+01   1.5596491e+00
   2.5129710e+01   1.5251909e+00
   2.5138291e+01   1.4882883e+00
   2.5146871e+01   1.4393523e+00
   2.5155452e+01   1.3795590e+00
   2.5164032e+01   1.3171556e+00
   2.5172612e+01   1.2479437e+00
   2.5181193e+01   1.1666940e+00
   2.5189773e+01   1.0806384e+00
   2.5198354e+01   9.8571096e-01
   2.5206934e+01   8.8935902e-01
   2.5215514e+01   7.9030100e-01
   2.5224095e+01   6.8055177e-01
   2.5232675e+01   5.6539290e-01
   2.5241256e+01   4.4423321e-01
   2.5249836e+01   3.1617895e-01
   2.5258417e+01   1.8299209e-01
   2.5266997e+01   4.5519757e-02
   2.5275577e+01  -9.6434897e-02
   2.5284158e+01  -2.4195219e-01
   2.5292738e+01  -3.9019532e-01
   2.5301319e+01  -5.4070876e-01
   2.5309899e+01  -6.9305736e-01
   2.5318479e+01  -8.4633424e-01
   2.5327060e+01  -1.0000074e+00
   2.5335640e+01  -1.1532978e+00
   2.5344221e+01  -1.3054817e+00
   2.5352801e+01  -1.4559481e+00
   2.5361381e+01  -1.6039632e+00
   2.5369962e+01  -1.7490317e+00
   2.5378542e+01  -1.8903359e+00
   2.5387123e+01  -2.0272203e+00
   2.5395703e+01  -2.1589599e+00
   2.5404283e+01  -2.2864767e+00
   2.5412864e+01  -2.4141091e+00
   2.5421444e+01  -2.5382209e+00
   2.5430025e+01  -2.6581248e+00
   2.5438605e+01  -2.7719437e+00
   2.5447185e+01  -2.8811752e+00
   2.5455766e+01  -2.9856003e+00
   2.5464346e+01  -3.0841970e+00
   2.5472927e+01  -3.1767343e+00
   2.5481507e+01  -3.2640234e+00
   2.5490087e+01  -3.3438618e+00
   2.5498668e+01  -3.4175652e+00
   2.5507248e+01  -3.4849943e+00
   2.5515829e+01  -3.5475945e+00
   2.5524409e+01  -3.6010349e+00
   2.5532989e+01  -3.6464467e+00
   2.5541570e+01  -3.6860409e+00
   2.5550150e+01  -3.7169627e+00
   2.5558731e+01  -3.7408539e+00
   2.5567311e+01  -3.7583895e+00
   2.5575892e+01  -3.7665896e+00
   2.5584472e+01  -3.7663417e+00
   2.5593052e+01  -3.7586369e+00
   2.5601633e+01  -3.7425159e+00
   2.5610213e+01  -3.7328586e+00
   2.5618794e+01  -3.7205499e+00
   2.5627374e+01  -3.6989418e+00
   2.5635954e+01  -3.6741843e+00
   2.5644535e+01  -3.6455174e+00
   2.5653115e+01  -3.6096984e+00
   2.5661696e+01  -3.5706558e+00
   2.5670276e+01  -3.5276313e+00
   2.5678856e+01  -3.4796571e+00
   2.5687437e+01  -3.4297576e+00
   2.5696017e+01  -3.3728781e+00
   2.5704598e+01  -3.3146576e+00
   2.5713178e+01  -3.2553706e+00
   2.5721758e+01  -3.1908852e+00
   2.5730339e+01  -3.1208757e+00
   2.5738919e+01  -3.0551086e+00
   2.5747500e+01  -2.9817740e+00
   2.5756080e+01  -2.9077810e+00
   2.5764660e+01  -2.8339979e+00
   2.5773241e+01  -2.7564633e+00
   2.5781821e+01  -2.6785520e+00
   2.5790402e+01  -2.5987282e+00
   2.5798982e+01  -2.5204684e+00
   2.5807562e+01  -2.4409749e+00
   2.5816143e+01  -2.3607707e+00
   2.5824723e+01  -2.2884804e+00
   2.5833304e+01  -2.2091086e+00
   2.5841884e+01  -2.1366058e+00
   2.5850464e+01  -2.0643399e+00
   2.5859045e+01  -1.9956268e+00
   2.5867625e+01  -1.9281353e+00
   2.5876206e+01  -1.8645267e+00
   2.5884786e+01  -1.8044766e+00
   2.5893367e+01  -1.7478357e+00
   2.5901947e+01  -1.6914657e+00
   2.5910527e+01  -1.6477829e+00
   2.5919108e+01  -1.6008338e+00
   2.5927688e+01  -1.5606009e+00
   2.5936269e+01  -1.5229239e+00
   2.5944849e+01  -1.4965390e+00
   2.5953429e+01  -1.4660308e+00
   2.5962010e+01  -1.4455717e+00
   2.5970590e+01  -1.4308598e+00
   2.5979171e+01  -1.4170916e+00
   2.5987751e+01  -1.4151724e+00
   2.5996331e+01  -1.4131053e+00
   2.6004912e+01  -1.4145903e+00
   2.6013492e+01  -1.4017609e+00
   2.6022073e+01  -1.3972550e+00
   2.6030653e+01  -1.3941776e+00
   2.6039233e+01  -1.4001204e+00
   2.6047814e+01  -1.4025123e+00
   2.6056394e+01  -1.4099660e+00
   2.6064975e+01  -1.4188687e+00
   2.6073555e+01  -1.4283656e+00
   2.6082135e+01  -1.4418041e+00
   2.6090716e+01  -1.4539875e+00
   2.6099296e+01  -1.4697033e+00
   2.6107877e+01  -1.4875310e+00
   2.6116457e+01  -1.5049014e+00
   2.6125037e+01  -1.5228485e+00
   2.6133618e+01  -1.5413063e+00
   2.6142198e+01  -1.5626203e+00
   2.6150779e+01  -1.5815278e+00
   2.6159359e+01  -1.5961525e+00
   2.6167939e+01  -1.6115699e+00
   2.6176520e+01  -1.6312863e+00
   2.6185100e+01  -1.6490120e+00
   2.6193681e+01  -1.6639432e+00
   2.6202261e+01  -1.6776960e+00
   2.6210841e+01  -1.6716707e+00
   2.6219422e+01  -1.6590940e+00
   2.6228002e+01  -1.6488366e+00
   2.6236583e+01  -1.6366905e+00
   2.6245163e+01  -1.6202252e+00
   2.6253744e+01  -1.5995713e+00
   2.6262324e+01  -1.5748802e+00
   2.6270904e+01  -1.5517943e+00
   2.6279485e+01  -1.5245339e+00
   2.6288065e+01  -1.4911431e+00
   2.6296646e+01  -1.4597164e+00
   2.6305226e+01  -1.4254978e+00
   2.6313806e+01  -1.3851948e+00
   2.6322387e+01  -1.3450272e+00
   2.6330967e+01  -1.3057759e+00
   2.6339548e+01  -1.2633468e+00
   2.6348128e+01  -1.2179869e+00
   2.6356708e+01  -1.1709371e+00
   2.6365289e+01  -1.1284313e+00
   2.6373869e+01  -1.0832073e+00
   2.6382450e+01  -1.0311413e+00
   2.6391030e+01  -9.8144523e-01
   2.6399610e+01  -9.3562517e-01
   2.6408191e+01  -8.8679442e-01
   2.6416771e+01  -8.3553228e-01
   2.6425352e+01  -7.8450346e-01
   2.6433932e+01  -7.3299069e-01
   2.6442512e+01  -6.8386064e-01
   2.6451093e+01  -6.3838000e-01
   2.6459673e+01  -5.9411214e-01
   2.6468254e+01  -5.5179081e-01
   2.6476834e+01  -5.1089801e-01
   2.6485414e+01  -4.7177633e-01
   2.6493995e+01  -4.3854164e-01
   2.6502575e+01  -4.0650840e-01
   2.6511156e+01  -3.7698310e-01
   2.6519736e+01  -3.5157330e-01
   2.6528316e+01  -3.2976236e-01
   2.6536897e+01  -3.0920726e-01
   2.6545477e+01  -2.9383806e-01
   2.6554058e+01  -2.8316702e-01
   2.6562638e+01  -2.7577079e-01
   2.6571219e+01  -2.7141612e-01
   2.6579799e+01  -2.6983184e-01
   2.6588379e+01  -2.7289031e-01
   2.6596960e+01  -2.8194121e-01
   2.6605540e+01  -2.8989424e-01
   2.6614121e+01  -2.9682753e-01
   2.6622701e+01  -3.0589148e-01
   2.6631281e+01  -3.1780082e-01
   2.6639862e+01  -3.3061551e-01
   2.6648442e+01  -3.4669639e-01
   2.6657023e+01  -3.6268277e-01
   2.6665603e+01  -3.7875624e-01
   2.6674183e+01  -3.9580412e-01
   2.6682764e+01  -4.1384761e-01
   2.6691344e+01  -4.3285957e-01
   2.6699925e+01  -4.5005063e-01
   2.6708505e+01  -4.7210416e-01
   2.6717085e+01  -4.9521590e-01
   2.6725666e+01  -5.1598949e-01
   2.6734246e+01  -5.4123780e-01
   2.6742827e+01  -5.6016515e-01
   2.6751407e+01  -5.8981574e-01
   2.6759987e+01  -6.1099829e-01
   2.6768568e+01  -6.3929232e-01
   2.6777148e+01  -6.6731605e-01
   2.6785729e+01  -6.8922746e-01
   2.6794309e+01  -7.2085687e-01
   2.6802889e+01  -7.5052612e-01
   2.6811470e+01  -7.6129523e-01
   2.6820050e+01  -7.6329473e-01
   2.6828631e+01  -7.7046558e-01
   2.6837211e+01  -7.6622406e-01
   2.6845791e+01  -7.8326293e-01
   2.6854372e+01  -7.8254275e-01
   2.6862952e+01  -7.8092992e-01
   2.6871533e+01  -7.8117499e-01
   2.6880113e+01  -7.9422643e-01
   2.6888694e+01  -8.0357931e-01
   2.6897274e+01  -8.0428125e-01
   2.6905854e+01  -8.0181824e-01
   2.6914435e+01  -8.0959289e-01
   2.6923015e+01  -8.2087858e-01
   2.6931596e+01  -8.3243086e-01
   2.6940176e+01  -8.4932897e-01
   2.6948756e+01  -8.6008234e-01
   2.6957337e+01  -8.6814039e-01
   2.6965917e+01  -8.8868965e-01
   2.6974498e+01  -9.1186082e-01
   2.6983078e+01  -9.3519340e-01
   2.6991658e+01  -9.6009369e-01
   2.7000239e+01  -9.9076498e-01
   2.7008819e+01  -1.0096310e+00
   2.7017400e+01  -1.0205152e+00
   2.7025980e+01  -1.0371954e+00
   2.7034560e+01  -1.0574529e+00
   2.7043141e+01  -1.0793824e+00
   2.7051721e+01  -1.0974705e+00
   2.7060302e+01  -1.1182161e+00
   2.7068882e+01  -1.1524309e+00
   2.7077462e+01  -1.1805848e+00
   2.7086043e+01  -1.2081956e+00
   2.7094623e+01  -1.2361895e+00
   2.7103204e+01  -1.2722167e+00
   2.7111784e+01  -1.3085914e+00
   2.7120364e+01  -1.3436577e+00
   2.7128945e+01  -1.3797730e+00
   2.7137525e+01  -1.4151880e+00
   2.7146106e+01  -1.4572660e+00
   2.7154686e+01  -1.4997909e+00
   2.7163266e+01  -1.5347653e+00
   2.7171847e+01  -1.5712623e+00
   2.7180427e+01  -1.6142768e+00
   2.7189008e+01  -1.6503920e+00
   2.7197588e+01  -1.6887454e+00
   2.7206169e+01  -1.7279929e+00
   2.7214749e+01  -1.7694828e+00
   2.7223329e+01  -1.8028709e+00
   2.7231910e+01  -1.8470778e+00
   2.7240490e+01  -1.8798571e+00
   2.7249071e+01  -1.9083676e+00
   2.7257651e+01  -1.9399922e+00
   2.7266231e+01  -1.9692239e+00
   2.7274812e+01  -1.9949689e+00
   2.7283392e+01  -2.0170158e+00
   2.7291973e+01  -2.0356511e+00
   2.7300553e+01  -2.0514158e+00
   2.7309133e+01  -2.0647276e+00
   2.7317714e+01  -2.0746630e+00
   2.7326294e+01  -2.0809218e+00
   2.7334875e+01  -2.0838441e+00
   2.7343455e+01  -2.0820097e+00
   2.7352035e+01  -2.0768195e+00
   2.7360616e+01  -2.0670508e+00
   2.7369196e+01  -2.0524815e+00
   2.7377777e+01  -2.0346782e+00
   2.7386357e+01  -2.0109176e+00
   2.7394937e+01  -1.9843989e+00
   2.7403518e+01  -1.9572338e+00
   2.7412098e+01  -1.9345718e+00
   2.7420679e+01  -1.9080278e+00
   2.7429259e+01  -1.8778003e+00
   2.7437839e+01  -1.8432120e+00
   2.7446420e+01  -1.8032656e+00
   2.7455000e+01  -1.7609495e+00
   2.7463581e+01  -1.7147832e+00
   2.7472161e+01  -1.6658270e+00
   2.7480741e+01  -1.6139550e+00
   2.7489322e+01  -1.5553741e+00
   2.7497902e+01  -1.5006255e+00
   2.7506483e+01  -1.4372379e+00
   2.7515063e+01  -1.3697312e+00
   2.7523644e+01  -1.3015391e+00
   2.7532224e+01  -1.2307904e+00
   2.7540804e+01  -1.1541946e+00
   2.7549385e+01  -1.0832906e+00
   2.7557965e+01  -1.0027940e+00
   2.7566546e+01  -9.1952243e-01
   2.7575126e+01  -8.3760468e-01
   2.7583706e+01  -7.5391687e-01
   2.7592287e+01  -6.6755437e-01
   2.7600867e+01  -5.7808538e-01
   2.7609448e+01  -4.9090074e-01
   2.7618028e+01  -4.0395621e-01
   2.7626608e+01  -3.1525626e-01
   2.7635189e+01  -2.2484298e-01
   2.7643769e+01  -1.3337018e-01
   2.7652350e+01  -4.1402519e-02
   2.7660930e+01   5.1481142e-02
   2.7669510e+01   1.4516224e-01
   2.7678091e+01   2.3947693e-01
   2.7686671e+01   3.3392385e-01
   2.7695252e+01   4.2897263e-01
   2.7703832e+01   5.2459318e-01
   2.7712412e+01   6.2018292e-01
   2.7720993e+01   7.1555881e-01
   2.7729573e+01   8.1101230e-01
   2.7738154e+01   9.0641407e-01
   2.7746734e+01   1.0014864e+00
   2.7755314e+01   1.0963579e+00
   2.7763895e+01   1.1905629e+00
   2.7772475e+01   1.2838284e+00
   2.7781056e+01   1.3770438e+00
   2.7789636e+01   1.4697483e+00
   2.7798216e+01   1.5608172e+00
   2.7806797e+01   1.6506346e+00
   2.7815377e+01   1.7390119e+00
   2.7823958e+01   1.8259263e+00
   2.7832538e+01   1.9116490e+00
   2.7841119e+01   1.9955691e+00
   2.7849699e+01   2.0778607e+00
   2.7858279e+01   2.1586468e+00
   2.7866860e+01   2.2376679e+00
   2.7875440e+01   2.3146139e+00
   2.7884021e+01   2.3903747e+00
   2.7892601e+01   2.4636574e+00
   2.7901181e+01   2.5350478e+00
   2.7909762e+01   2.6046141e+00
   2.7918342e+01   2.6713055e+00
   2.7926923e+01   2.7358549e+00
   2.7935503e+01   2.7984298e+00
   2.7944083e+01   2.8612390e+00
   2.7952664e+01   2.9189790e+00
   2.7961244e+01   2.9731954e+00
   2.7969825e+01   3.0276538e+00
   2.7978405e+01   3.0797843e+00
   2.7986985e+01   3.1284879e+00
   2.7995566e+01   3.1759071e+00
   2.8004146e+01   3.2214525e+00
   2.8012727e+01   3.2613502e+00
   2.8021307e+01   3.2997102e+00
   2.8029887e+01   3.3372512e+00
   2.8038468e+01   3.3715775e+00
   2.8047048e+01   3.4029453e+00
   2.8055629e+01   3.4303128e+00
   2.8064209e+01   3.4560912e+00
   2.8072789e+01   3.4827913e+00
   2.8081370e+01   3.5045112e+00
   2.8089950e+01   3.5187902e+00
   2.8098531e+01   3.5341948e+00
   2.8107111e+01   3.5520013e+00
   2.8115691e+01   3.5627552e+00
   2.8124272e+01   3.5721750e+00
   2.8132852e+01   3.5809325e+00
   2.8141433e+01   3.5825447e+00
   2.8150013e+01   3.5843022e+00
   2.8158593e+01   3.5861843e+00
   2.8167174e+01   3.5856417e+00
   2.8175754e+01   3.5822472e+00
   2.8184335e+01   3.5771736e+00
   2.8192915e+01   3.5672554e+00
   2.8201496e+01   3.5578783e+00
   2.8210076e+01   3.5552067e+00
   2.8218656e+01   3.5565279e+00
   2.8227237e+01   3.5538487e+00
   2.8235817e+01   3.5480559e+00
   2.8244398e+01   3.5414581e+00
   2.8252978e+01   3.5386299e+00
   2.8261558e+01   3.5300908e+00
   2.8270139e+01   3.5202365e+00
   2.8278719e+01   3.5133478e+00
   2.8287300e+01   3.5061454e+00
   2.8295880e+01   3.4921214e+00
   2.8304460e+01   3.4787583e+00
   2.8313041e+01   3.4678393e+00
   2.8321621e+01   3.4512183e+00
   2.8330202e+01   3.4328413e+00
   2.8338782e+01   3.4141259e+00
   2.8347362e+01   3.3977695e+00
   2.8355943e+01   3.3730288e+00
   2.8364523e+01   3.3466768e+00
   2.8373104e+01   3.3198699e+00
   2.8381684e+01   3.2898029e+00
   2.8390264e+01   3.2593288e+00
   2.8398845e+01   3.2263014e+00
   2.8407425e+01   3.1988932e+00
   2.8416006e+01   3.1817050e+00
   2.8424586e+01   3.1618328e+00
   2.8433166e+01   3.1369454e+00
   2.8441747e+01   3.1121680e+00
   2.8450327e+01   3.0851752e+00
   2.8458908e+01   3.0588026e+00
   2.8467488e+01   3.0345792e+00
   2.8476068e+01   3.0022227e+00
   2.8484649e+01   2.9668928e+00
   2.8493229e+01   2.9355660e+00
   2.8501810e+01   2.9013635e+00
   2.8510390e+01   2.8658064e+00
   2.8518971e+01   2.8291396e+00
   2.8527551e+01   2.7879090e+00
   2.8536131e+01   2.7456219e+00
   2.8544712e+01   2.7061858e+00
   2.8553292e+01   2.6666118e+00
   2.8561873e+01   2.6195408e+00
   2.8570453e+01   2.5679090e+00
   2.8579033e+01   2.5135532e+00
   2.8587614e+01   2.4617600e+00
   2.8596194e+01   2.4098206e+00
   2.8604775e+01   2.3534989e+00
   2.8613355e+01   2.2971974e+00
   2.8621935e+01   2.2382219e+00
   2.8630516e+01   2.1763354e+00
   2.8639096e+01   2.1112412e+00
   2.8647677e+01   2.0421364e+00
   2.8656257e+01   1.9717615e+00
   2.8664837e+01   1.8966273e+00
   2.8673418e+01   1.8222501e+00
   2.8681998e+01   1.7462217e+00
   2.8690579e+01   1.6630030e+00
   2.8699159e+01   1.5811332e+00
   2.8707739e+01   1.5000499e+00
   2.8716320e+01   1.4126240e+00
   2.8724900e+01   1.3250302e+00
   2.8733481e+01   1.2381827e+00
   2.8742061e+01   1.1480543e+00
   2.8750641e+01   1.0603014e+00
   2.8759222e+01   9.7349428e-01
   2.8767802e+01   8.8285711e-01
   2.8776383e+01   7.9418676e-01
   2.8784963e+01   7.1030304e-01
   2.8793543e+01   6.2602194e-01
   2.8802124e+01   5.4563629e-01
   2.8810704e+01   4.6645240e-01
   2.8819285e+01   3.8216765e-01
   2.8827865e+01   3.0722658e-01
   2.8836446e+01   2.4200270e-01
   2.8845026e+01   1.7776909e-01
   2.8853606e+01   1.2087002e-01
   2.8862187e+01   7.2825898e-02
   2.8870767e+01   2.8575648e-02
   2.8879348e+01  -5.2309663e-03
   2.8887928e+01  -3.0018860e-02
   2.8896508e+01  -4.9414611e-02
   2.8905089e+01  -5.8712453e-02
   2.8913669e+01  -5.8971240e-02
   2.8922250e+01  -5.1179112e-02
   2.8930830e+01  -3.4444046e-02
   2.8939410e+01  -8.8712563e-03
   2.8947991e+01   2.5816472e-02
   2.8956571e+01   6.9037523e-02
   2.8965152e+01   1.2023699e-01
   2.8973732e+01   1.7944120e-01
   2.8982312e+01   2.4602464e-01
   2.8990893e+01   3.1987651e-01
   2.8999473e+01   4.0033051e-01
   2.9008054e+01   4.8422971e-01
   2.9016634e+01   5.6831313e-01
   2.9025214e+01   6.5505766e-01
   2.9033795e+01   7.4274638e-01
   2.9042375e+01   8.3064632e-01
   2.9050956e+01   9.1752262e-01
   2.9059536e+01   1.0002277e+00
   2.9068116e+01   1.0812206e+00
   2.9076697e+01   1.1580690e+00
   2.9085277e+01   1.2302741e+00
   2.9093858e+01   1.2958992e+00
   2.9102438e+01   1.3547824e+00
   2.9111018e+01   1.4069127e+00
   2.9119599e+01   1.4529621e+00
   2.9128179e+01   1.4899811e+00
   2.9136760e+01   1.5210191e+00
   2.9145340e+01   1.5448439e+00
   2.9153921e+01   1.5652494e+00
   2.9162501e+01   1.5752189e+00
   2.9171081e+01   1.5817318e+00
   2.9179662e+01   1.5855434e+00
   2.9188242e+01   1.5882130e+00
   2.9196823e+01   1.5848739e+00
   2.9205403e+01   1.5693257e+00
   2.9213983e+01   1.5120285e+00
   2.9222564e+01   1.4541694e+00
   2.9231144e+01   1.4035308e+00
   2.9239725e+01   1.3488830e+00
   2.9248305e+01   1.2928551e+00
   2.9256885e+01   1.2418214e+00
   2.9265466e+01   1.1910660e+00
   2.9274046e+01   1.1453224e+00
   2.9282627e+01   1.1102087e+00
   2.9291207e+01   1.0696050e+00
   2.9299787e+01   1.0385303e+00
   2.9308368e+01   1.0180157e+00
   2.9316948e+01   1.0030938e+00
   2.9325529e+01   9.9231492e-01
   2.9334109e+01   9.9090521e-01
   2.9342689e+01   1.0039690e+00
   2.9351270e+01   1.0191531e+00
   2.9359850e+01   1.0412539e+00
   2.9368431e+01   1.0820193e+00
   2.9377011e+01   1.1243305e+00
   2.9385591e+01   1.1746268e+00
   2.9394172e+01   1.2339283e+00
   2.9402752e+01   1.3018263e+00
   2.9411333e+01   1.3306349e+00
   2.9419913e+01   1.3647568e+00
   2.9428493e+01   1.4064513e+00
   2.9437074e+01   1.4537685e+00
   2.9445654e+01   1.5047418e+00
   2.9454235e+01   1.5611481e+00
   2.9462815e+01   1.6214904e+00
   2.9471396e+01   1.6849460e+00
   2.9479976e+01   1.7500931e+00
   2.9488556e+01   1.8281517e+00
   2.9497137e+01   1.8992356e+00
   2.9505717e+01   1.9705243e+00
   2.9514298e+01   2.0457500e+00
   2.9522878e+01   2.1224250e+00
   2.9531458e+01   2.1944663e+00
   2.9540039e+01   2.2678187e+00
   2.9548619e+01   2.3437641e+00
   2.9557200e+01   2.4109462e+00
   2.9565780e+01   2.4755292e+00
   2.9574360e+01   2.5398944e+00
   2.9582941e+01   2.5979981e+00
   2.9591521e+01   2.6499170e+00
   2.9600102e+01   2.6964366e+00
   2.9608682e+01   2.7328625e+00
   2.9617262e+01   2.7618962e+00
   2.9625843e+01   2.7817492e+00
   2.9634423e+01   2.7926574e+00
   2.9643004e+01   2.7921016e+00
   2.9651584e+01   2.7817590e+00
   2.9660164e+01   2.7668646e+00
   2.9668745e+01   2.7409701e+00
   2.9677325e+01   2.7021389e+00
   2.9685906e+01   2.6541859e+00
   2.9694486e+01   2.5937302e+00
   2.9703066e+01   2.5323338e+00
   2.9711647e+01   2.4559113e+00
   2.9720227e+01   2.3711208e+00
   2.9728808e+01   2.2834144e+00
   2.9737388e+01   2.1808342e+00
   2.9745968e+01   2.0746086e+00
   2.9754549e+01   1.9589017e+00
   2.9763129e+01   1.8383150e+00
   2.9771710e+01   1.7129380e+00
   2.9780290e+01   1.5809448e+00
   2.9788871e+01   1.4441683e+00
   2.9797451e+01   1.3028595e+00
   2.9806031e+01   1.1613480e+00
   2.9814612e+01   1.0289675e+00
   2.9823192e+01   8.8983101e-01
   2.9831773e+01   7.4570430e-01
   2.9840353e+01   6.0018459e-01
   2.9848933e+01   4.5290700e-01
   2.9857514e+01   3.0270030e-01
   2.9866094e+01   1.5351334e-01
   2.9874675e+01   3.5953487e-03
   2.9883255e+01  -1.4706196e-01
   2.9891835e+01  -2.9658008e-01
   2.9900416e+01  -4.4496418e-01
   2.9908996e+01  -5.9139045e-01
   2.9917577e+01  -7.3620024e-01
   2.9926157e+01  -8.7799130e-01
   2.9934737e+01  -1.0172159e+00
   2.9943318e+01  -1.1530880e+00
   2.9951898e+01  -1.2851639e+00
   2.9960479e+01  -1.4127930e+00
   2.9969059e+01  -1.5366926e+00
   2.9977639e+01  -1.6551924e+00
   2.9986220e+01  -1.7682743e+00
   2.9994800e+01  -1.8766420e+00
   3.0003381e+01  -1.9789156e+00
   3.0011961e+01  -2.0763549e+00
   3.0020541e+01  -2.1697771e+00
   3.0029122e+01  -2.2581690e+00
   3.0037702e+01  -2.3420125e+00
   3.0046283e+01  -2.4211625e+00
   3.0054863e+01  -2.4948756e+00
   3.0063443e+01  -2.5641951e+00
   3.0072024e+01  -2.6283020e+00
   3.0080604e+01  -2.6875002e+00
   3.0089185e+01  -2.7422149e+00
   3.0097765e+01  -2.7911592e+00
   3.0106346e+01  -2.8359933e+00
   3.0114926e+01  -2.8753557e+00
   3.0123506e+01  -2.9084301e+00
   3.0132087e+01  -2.9365677e+00
   3.0140667e+01  -2.9602417e+00
   3.0149248e+01  -2.9794379e+00
   3.0157828e+01  -2.9922340e+00
   3.0166408e+01  -2.9988637e+00
   3.0174989e+01  -3.0013654e+00
   3.0183569e+01  -2.9979387e+00
   3.0192150e+01  -2.9892231e+00
   3.0200730e+01  -2.9749218e+00
   3.0209310e+01  -2.9569417e+00
   3.0217891e+01  -2.9363519e+00
   3.0226471e+01  -2.9129179e+00
   3.0235052e+01  -2.8842161e+00
   3.0243632e+01  -2.8527539e+00
   3.0252212e+01  -2.8167435e+00
   3.0260793e+01  -2.7737138e+00
   3.0269373e+01  -2.7302512e+00
   3.0277954e+01  -2.6806550e+00
   3.0286534e+01  -2.6317395e+00
   3.0295114e+01  -2.5843367e+00
   3.0303695e+01  -2.5224423e+00
   3.0312275e+01  -2.4654100e+00
   3.0320856e+01  -2.4014743e+00
   3.0329436e+01  -2.3424634e+00
   3.0338016e+01  -2.2824250e+00
   3.0346597e+01  -2.2150139e+00
   3.0355177e+01  -2.1498918e+00
   3.0363758e+01  -2.0836906e+00
   3.0372338e+01  -2.0186655e+00
   3.0380918e+01  -1.9488661e+00
   3.0389499e+01  -1.8871018e+00
   3.0398079e+01  -1.8215700e+00
   3.0406660e+01  -1.7529071e+00
   3.0415240e+01  -1.6850217e+00
   3.0423820e+01  -1.6120147e+00
   3.0432401e+01  -1.5481935e+00
   3.0440981e+01  -1.4835009e+00
   3.0449562e+01  -1.4204170e+00
   3.0458142e+01  -1.3551805e+00
   3.0466723e+01  -1.2995632e+00
   3.0475303e+01  -1.2431354e+00
   3.0483883e+01  -1.1858524e+00
   3.0492464e+01  -1.1327287e+00
   3.0501044e+01  -1.0887245e+00
   3.0509625e+01  -1.0466336e+00
   3.0518205e+01  -1.0029132e+00
   3.0526785e+01  -9.6586625e-01
   3.0535366e+01  -9.3482681e-01
   3.0543946e+01  -9.0241905e-01
   3.0552527e+01  -8.7525779e-01
   3.0561107e+01  -8.5605441e-01
   3.0569687e+01  -8.4061771e-01
   3.0578268e+01  -8.2998953e-01
   3.0586848e+01  -8.1724932e-01
   3.0595429e+01  -8.0786588e-01
   3.0604009e+01  -8.0627497e-01
   3.0612589e+01  -8.0070546e-01
   3.0621170e+01  -7.9173423e-01
   3.0629750e+01  -7.8645009e-01
   3.0638331e+01  -7.8382395e-01
   3.0646911e+01  -7.8089679e-01
   3.0655491e+01  -7.7975594e-01
   3.0664072e+01  -7.8068154e-01
   3.0672652e+01  -7.8465413e-01
   3.0681233e+01  -7.8361212e-01
   3.0689813e+01  -7.8372197e-01
   3.0698393e+01  -7.9029652e-01
   3.0706974e+01  -7.9508408e-01
   3.0715554e+01  -7.9588263e-01
   3.0724135e+01  -7.9657497e-01
   3.0732715e+01  -8.0001733e-01
   3.0741295e+01  -8.0234728e-01
   3.0749876e+01  -8.0859826e-01
   3.0758456e+01  -8.1039195e-01
   3.0767037e+01  -8.0674830e-01
   3.0775617e+01  -8.0334105e-01
   3.0784198e+01  -8.0204333e-01
   3.0792778e+01  -7.9870272e-01
   3.0801358e+01  -7.9356137e-01
   3.0809939e+01  -7.8735723e-01
   3.0818519e+01  -7.8264346e-01
   3.0827100e+01  -7.7418495e-01
   3.0835680e+01  -7.6263705e-01
   3.0844260e+01  -7.5081028e-01
   3.0852841e+01  -7.3622424e-01
   3.0861421e+01  -7.2142760e-01
   3.0870002e+01  -7.0523590e-01
   3.0878582e+01  -6.8536632e-01
   3.0887162e+01  -6.6421166e-01
   3.0895743e+01  -6.4158904e-01
   3.0904323e+01  -6.1705169e-01
   3.0912904e+01  -5.9339764e-01
   3.0921484e+01  -5.6820246e-01
   3.0930064e+01  -5.3880400e-01
   3.0938645e+01  -5.0939312e-01
   3.0947225e+01  -4.8215950e-01
   3.0955806e+01  -4.5404123e-01
   3.0964386e+01  -4.2178776e-01
   3.0972966e+01  -3.9274441e-01
   3.0981547e+01  -3.6383867e-01
   3.0990127e+01  -3.3243116e-01
   3.0998708e+01  -3.0349626e-01
   3.1007288e+01  -2.7935107e-01
   3.1015868e+01  -2.5891017e-01
   3.1024449e+01  -2.3776807e-01
   3.1033029e+01  -2.1742221e-01
   3.1041610e+01  -1.9909766e-01
   3.1050190e+01  -1.8256521e-01
   3.1058770e+01  -1.6724347e-01
   3.1067351e+01  -1.5331964e-01
   3.1075931e+01  -1.3924974e-01
   3.1084512e+01  -1.2699128e-01
   3.1093092e+01  -1.1706432e-01
   3.1101673e+01  -1.0880292e-01
   3.1110253e+01  -1.0099771e-01
   3.1118833e+01  -9.5360469e-02
   3.1127414e+01  -9.1336586e-02
   3.1135994e+01  -8.7809954e-02
   3.1144575e+01  -8.5752997e-02
   3.1153155e+01  -8.5169310e-02
   3.1161735e+01  -8.4874698e-02
   3.1170316e+01  -8.5885642e-02
   3.1178896e+01  -8.8588696e-02
   3.1187477e+01  -9.2077164e-02
   3.1196057e+01  -9.5451316e-02
   3.1204637e+01  -9.7309480e-02
   3.1213218e+01  -9.1788038e-02
   3.1221798e+01  -8.6709410e-02
   3.1230379e+01  -8.2556060e-02
   3.1238959e+01  -7.6556732e-02
   3.1247539e+01  -6.9961667e-02
   3.1256120e+01  -6.3558573e-02
   3.1264700e+01  -5.5837115e-02
   3.1273281e+01  -4.8371724e-02
   3.1281861e+01  -4.0800999e-02
   3.1290441e+01  -3.2493678e-02
   3.1299022e+01  -2.4420956e-02
   3.1307602e+01  -1.6222614e-02
   3.1316183e+01  -7.6360910e-03
   3.1324763e+01   2.0420231e-04
   3.1333343e+01   8.5170210e-03
   3.1341924e+01   1.8043848e-02
   3.1350504e+01   2.3756016e-02
   3.1359085e+01   2.9382740e-02
   3.1367665e+01   3.5061494e-02
   3.1376245e+01   3.8950935e-02
   3.1384826e+01   4.0076251e-02
   3.1393406e+01   3.9885730e-02
   3.1401987e+01   3.7011299e-02
   3.1410567e+01   3.9741929e-02
   3.1419148e+01   4.2866673e-02
   3.1427728e+01   4.3067320e-02
   3.1436308e+01   4.0836435e-02
   3.1444889e+01   3.4375789e-02
   3.1453469e+01   2.4644847e-02
   3.1462050e+01   1.1197328e-02
   3.1470630e+01  -2.9425171e-03
   3.1479210e+01  -2.1655990e-02
   3.1487791e+01  -4.3878953e-02
   3.1496371e+01  -6.7154543e-02
   3.1504952e+01  -9.7975013e-02
   3.1513532e+01  -1.3110952e-01
   3.1522112e+01  -1.6434208e-01
   3.1530693e+01  -2.0467250e-01
   3.1539273e+01  -2.4705733e-01
   3.1547854e+01  -2.9207125e-01
   3.1556434e+01  -3.4079884e-01
   3.1565014e+01  -3.9143591e-01
   3.1573595e+01  -4.4408627e-01
   3.1582175e+01  -5.0253839e-01
   3.1590756e+01  -5.6099785e-01
   3.1599336e+01  -6.1979080e-01
   3.1607916e+01  -6.7888177e-01
   3.1616497e+01  -7.3393099e-01
   3.1625077e+01  -7.9338014e-01
   3.1633658e+01  -8.4680906e-01
   3.1642238e+01  -9.0013812e-01
   3.1650818e+01  -9.5331216e-01
   3.1659399e+01  -1.0053467e+00
   3.1667979e+01  -1.0500518e+00
   3.1676560e+01  -1.0954100e+00
   3.1685140e+01  -1.1388038e+00
   3.1693720e+01  -1.1757499e+00
   3.1702301e+01  -1.2108949e+00
   3.1710881e+01  -1.2436464e+00
   3.1719462e+01  -1.2732304e+00
   3.1728042e+01  -1.2963256e+00
   3.1736623e+01  -1.3176712e+00
   3.1745203e+01  -1.3347718e+00
   3.1753783e+01  -1.3534604e+00
   3.1762364e+01  -1.3618601e+00
   3.1770944e+01  -1.3659486e+00
   3.1779525e+01  -1.3706735e+00
   3.1788105e+01  -1.3762303e+00
   3.1796685e+01  -1.3766356e+00
   3.1805266e+01  -1.3716606e+00
   3.1813846e+01  -1.3645150e+00
   3.1822427e+01  -1.3558495e+00
   3.1831007e+01  -1.3466379e+00
   3.1839587e+01  -1.3353616e+00
   3.1848168e+01  -1.3240993e+00
   3.1856748e+01  -1.3123615e+00
   3.1865329e+01  -1.2974243e+00
   3.1873909e+01  -1.2839503e+00
   3.1882489e+01  -1.2711265e+00
   3.1891070e+01  -1.2583215e+00
   3.1899650e+01  -1.2448054e+00
   3.1908231e+01  -1.2309512e+00
   3.1916811e+01  -1.2188147e+00
   3.1925391e+01  -1.2074483e+00
   3.1933972e+01  -1.1956054e+00
   3.1942552e+01  -1.1842289e+00
   3.1951133e+01  -1.1755012e+00
   3.1959713e+01  -1.1641552e+00
   3.1968293e+01  -1.1544342e+00
   3.1976874e+01  -1.1461139e+00
   3.1985454e+01  -1.1378946e+00
   3.1994035e+01  -1.1287950e+00
   3.2002615e+01  -1.1203986e+00
   3.2011195e+01  -1.1126542e+00
   3.2019776e+01  -1.1076514e+00
   3.2028356e+01  -1.1004815e+00
   3.2036937e+01  -1.0912520e+00
   3.2045517e+01  -1.0801828e+00
   3.2054098e+01  -1.0684383e+00
   3.2062678e+01  -1.0551159e+00
   3.2071258e+01  -1.0398937e+00
   3.2079839e+01  -1.0212441e+00
   3.2088419e+01  -1.0013393e+00
   3.2097000e+01  -9.7937361e-01
   3.2105580e+01  -9.5499040e-01
   3.2114160e+01  -9.2473450e-01
   3.2122741e+01  -8.9294082e-01
   3.2131321e+01  -8.5868687e-01
   3.2139902e+01  -8.2034634e-01
   3.2148482e+01  -7.7868747e-01
   3.2157062e+01  -7.3277362e-01
   3.2165643e+01  -6.8385824e-01
   3.2174223e+01  -6.3082523e-01
   3.2182804e+01  -5.7314918e-01
   3.2191384e+01  -5.1108758e-01
   3.2199964e+01  -4.4576600e-01
   3.2208545e+01  -3.7718344e-01
   3.2217125e+01  -3.0453748e-01
   3.2225706e+01  -2.2691989e-01
   3.2234286e+01  -1.4499643e-01
   3.2242866e+01  -5.9033778e-02
   3.2251447e+01   3.1732835e-02
   3.2260027e+01   1.2605146e-01
   3.2268608e+01   2.2488625e-01
   3.2277188e+01   3.2761013e-01
   3.2285768e+01   4.3437915e-01
   3.2294349e+01   5.4402201e-01
   3.2302929e+01   6.5777751e-01
   3.2311510e+01   7.7417870e-01
   3.2320090e+01   8.9371347e-01
   3.2328670e+01   1.0159912e+00
   3.2337251e+01   1.1405404e+00
   3.2345831e+01   1.2670929e+00
   3.2354412e+01   1.3955848e+00
   3.2362992e+01   1.5255260e+00
   3.2371573e+01   1.6566876e+00
   3.2380153e+01   1.7887147e+00
   3.2388733e+01   1.9214215e+00
   3.2397314e+01   2.0541247e+00
   3.2405894e+01   2.1861637e+00
   3.2414475e+01   2.3174058e+00
   3.2423055e+01   2.4486034e+00
   3.2431635e+01   2.5786047e+00
   3.2440216e+01   2.7075699e+00
   3.2448796e+01   2.8354675e+00
   3.2457377e+01   2.9615446e+00
   3.2465957e+01   3.0856348e+00
   3.2474537e+01   3.2074985e+00
   3.2483118e+01   3.3278177e+00
   3.2491698e+01   3.4456204e+00
   3.2500279e+01   3.5599798e+00
   3.2508859e+01   3.6711741e+00
   3.2517439e+01   3.7794719e+00
   3.2526020e+01   3.8844790e+00
   3.2534600e+01   3.9856628e+00
   3.2543181e+01   4.0831549e+00
   3.2551761e+01   4.1757795e+00
   3.2560341e+01   4.2647689e+00
   3.2568922e+01   4.3501932e+00
   3.2577502e+01   4.4296392e+00
   3.2586083e+01   4.5046303e+00
   3.2594663e+01   4.5773228e+00
   3.2603243e+01   4.6414163e+00
   3.2611824e+01   4.7001950e+00
   3.2620404e+01   4.7561129e+00
   3.2628985e+01   4.8098078e+00
   3.2637565e+01   4.8558312e+00
   3.2646145e+01   4.8949269e+00
   3.2654726e+01   4.9346410e+00
   3.2663306e+01   4.9687758e+00
   3.2671887e+01   4.9941811e+00
   3.2680467e+01   5.0166036e+00
   3.2689047e+01   5.0368690e+00
   3.2697628e+01   5.0541415e+00
   3.2706208e+01   5.0614360e+00
   3.2714789e+01   5.0637555e+00
   3.2723369e+01   5.0671644e+00
   3.2731950e+01   5.0668525e+00
   3.2740530e+01   5.0553368e+00
   3.2749110e+01   5.0447838e+00
   3.2757691e+01   5.0280418e+00
   3.2766271e+01   5.0059846e+00
   3.2774852e+01   4.9840843e+00
   3.2783432e+01   4.9556799e+00
   3.2792012e+01   4.9249946e+00
   3.2800593e+01   4.8865166e+00
   3.2809173e+01   4.8546604e+00
   3.2817754e+01   4.8233259e+00
   3.2826334e+01   4.7875943e+00
   3.2834914e+01   4.7511015e+00
   3.2843495e+01   4.7109935e+00
   3.2852075e+01   4.6694632e+00
   3.2860656e+01   4.6265610e+00
   3.2869236e+01   4.5807967e+00
   3.2877816e+01   4.5358019e+00
   3.2886397e+01   4.4881137e+00
   3.2894977e+01   4.4402807e+00
   3.2903558e+01   4.3918082e+00
   3.2912138e+01   4.3429719e+00
   3.2920718e+01   4.2939278e+00
   3.2929299e+01   4.2402589e+00
   3.2937879e+01   4.1890197e+00
   3.2946460e+01   4.1363679e+00
   3.2955040e+01   4.0869401e+00
   3.2963620e+01   4.0336582e+00
   3.2972201e+01   3.9773334e+00
   3.2980781e+01   3.9244102e+00
   3.2989362e+01   3.8727763e+00
   3.2997942e+01   3.8198688e+00
   3.3006522e+01   3.7704065e+00
   3.3015103e+01   3.7331152e+00
   3.3023683e+01   3.6938422e+00
   3.3032264e+01   3.6579385e+00
   3.3040844e+01   3.6214139e+00
   3.3049425e+01   3.5834955e+00
   3.3058005e+01   3.5439580e+00
   3.3066585e+01   3.5045772e+00
   3.3075166e+01   3.4644980e+00
   3.3083746e+01   3.4196993e+00
   3.3092327e+01   3.3773348e+00
   3.3100907e+01   3.3368683e+00
   3.3109487e+01   3.2968241e+00
   3.3118068e+01   3.2587763e+00
   3.3126648e+01   3.2122576e+00
   3.3135229e+01   3.1599275e+00
   3.3143809e+01   3.1128769e+00
   3.3152389e+01   3.0648686e+00
   3.3160970e+01   3.0185954e+00
   3.3169550e+01   2.9707963e+00
   3.3178131e+01   2.9150672e+00
   3.3186711e+01   2.8596054e+00
   3.3195291e+01   2.8020830e+00
   3.3203872e+01   2.7413878e+00
   3.3212452e+01   2.6900710e+00
   3.3221033e+01   2.6360474e+00
   3.3229613e+01   2.5753358e+00
   3.3238193e+01   2.5099467e+00
   3.3246774e+01   2.4426766e+00
   3.3255354e+01   2.3723634e+00
   3.3263935e+01   2.3016667e+00
   3.3272515e+01   2.2286476e+00
   3.3281095e+01   2.1464603e+00
   3.3289676e+01   2.0605843e+00
   3.3298256e+01   1.9775883e+00
   3.3306837e+01   1.8934611e+00
   3.3315417e+01   1.8031045e+00
   3.3323997e+01   1.7137051e+00
   3.3332578e+01   1.6192488e+00
   3.3341158e+01   1.5246058e+00
   3.3349739e+01   1.4282590e+00
   3.3358319e+01   1.3334614e+00
   3.3366900e+01   1.2384525e+00
   3.3375480e+01   1.1403682e+00
   3.3384060e+01   1.0452600e+00
   3.3392641e+01   9.4986674e-01
   3.3401221e+01   8.5852181e-01
   3.3409802e+01   7.6769737e-01
   3.3418382e+01   6.7642079e-01
   3.3426962e+01   5.9074511e-01
   3.3435543e+01   5.0940556e-01
   3.3444123e+01   4.3013694e-01
   3.3452704e+01   3.5896176e-01
   3.3461284e+01   2.9432591e-01
   3.3469864e+01   2.3353569e-01
   3.3478445e+01   1.7993170e-01
   3.3487025e+01   1.3292263e-01
   3.3495606e+01   9.3974834e-02
   3.3504186e+01   6.3323884e-02
   3.3512766e+01   4.0685473e-02
   3.3521347e+01   2.5801369e-02
   3.3529927e+01   1.9711970e-02
   3.3538508e+01   2.2250751e-02
   3.3547088e+01   3.3656148e-02
   3.3555668e+01   5.4466728e-02
   3.3564249e+01   8.3239032e-02
   3.3572829e+01   1.2110870e-01
   3.3581410e+01   1.6727759e-01
   3.3589990e+01   2.2175197e-01
   3.3598570e+01   2.8468733e-01
   3.3607151e+01   3.5068243e-01
   3.3615731e+01   4.1498217e-01
   3.3624312e+01   4.8491052e-01
   3.3632892e+01   5.5794782e-01
   3.3641472e+01   6.3371206e-01
   3.3650053e+01   7.1141801e-01
   3.3658633e+01   7.9140981e-01
   3.3667214e+01   8.7013057e-01
   3.3675794e+01   9.4989978e-01
   3.3684375e+01   1.0335555e+00
   3.3692955e+01   1.1139050e+00
   3.3701535e+01   1.1894708e+00
   3.3710116e+01   1.2656449e+00
   3.3718696e+01   1.3411165e+00
   3.3727277e+01   1.4095257e+00
   3.3735857e+01   1.4776434e+00
   3.3744437e+01   1.5427538e+00
   3.3753018e+01   1.6038016e+00
   3.3761598e+01   1.6597799e+00
   3.3770179e+01   1.7142097e+00
   3.3778759e+01   1.7672598e+00
   3.3787339e+01   1.8173991e+00
   3.3795920e+01   1.8636460e+00
   3.3804500e+01   1.8980163e+00
   3.3813081e+01   1.8805608e+00
   3.3821661e+01   1.8590246e+00
   3.3830241e+01   1.8274154e+00
   3.3838822e+01   1.8219680e+00
   3.3847402e+01   1.7872621e+00
   3.3855983e+01   1.7477457e+00
   3.3864563e+01   1.7216773e+00
   3.3873143e+01   1.6964815e+00
   3.3881724e+01   1.6747366e+00
   3.3890304e+01   1.6507689e+00
   3.3898885e+01   1.6271193e+00
   3.3907465e+01   1.6099480e+00
   3.3916045e+01   1.6005112e+00
   3.3924626e+01   1.5969131e+00
   3.3933206e+01   1.5949416e+00
   3.3941787e+01   1.6014395e+00
   3.3950367e+01   1.6135948e+00
   3.3958947e+01   1.6509779e+00
   3.3967528e+01   1.6698215e+00
   3.3976108e+01   1.7198640e+00
   3.3984689e+01   1.7701683e+00
   3.3993269e+01   1.8228982e+00
   3.4001850e+01   1.8939701e+00
   3.4010430e+01   1.9257442e+00
   3.4019010e+01   1.9356717e+00
   3.4027591e+01   1.9853095e+00
   3.4036171e+01   2.0251240e+00
   3.4044752e+01   2.0733513e+00
   3.4053332e+01   2.1249711e+00
   3.4061912e+01   2.1859248e+00
   3.4070493e+01   2.2424291e+00
   3.4079073e+01   2.3094983e+00
   3.4087654e+01   2.3779073e+00
   3.4096234e+01   2.4592980e+00
   3.4104814e+01   2.5385946e+00
   3.4113395e+01   2.6120388e+00
   3.4121975e+01   2.6984221e+00
   3.4130556e+01   2.7830411e+00
   3.4139136e+01   2.8639905e+00
   3.4147716e+01   2.9528117e+00
   3.4156297e+01   3.0466224e+00
   3.4164877e+01   3.1298826e+00
   3.4173458e+01   3.2108148e+00
   3.4182038e+01   3.2980905e+00
   3.4190618e+01   3.3810764e+00
   3.4199199e+01   3.4562948e+00
   3.4207779e+01   3.5290335e+00
   3.4216360e+01   3.5944819e+00
   3.4224940e+01   3.6501594e+00
   3.4233520e+01   3.7036986e+00
   3.4242101e+01   3.7485995e+00
   3.4250681e+01   3.7829561e+00
   3.4259262e+01   3.8065919e+00
   3.4267842e+01   3.8220968e+00
   3.4276422e+01   3.8314841e+00
   3.4285003e+01   3.8304687e+00
   3.4293583e+01   3.8156548e+00
   3.4302164e+01   3.7875474e+00
   3.4310744e+01   3.7638875e+00
   3.4319325e+01   3.7165961e+00
   3.4327905e+01   3.6645363e+00
   3.4336485e+01   3.6091180e+00
   3.4345066e+01   3.5281229e+00
   3.4353646e+01   3.4445442e+00
   3.4362227e+01   3.3587961e+00
   3.4370807e+01   3.2669902e+00
   3.4379387e+01   3.1616274e+00
   3.4387968e+01   3.0450956e+00
   3.4396548e+01   2.9226435e+00
   3.4405129e+01   2.8053669e+00
   3.4413709e+01   2.6990868e+00
   3.4422289e+01   2.5838561e+00
   3.4430870e+01   2.4560420e+00
   3.4439450e+01   2.3326358e+00
   3.4448031e+01   2.1994328e+00
   3.4456611e+01   2.0598045e+00
   3.4465191e+01   1.9204995e+00
   3.4473772e+01   1.7789349e+00
   3.4482352e+01   1.6349998e+00
   3.4490933e+01   1.4865554e+00
   3.4499513e+01   1.3357037e+00
   3.4508093e+01   1.1857285e+00
   3.4516674e+01   1.0345100e+00
   3.4525254e+01   8.8308498e-01
   3.4533835e+01   7.3199560e-01
   3.4542415e+01   5.8123529e-01
   3.4550995e+01   4.2946044e-01
   3.4559576e+01   2.8079963e-01
   3.4568156e+01   1.3234467e-01
   3.4576737e+01  -1.5515798e-02
   3.4585317e+01  -1.5950640e-01
   3.4593897e+01  -3.0204895e-01
   3.4602478e+01  -4.4267835e-01
   3.4611058e+01  -5.7351125e-01
   3.4619639e+01  -7.0157697e-01
   3.4628219e+01  -8.2922125e-01
   3.4636800e+01  -9.5407386e-01
   3.4645380e+01  -1.0762768e+00
   3.4653960e+01  -1.1958409e+00
   3.4662541e+01  -1.3127090e+00
   3.4671121e+01  -1.4267745e+00
   3.4679702e+01  -1.5370858e+00
   3.4688282e+01  -1.6446630e+00
   3.4696862e+01  -1.7494374e+00
   3.4705443e+01  -1.8501056e+00
   3.4714023e+01  -1.9478227e+00
   3.4722604e+01  -2.0413757e+00
   3.4731184e+01  -2.1309015e+00
   3.4739764e+01  -2.2173934e+00
   3.4748345e+01  -2.2993551e+00
   3.4756925e+01  -2.3782877e+00
   3.4765506e+01  -2.4520184e+00
   3.4774086e+01  -2.5210731e+00
   3.4782666e+01  -2.5863786e+00
   3.4791247e+01  -2.6467402e+00
   3.4799827e+01  -2.7012284e+00
   3.4808408e+01  -2.7539518e+00
   3.4816988e+01  -2.8031485e+00
   3.4825568e+01  -2.8460414e+00
   3.4834149e+01  -2.8857936e+00
   3.4842729e+01  -2.9197147e+00
   3.4851310e+01  -2.9479474e+00
   3.4859890e+01  -2.9745937e+00
   3.4868470e+01  -2.9943472e+00
   3.4877051e+01  -3.0077394e+00
   3.4885631e+01  -3.0182424e+00
   3.4894212e+01  -3.0243103e+00
   3.4902792e+01  -3.0258350e+00
   3.4911372e+01  -3.0225674e+00
   3.4919953e+01  -3.0133859e+00
   3.4928533e+01  -2.9999548e+00
   3.4937114e+01  -2.9823235e+00
   3.4945694e+01  -2.9616168e+00
   3.4954274e+01  -2.9385407e+00
   3.4962855e+01  -2.9112876e+00
   3.4971435e+01  -2.8746191e+00
   3.4980016e+01  -2.8357924e+00
   3.4988596e+01  -2.7967928e+00
   3.4997177e+01  -2.7532580e+00
   3.5005757e+01  -2.7073714e+00
   3.5014337e+01  -2.6562700e+00
   3.5022918e+01  -2.6017330e+00
   3.5031498e+01  -2.5426519e+00
   3.5040079e+01  -2.4813592e+00
   3.5048659e+01  -2.4183264e+00
   3.5057239e+01  -2.3571636e+00
   3.5065820e+01  -2.2910061e+00
   3.5074400e+01  -2.2252925e+00
   3.5082981e+01  -2.1537078e+00
   3.5091561e+01  -2.0807727e+00
   3.5100141e+01  -2.0121196e+00
   3.5108722e+01  -1.9464497e+00
   3.5117302e+01  -1.8728731e+00
   3.5125883e+01  -1.8051575e+00
   3.5134463e+01  -1.7326343e+00
   3.5143043e+01  -1.6617658e+00
   3.5151624e+01  -1.5956334e+00
   3.5160204e+01  -1.5303360e+00
   3.5168785e+01  -1.4634418e+00
   3.5177365e+01  -1.4033370e+00
   3.5185945e+01  -1.3414684e+00
   3.5194526e+01  -1.2834959e+00
   3.5203106e+01  -1.2264366e+00
   3.5211687e+01  -1.1703884e+00
   3.5220267e+01  -1.1150258e+00
   3.5228847e+01  -1.0569903e+00
   3.5237428e+01  -1.0057100e+00
   3.5246008e+01  -9.6213568e-01
   3.5254589e+01  -9.1861216e-01
   3.5263169e+01  -8.7753707e-01
   3.5271749e+01  -8.3113929e-01
   3.5280330e+01  -7.9772519e-01
   3.5288910e+01  -7.6742138e-01
   3.5297491e+01  -7.3891148e-01
   3.5306071e+01  -7.1177338e-01
   3.5314652e+01  -6.9085138e-01
   3.5323232e+01  -6.7265262e-01
   3.5331812e+01  -6.5494203e-01
   3.5340393e+01  -6.3965990e-01
   3.5348973e+01  -6.3359839e-01
   3.5357554e+01  -6.2416445e-01
   3.5366134e+01  -6.2135434e-01
   3.5374714e+01  -6.2101915e-01
   3.5383295e+01  -6.2265673e-01
   3.5391875e+01  -6.2567788e-01
   3.5400456e+01  -6.3266965e-01
   3.5409036e+01  -6.4104441e-01
   3.5417616e+01  -6.5059472e-01
   3.5426197e+01  -6.6379360e-01
   3.5434777e+01  -6.8119248e-01
   3.5443358e+01  -6.9493322e-01
   3.5451938e+01  -7.1084107e-01
   3.5460518e+01  -7.2608995e-01
   3.5469099e+01  -7.4411448e-01
   3.5477679e+01  -7.6026270e-01
   3.5486260e+01  -7.7669936e-01
   3.5494840e+01  -7.9276282e-01
   3.5503420e+01  -8.0793583e-01
   3.5512001e+01  -8.2477984e-01
   3.5520581e+01  -8.3927248e-01
   3.5529162e+01  -8.5249230e-01
   3.5537742e+01  -8.6440062e-01
   3.5546322e+01  -8.7385116e-01
   3.5554903e+01  -8.8246963e-01
   3.5563483e+01  -8.8871426e-01
   3.5572064e+01  -8.9276537e-01
   3.5580644e+01  -8.9828305e-01
   3.5589224e+01  -8.9903623e-01
   3.5597805e+01  -8.9686362e-01
   3.5606385e+01  -8.9315001e-01
   3.5614966e+01  -8.9081507e-01
   3.5623546e+01  -8.8765415e-01
   3.5632127e+01  -8.8180802e-01
   3.5640707e+01  -8.7744921e-01
   3.5649287e+01  -8.6574552e-01
   3.5657868e+01  -8.4625355e-01
   3.5666448e+01  -8.2904725e-01
   3.5675029e+01  -8.1268616e-01
   3.5683609e+01  -8.0112604e-01
   3.5692189e+01  -7.8858005e-01
   3.5700770e+01  -7.6041917e-01
   3.5709350e+01  -7.3281073e-01
   3.5717931e+01  -7.1276425e-01
   3.5726511e+01  -6.8931507e-01
   3.5735091e+01  -6.6270707e-01
   3.5743672e+01  -6.4257887e-01
   3.5752252e+01  -6.1510302e-01
   3.5760833e+01  -5.8155280e-01
   3.5769413e+01  -5.4815537e-01
   3.5777993e+01  -5.2505978e-01
   3.5786574e+01  -5.0153484e-01
   3.5795154e+01  -4.6716409e-01
   3.5803735e+01  -4.3752843e-01
   3.5812315e+01  -4.0809607e-01
   3.5820895e+01  -3.7955198e-01
   3.5829476e+01  -3.5101907e-01
   3.5838056e+01  -3.2252550e-01
   3.5846637e+01  -2.9737803e-01
   3.5855217e+01  -2.7408494e-01
   3.5863797e+01  -2.4696102e-01
   3.5872378e+01  -2.2365900e-01
   3.5880958e+01  -2.0683334e-01
   3.5889539e+01  -1.8948731e-01
   3.5898119e+01  -1.7263579e-01
   3.5906699e+01  -1.5614855e-01
   3.5915280e+01  -1.4036251e-01
   3.5923860e+01  -1.2974959e-01
   3.5932441e+01  -1.2105107e-01
   3.5941021e+01  -1.1343402e-01
   3.5949602e+01  -1.0235648e-01
   3.5958182e+01  -9.3353100e-02
   3.5966762e+01  -9.0184649e-02
   3.5975343e+01  -8.8079319e-02
   3.5983923e+01  -8.8260937e-02
   3.5992504e+01  -8.3366360e-02
   3.6001084e+01  -8.6011772e-02
   3.6009664e+01  -7.8547071e-02
   3.6018245e+01  -7.7962904e-02
   3.6026825e+01  -7.2490746e-02
   3.6035406e+01  -6.7480251e-02
   3.6043986e+01  -6.7449239e-02
   3.6052566e+01  -7.7800751e-02
   3.6061147e+01  -8.3708949e-02
   3.6069727e+01  -8.8201089e-02
   3.6078308e+01  -9.7170637e-02
   3.6086888e+01  -1.1419049e-01
   3.6095468e+01  -1.3338500e-01
   3.6104049e+01  -1.5237697e-01
   3.6112629e+01  -1.7089522e-01
   3.6121210e+01  -1.9422777e-01
   3.6129790e+01  -2.2672125e-01
   3.6138370e+01  -2.5981821e-01
   3.6146951e+01  -2.9490195e-01
   3.6155531e+01  -3.3617402e-01
   3.6164112e+01  -3.8109310e-01
   3.6172692e+01  -4.2863230e-01
   3.6181272e+01  -4.8148401e-01
   3.6189853e+01  -5.4393019e-01
   3.6198433e+01  -6.0144056e-01
   3.6207014e+01  -6.6540676e-01
   3.6215594e+01  -7.3188678e-01
   3.6224174e+01  -8.0255307e-01
   3.6232755e+01  -8.6906324e-01
   3.6241335e+01  -9.4450362e-01
   3.6249916e+01  -1.0181360e+00
   3.6258496e+01  -1.0903574e+00
   3.6267077e+01  -1.1678511e+00
   3.6275657e+01  -1.2411897e+00
   3.6284237e+01  -1.3154300e+00
   3.6292818e+01  -1.3946607e+00
   3.6301398e+01  -1.4691823e+00
   3.6309979e+01  -1.5324439e+00
   3.6318559e+01  -1.6082522e+00
   3.6327139e+01  -1.6693225e+00
   3.6335720e+01  -1.7325070e+00
   3.6344300e+01  -1.7905070e+00
   3.6352881e+01  -1.8441783e+00
   3.6361461e+01  -1.8918188e+00
   3.6370041e+01  -1.9446136e+00
   3.6378622e+01  -1.9814896e+00
   3.6387202e+01  -2.0105921e+00
   3.6395783e+01  -2.0512259e+00
   3.6404363e+01  -2.0734784e+00
   3.6412943e+01  -2.0822917e+00
   3.6421524e+01  -2.0882613e+00
   3.6430104e+01  -2.0991973e+00
   3.6438685e+01  -2.0887612e+00
   3.6447265e+01  -2.0791311e+00
   3.6455845e+01  -2.0661944e+00
   3.6464426e+01  -2.0413183e+00
   3.6473006e+01  -2.0266575e+00
   3.6481587e+01  -1.9939837e+00
   3.6490167e+01  -1.9708150e+00
   3.6498747e+01  -1.9388233e+00
   3.6507328e+01  -1.8996421e+00
   3.6515908e+01  -1.8694950e+00
   3.6524489e+01  -1.8326304e+00
   3.6533069e+01  -1.7928090e+00
   3.6541649e+01  -1.7636757e+00
   3.6550230e+01  -1.7257415e+00
   3.6558810e+01  -1.6911225e+00
   3.6567391e+01  -1.6601420e+00
   3.6575971e+01  -1.6297019e+00
   3.6584552e+01  -1.6028311e+00
   3.6593132e+01  -1.5816926e+00
   3.6601712e+01  -1.5624864e+00
   3.6610293e+01  -1.5430509e+00
   3.6618873e+01  -1.5293920e+00
   3.6627454e+01  -1.5209857e+00
   3.6636034e+01  -1.5144037e+00
   3.6644614e+01  -1.5082686e+00
   3.6653195e+01  -1.5017511e+00
   3.6661775e+01  -1.4958610e+00
   3.6670356e+01  -1.4936216e+00
   3.6678936e+01  -1.4988306e+00
   3.6687516e+01  -1.4992820e+00
   3.6696097e+01  -1.4988329e+00
   3.6704677e+01  -1.5020668e+00
   3.6713258e+01  -1.5026976e+00
   3.6721838e+01  -1.5045254e+00
   3.6730418e+01  -1.5060388e+00
   3.6738999e+01  -1.5053833e+00
   3.6747579e+01  -1.5051530e+00
   3.6756160e+01  -1.5040031e+00
   3.6764740e+01  -1.5029541e+00
   3.6773320e+01  -1.5004137e+00
   3.6781901e+01  -1.4950056e+00
   3.6790481e+01  -1.4872269e+00
   3.6799062e+01  -1.4779541e+00
   3.6807642e+01  -1.4687436e+00
   3.6816222e+01  -1.4612950e+00
   3.6824803e+01  -1.4515476e+00
   3.6833383e+01  -1.4347583e+00
   3.6841964e+01  -1.4164319e+00
   3.6850544e+01  -1.3921670e+00
   3.6859124e+01  -1.3656652e+00
   3.6867705e+01  -1.3367890e+00
   3.6876285e+01  -1.2995161e+00
   3.6884866e+01  -1.2570772e+00
   3.6893446e+01  -1.2147005e+00
   3.6902026e+01  -1.1674872e+00
   3.6910607e+01  -1.1135678e+00
   3.6919187e+01  -1.0560743e+00
   3.6927768e+01  -9.9241308e-01
   3.6936348e+01  -9.2740221e-01
   3.6944929e+01  -8.5638103e-01
   3.6953509e+01  -7.8025454e-01
   3.6962089e+01  -7.0137238e-01
   3.6970670e+01  -6.1821019e-01
   3.6979250e+01  -5.2993111e-01
   3.6987831e+01  -4.3883795e-01
   3.6996411e+01  -3.4498201e-01
   3.7004991e+01  -2.4765227e-01
   3.7013572e+01  -1.5006417e-01
   3.7022152e+01  -4.9098010e-02
   3.7030733e+01   5.4909521e-02
   3.7039313e+01   1.6075167e-01
   3.7047893e+01   2.6908225e-01
   3.7056474e+01   3.7923342e-01
   3.7065054e+01   4.9107906e-01
   3.7073635e+01   6.0428391e-01
   3.7082215e+01   7.1840142e-01
   3.7090795e+01   8.3337320e-01
   3.7099376e+01   9.4889147e-01
   3.7107956e+01   1.0644362e+00
   3.7116537e+01   1.1804473e+00
   3.7125117e+01   1.2959287e+00
   3.7133697e+01   1.4106105e+00
   3.7142278e+01   1.5246203e+00
   3.7150858e+01   1.6377483e+00
   3.7159439e+01   1.7496815e+00
   3.7168019e+01   1.8599483e+00
   3.7176599e+01   1.9682259e+00
   3.7185180e+01   2.0741395e+00
   3.7193760e+01   2.1788919e+00
   3.7202341e+01   2.2807293e+00
   3.7210921e+01   2.3780776e+00
   3.7219501e+01   2.4731562e+00
   3.7228082e+01   2.5664606e+00
   3.7236662e+01   2.6552829e+00
   3.7245243e+01   2.7421982e+00
   3.7253823e+01   2.8268089e+00
   3.7262404e+01   2.9073124e+00
   3.7270984e+01   2.9838682e+00
   3.7279564e+01   3.0573950e+00
   3.7288145e+01   3.1283730e+00
   3.7296725e+01   3.1967704e+00
   3.7305306e+01   3.2596445e+00
   3.7313886e+01   3.3193742e+00
   3.7322466e+01   3.3758877e+00
   3.7331047e+01   3.4288535e+00
   3.7339627e+01   3.4785586e+00
   3.7348208e+01   3.5227316e+00
   3.7356788e+01   3.5648978e+00
   3.7365368e+01   3.6030372e+00
   3.7373949e+01   3.6356120e+00
   3.7382529e+01   3.6671270e+00
   3.7391110e+01   3.6936229e+00
   3.7399690e+01   3.7150294e+00
   3.7408270e+01   3.7349522e+00
   3.7416851e+01   3.7523020e+00
   3.7425431e+01   3.7646926e+00
   3.7434012e+01   3.7751271e+00
   3.7442592e+01   3.7818240e+00
   3.7451172e+01   3.7847528e+00
   3.7459753e+01   3.7853401e+00
   3.7468333e+01   3.7844360e+00
   3.7476914e+01   3.7786580e+00
   3.7485494e+01   3.7692338e+00
   3.7494074e+01   3.7584087e+00
   3.7502655e+01   3.7437129e+00
   3.7511235e+01   3.7311252e+00
   3.7519816e+01   3.7112514e+00
   3.7528396e+01   3.6878714e+00
   3.7536976e+01   3.6649919e+00
   3.7545557e+01   3.6400145e+00
   3.7554137e+01   3.6145473e+00
   3.7562718e+01   3.5850820e+00
   3.7571298e+01   3.5504713e+00
   3.7579879e+01   3.5166432e+00
   3.7588459e+01   3.4822737e+00
   3.7597039e+01   3.4434265e+00
   3.7605620e+01   3.4086174e+00
   3.7614200e+01   3.3780755e+00
   3.7622781e+01   3.3467241e+00
   3.7631361e+01   3.3167797e+00
   3.7639941e+01   3.2850977e+00
   3.7648522e+01   3.2527191e+00
   3.7657102e+01   3.2195385e+00
   3.7665683e+01   3.1874692e+00
   3.7674263e+01   3.1518180e+00
   3.7682843e+01   3.1172004e+00
   3.7691424e+01   3.0815958e+00
   3.7700004e+01   3.0511212e+00
   3.7708585e+01   3.0195427e+00
   3.7717165e+01   2.9820909e+00
   3.7725745e+01   2.9474641e+00
   3.7734326e+01   2.9154349e+00
   3.7742906e+01   2.8826540e+00
   3.7751487e+01   2.8498181e+00
   3.7760067e+01   2.8181083e+00
   3.7768647e+01   2.7845634e+00
   3.7777228e+01   2.7507790e+00
   3.7785808e+01   2.7147535e+00
   3.7794389e+01   2.6843441e+00
   3.7802969e+01   2.6525336e+00
   3.7811549e+01   2.6325441e+00
   3.7820130e+01   2.6171175e+00
   3.7828710e+01   2.5906388e+00
   3.7837291e+01   2.5687550e+00
   3.7845871e+01   2.5456058e+00
   3.7854451e+01   2.5234508e+00
   3.7863032e+01   2.4998052e+00
   3.7871612e+01   2.4750190e+00
   3.7880193e+01   2.4461175e+00
   3.7888773e+01   2.4144401e+00
   3.7897354e+01   2.3868544e+00
   3.7905934e+01   2.3561502e+00
   3.7914514e+01   2.3213410e+00
   3.7923095e+01   2.2845842e+00
   3.7931675e+01   2.2465297e+00
   3.7940256e+01   2.2043323e+00
   3.7948836e+01   2.1626757e+00
   3.7957416e+01   2.1185450e+00
   3.7965997e+01   2.0666607e+00
   3.7974577e+01   2.0136479e+00
   3.7983158e+01   1.9625301e+00
   3.7991738e+01   1.9076199e+00
   3.8000318e+01   1.8463193e+00
   3.8008899e+01   1.7813040e+00
   3.8017479e+01   1.7145547e+00
   3.8026060e+01   1.6443382e+00
   3.8034640e+01   1.5728958e+00
   3.8043220e+01   1.4962769e+00
   3.8051801e+01   1.4168253e+00
   3.8060381e+01   1.3363503e+00
   3.8068962e+01   1.2528988e+00
   3.8077542e+01   1.1676536e+00
   3.8086122e+01   1.0818429e+00
   3.8094703e+01   9.9347377e-01
   3.8103283e+01   9.0479286e-01
   3.8111864e+01   8.1955537e-01
   3.8120444e+01   7.3156262e-01
   3.8129024e+01   6.4300183e-01
   3.8137605e+01   5.5842032e-01
   3.8146185e+01   4.7555662e-01
   3.8154766e+01   3.9481900e-01
   3.8163346e+01   3.1820417e-01
   3.8171926e+01   2.4517256e-01
   3.8180507e+01   1.7614578e-01
   3.8189087e+01   1.1220054e-01
   3.8197668e+01   5.4559539e-02
   3.8206248e+01   2.5491869e-03
   3.8214829e+01  -4.1653084e-02
   3.8223409e+01  -7.8217912e-02
   3.8231989e+01  -1.0811456e-01
   3.8240570e+01  -1.2989853e-01
   3.8249150e+01  -1.4406303e-01
   3.8257731e+01  -1.5016875e-01
   3.8266311e+01  -1.4772854e-01
   3.8274891e+01  -1.3737209e-01
   3.8283472e+01  -1.1925844e-01
   3.8292052e+01  -9.3309179e-02
   3.8300633e+01  -5.9860903e-02
   3.8309213e+01  -1.9067306e-02
   3.8317793e+01   2.8794017e-02
   3.8326374e+01   8.2185163e-02
   3.8334954e+01   1.4260022e-01
   3.8343535e+01   2.0819441e-01
   3.8352115e+01   2.7737821e-01
   3.8360695e+01   3.5227452e-01
   3.8369276e+01   4.3166871e-01
   3.8377856e+01   5.1244446e-01
   3.8386437e+01   5.9596021e-01
   3.8395017e+01   6.8172993e-01
   3.8403597e+01   7.6662930e-01
   3.8412178e+01   8.2580648e-01
   3.8420758e+01   8.8095207e-01
   3.8429339e+01   9.3209232e-01
   3.8437919e+01   9.7834018e-01
   3.8446499e+01   1.0181448e+00
   3.8455080e+01   1.0467386e+00
   3.8463660e+01   1.0724966e+00
   3.8472241e+01   1.0926368e+00
   3.8480821e+01   1.1009295e+00
   3.8489401e+01   1.1073791e+00
   3.8497982e+01   1.1068189e+00
   3.8506562e+01   1.0992086e+00
   3.8515143e+01   1.0902786e+00
   3.8523723e+01   1.0737735e+00
   3.8532304e+01   1.0569724e+00
   3.8540884e+01   1.0425461e+00
   3.8549464e+01   1.0235296e+00
   3.8558045e+01   1.0056419e+00
   3.8566625e+01   9.9245845e-01
   3.8575206e+01   9.8328494e-01
   3.8583786e+01   9.7710353e-01
   3.8592366e+01   9.7348333e-01
   3.8600947e+01   9.7830064e-01
   3.8609527e+01   9.4557502e-01
   3.8618108e+01   8.8539537e-01
   3.8626688e+01   8.4433194e-01
   3.8635268e+01   8.0806447e-01
   3.8643849e+01   7.7698571e-01
   3.8652429e+01   7.5455660e-01
   3.8661010e+01   7.3455806e-01
   3.8669590e+01   7.2251088e-01
   3.8678170e+01   7.2054729e-01
   3.8686751e+01   7.2169608e-01
   3.8695331e+01   7.3178407e-01
   3.8703912e+01   7.5188762e-01
   3.8712492e+01   7.8241450e-01
   3.8721072e+01   8.1288458e-01
   3.8729653e+01   8.5391341e-01
   3.8738233e+01   9.0741584e-01
   3.8746814e+01   9.6876358e-01
   3.8755394e+01   1.0358580e+00
   3.8763974e+01   1.1101818e+00
   3.8772555e+01   1.1927353e+00
   3.8781135e+01   1.2823617e+00
   3.8789716e+01   1.3785679e+00
   3.8798296e+01   1.4790299e+00
   3.8806876e+01   1.5720962e+00
   3.8815457e+01   1.6415808e+00
   3.8824037e+01   1.7167233e+00
   3.8832618e+01   1.7944100e+00
   3.8841198e+01   1.8707462e+00
   3.8849779e+01   1.9444504e+00
   3.8858359e+01   2.0172558e+00
   3.8866939e+01   2.0861521e+00
   3.8875520e+01   2.1486816e+00
   3.8884100e+01   2.2093194e+00
   3.8892681e+01   2.2652791e+00
   3.8901261e+01   2.3112119e+00
   3.8909841e+01   2.3491185e+00
   3.8918422e+01   2.3892766e+00
   3.8927002e+01   2.4163014e+00
   3.8935583e+01   2.4312719e+00
   3.8944163e+01   2.4464509e+00
   3.8952743e+01   2.4531108e+00
   3.8961324e+01   2.4428522e+00
   3.8969904e+01   2.4271849e+00
   3.8978485e+01   2.4142895e+00
   3.8987065e+01   2.3852319e+00
   3.8995645e+01   2.3452456e+00
   3.9004226e+01   2.3023746e+00
   3.9012806e+01   2.2615918e+00
   3.9021387e+01   2.2112675e+00
   3.9029967e+01   2.1518648e+00
   3.9038547e+01   2.0795472e+00
   3.9047128e+01   2.0103237e+00
   3.9055708e+01   1.9202684e+00
   3.9064289e+01   1.8255304e+00
   3.9072869e+01   1.7254114e+00
   3.9081449e+01   1.6224826e+00
   3.9090030e+01   1.5069535e+00
   3.9098610e+01   1.3855711e+00
   3.9107191e+01   1.2605433e+00
   3.9115771e+01   1.1308645e+00
   3.9124351e+01   9.9666339e-01
   3.9132932e+01   8.5636463e-01
   3.9141512e+01   7.1516302e-01
   3.9150093e+01   5.7176483e-01
   3.9158673e+01   4.2329648e-01
   3.9167253e+01   2.7488191e-01
   3.9175834e+01   1.2530192e-01
   3.9184414e+01  -2.4689554e-02
   3.9192995e+01  -1.7427985e-01
   3.9201575e+01  -3.2326013e-01
   3.9210156e+01  -4.6388306e-01
   3.9218736e+01  -6.0257879e-01
   3.9227316e+01  -7.4090901e-01
   3.9235897e+01  -8.7933915e-01
   3.9244477e+01  -1.0161107e+00
   3.9253058e+01  -1.1508050e+00
   3.9261638e+01  -1.2833993e+00
   3.9270218e+01  -1.4133905e+00
   3.9278799e+01  -1.5408544e+00
   3.9287379e+01  -1.6647028e+00
   3.9295960e+01  -1.7853207e+00
   3.9304540e+01  -1.9017624e+00
   3.9313120e+01  -2.0142169e+00
   3.9321701e+01  -2.1233443e+00
   3.9330281e+01  -2.2265494e+00
   3.9338862e+01  -2.3260052e+00
   3.9347442e+01  -2.4190947e+00
   3.9356022e+01  -2.5074028e+00
   3.9364603e+01  -2.5894723e+00
   3.9373183e+01  -2.6649428e+00
   3.9381764e+01  -2.7349980e+00
   3.9390344e+01  -2.7980966e+00
   3.9398924e+01  -2.8531990e+00
   3.9407505e+01  -2.9046362e+00
   3.9416085e+01  -2.9545017e+00
   3.9424666e+01  -2.9979813e+00
   3.9433246e+01  -3.0343859e+00
   3.9441826e+01  -3.0648955e+00
   3.9450407e+01  -3.0896496e+00
   3.9458987e+01  -3.1074424e+00
   3.9467568e+01  -3.1199551e+00
   3.9476148e+01  -3.1239084e+00
   3.9484728e+01  -3.1245653e+00
   3.9493309e+01  -3.1172141e+00
   3.9501889e+01  -3.1019766e+00
   3.9510470e+01  -3.0830761e+00
   3.9519050e+01  -3.0584582e+00
   3.9527631e+01  -3.0272978e+00
   3.9536211e+01  -2.9899645e+00
   3.9544791e+01  -2.9451474e+00
   3.9553372e+01  -2.8941213e+00
   3.9561952e+01  -2.8450488e+00
   3.9570533e+01  -2.7819132e+00
   3.9579113e+01  -2.7173383e+00
   3.9587693e+01  -2.6448844e+00
   3.9596274e+01  -2.5726099e+00
   3.9604854e+01  -2.4973269e+00
   3.9613435e+01  -2.4178563e+00
   3.9622015e+01  -2.3338786e+00
   3.9630595e+01  -2.2556156e+00
   3.9639176e+01  -2.1674173e+00
   3.9647756e+01  -2.0821622e+00
   3.9656337e+01  -1.9976003e+00
   3.9664917e+01  -1.9118683e+00
   3.9673497e+01  -1.8213458e+00
   3.9682078e+01  -1.7355646e+00
   3.9690658e+01  -1.6483296e+00
   3.9699239e+01  -1.5669857e+00
   3.9707819e+01  -1.4904770e+00
   3.9716399e+01  -1.4027576e+00
   3.9724980e+01  -1.3301961e+00
   3.9733560e+01  -1.2581012e+00
   3.9742141e+01  -1.1907815e+00
   3.9750721e+01  -1.1301676e+00
   3.9759301e+01  -1.0709947e+00
   3.9767882e+01  -1.0197128e+00
   3.9776462e+01  -9.6966027e-01
   3.9785043e+01  -9.3033074e-01
   3.9793623e+01  -8.9621133e-01
   3.9802203e+01  -8.7285284e-01
   3.9810784e+01  -8.3829208e-01
   3.9819364e+01  -8.1178398e-01
   3.9827945e+01  -7.9702941e-01
   3.9836525e+01  -7.8892627e-01
   3.9845106e+01  -7.8260432e-01
   3.9853686e+01  -7.8420460e-01
   3.9862266e+01  -7.8897477e-01
   3.9870847e+01  -8.0507512e-01
   3.9879427e+01  -8.3082257e-01
   3.9888008e+01  -8.4746655e-01
   3.9896588e+01  -8.8210749e-01
   3.9905168e+01  -9.2125465e-01
   3.9913749e+01  -9.6625097e-01
   3.9922329e+01  -1.0143246e+00
   3.9930910e+01  -1.0723079e+00
   3.9939490e+01  -1.1261052e+00
   3.9948070e+01  -1.1935883e+00
   3.9956651e+01  -1.2593939e+00
   3.9965231e+01  -1.3359625e+00
   3.9973812e+01  -1.4075995e+00
   3.9982392e+01  -1.4849856e+00
   3.9990972e+01  -1.5655993e+00
   3.9999553e+01  -1.6497293e+00
   4.0008133e+01  -1.7247372e+00
   4.0016714e+01  -1.7859330e+00
   4.0025294e+01  -1.8503536e+00
   4.0033874e+01  -1.9132125e+00
   4.0042455e+01  -1.9759320e+00
   4.0051035e+01  -2.0343323e+00
   4.0059616e+01  -2.0884700e+00
   4.0068196e+01  -2.1410963e+00
   4.0076776e+01  -2.1913497e+00
   4.0085357e+01  -2.2345283e+00
   4.0093937e+01  -2.2750606e+00
   4.0102518e+01  -2.3106590e+00
   4.0111098e+01  -2.3410394e+00
   4.0119678e+01  -2.3662434e+00
   4.0128259e+01  -2.3859289e+00
   4.0136839e+01  -2.4021725e+00
   4.0145420e+01  -2.4112982e+00
   4.0154000e+01  -2.4121794e+00
   4.0162581e+01  -2.4096749e+00
   4.0171161e+01  -2.4001340e+00
   4.0179741e+01  -2.3826941e+00
   4.0188322e+01  -2.3603683e+00
   4.0196902e+01  -2.3327807e+00
   4.0205483e+01  -2.2933527e+00
   4.0214063e+01  -2.2322898e+00
   4.0222643e+01  -2.1686283e+00
   4.0231224e+01  -2.0998319e+00
   4.0239804e+01  -2.0229889e+00
   4.0248385e+01  -1.9422275e+00
   4.0256965e+01  -1.8573971e+00
   4.0265545e+01  -1.7657268e+00
   4.0274126e+01  -1.6711357e+00
   4.0282706e+01  -1.5734777e+00
   4.0291287e+01  -1.4715461e+00
   4.0299867e+01  -1.3680193e+00
   4.0308447e+01  -1.2641600e+00
   4.0317028e+01  -1.1577406e+00
   4.0325608e+01  -1.0523264e+00
   4.0334189e+01  -9.4848991e-01
   4.0342769e+01  -8.4541709e-01
   4.0351349e+01  -7.4552726e-01
   4.0359930e+01  -6.4838341e-01
   4.0368510e+01  -5.5676103e-01
   4.0377091e+01  -4.7076612e-01
   4.0385671e+01  -3.8942808e-01
   4.0394251e+01  -3.1493441e-01
   4.0402832e+01  -2.4917150e-01
   4.0411412e+01  -1.9130840e-01
   4.0419993e+01  -1.4089460e-01
   4.0428573e+01  -9.9852005e-02
   4.0437153e+01  -6.8136766e-02
   4.0445734e+01  -4.4813501e-02
   4.0454314e+01  -3.1403038e-02
   4.0462895e+01  -2.7332827e-02
   4.0471475e+01  -3.2097780e-02
   4.0480056e+01  -4.5520773e-02
   4.0488636e+01  -6.7678788e-02
   4.0497216e+01  -9.8091693e-02
   4.0505797e+01  -1.3599764e-01
   4.0514377e+01  -1.8178957e-01
   4.0522958e+01  -2.3363104e-01
   4.0531538e+01  -2.9194309e-01
   4.0540118e+01  -3.5675383e-01
   4.0548699e+01  -4.2549881e-01
   4.0557279e+01  -4.9822997e-01
   4.0565860e+01  -5.7600918e-01
   4.0574440e+01  -6.5608898e-01
   4.0583020e+01  -7.3940806e-01
   4.0591601e+01  -8.2510231e-01
   4.0600181e+01  -9.1404157e-01
   4.0608762e+01  -9.9172747e-01
   4.0617342e+01  -1.0529226e+00
   4.0625922e+01  -1.1163466e+00
   4.0634503e+01  -1.1803103e+00
   4.0643083e+01  -1.2354120e+00
   4.0651664e+01  -1.2878650e+00
   4.0660244e+01  -1.3377431e+00
   4.0668824e+01  -1.3749467e+00
   4.0677405e+01  -1.4306737e+00
   4.0685985e+01  -1.4666898e+00
   4.0694566e+01  -1.4990984e+00
   4.0703146e+01  -1.5397698e+00
   4.0711726e+01  -1.5702006e+00
   4.0720307e+01  -1.5946075e+00
   4.0728887e+01  -1.6182020e+00
   4.0737468e+01  -1.6460858e+00
   4.0746048e+01  -1.6657881e+00
   4.0754628e+01  -1.6994129e+00
   4.0763209e+01  -1.7323758e+00
   4.0771789e+01  -1.7455737e+00
   4.0780370e+01  -1.7683061e+00
   4.0788950e+01  -1.7948631e+00
   4.0797531e+01  -1.8215162e+00
   4.0806111e+01  -1.8405839e+00
   4.0814691e+01  -1.8389326e+00
   4.0823272e+01  -1.8404589e+00
   4.0831852e+01  -1.8375784e+00
   4.0840433e+01  -1.8449102e+00
   4.0849013e+01  -1.8557271e+00
   4.0857593e+01  -1.8602897e+00
   4.0866174e+01  -1.8773285e+00
   4.0874754e+01  -1.8961451e+00
   4.0883335e+01  -1.9123848e+00
   4.0891915e+01  -1.9244806e+00
   4.0900495e+01  -1.9598549e+00
   4.0909076e+01  -1.9941378e+00
   4.0917656e+01  -2.0128063e+00
   4.0926237e+01  -2.0567465e+00
   4.0934817e+01  -2.0894139e+00
   4.0943397e+01  -2.1249638e+00
   4.0951978e+01  -2.1730133e+00
   4.0960558e+01  -2.2137506e+00
   4.0969139e+01  -2.2612954e+00
   4.0977719e+01  -2.3071151e+00
   4.0986299e+01  -2.3579113e+00
   4.0994880e+01  -2.4049107e+00
   4.1003460e+01  -2.4559410e+00
   4.1012041e+01  -2.5106886e+00
   4.1020621e+01  -2.5534293e+00
   4.1029201e+01  -2.6091956e+00
   4.1037782e+01  -2.6486051e+00
   4.1046362e+01  -2.6922359e+00
   4.1054943e+01  -2.7362377e+00
   4.1063523e+01  -2.7776895e+00
   4.1072103e+01  -2.8241231e+00
   4.1080684e+01  -2.8584097e+00
   4.1089264e+01  -2.8975045e+00
   4.1097845e+01  -2.9322289e+00
   4.1106425e+01  -2.9577351e+00
   4.1115006e+01  -2.9911898e+00
   4.1123586e+01  -3.0105465e+00
   4.1132166e+01  -3.0398543e+00
   4.1140747e+01  -3.0544980e+00
   4.1149327e+01  -3.0669428e+00
   4.1157908e+01  -3.0779613e+00
   4.1166488e+01  -3.0833072e+00
   4.1175068e+01  -3.0897418e+00
   4.1183649e+01  -3.0846731e+00
   4.1192229e+01  -3.0741626e+00
   4.1200810e+01  -3.0669306e+00
   4.1209390e+01  -3.0635703e+00
   4.1217970e+01  -3.0632529e+00
   4.1226551e+01  -3.0537238e+00
   4.1235131e+01  -3.0421473e+00
   4.1243712e+01  -3.0300969e+00
   4.1252292e+01  -3.0100907e+00
   4.1260872e+01  -2.9874637e+00
   4.1269453e+01  -2.9564685e+00
   4.1278033e+01  -2.9312378e+00
   4.1286614e+01  -2.8971840e+00
   4.1295194e+01  -2.8496089e+00
   4.1303774e+01  -2.8124151e+00
   4.1312355e+01  -2.7692370e+00
   4.1320935e+01  -2.7202419e+00
   4.1329516e+01  -2.6705615e+00
   4.1338096e+01  -2.6112686e+00
   4.1346676e+01  -2.5556651e+00
   4.1355257e+01  -2.4999598e+00
   4.1363837e+01  -2.4335451e+00
   4.1372418e+01  -2.3681005e+00
   4.1380998e+01  -2.3016131e+00
   4.1389578e+01  -2.2291510e+00
   4.1398159e+01  -2.1626246e+00
   4.1406739e+01  -2.0914240e+00
   4.1415320e+01  -2.0253279e+00
   4.1423900e+01  -1.9624963e+00
   4.1432480e+01  -1.8959837e+00
   4.1441061e+01  -1.8289494e+00
   4.1449641e+01  -1.7594315e+00
   4.1458222e+01  -1.6913406e+00
   4.1466802e+01  -1.6216230e+00
   4.1475383e+01  -1.5483000e+00
   4.1483963e+01  -1.4808027e+00
   4.1492543e+01  -1.4100421e+00
   4.1501124e+01  -1.3367464e+00
   4.1509704e+01  -1.2669449e+00
   4.1518285e+01  -1.1944833e+00
   4.1526865e+01  -1.1230417e+00
   4.1535445e+01  -1.0512850e+00
   4.1544026e+01  -9.7921783e-01
   4.1552606e+01  -9.0844539e-01
   4.1561187e+01  -8.3628083e-01
   4.1569767e+01  -7.6465179e-01
   4.1578347e+01  -6.9394037e-01
   4.1586928e+01  -6.2272588e-01
   4.1595508e+01  -5.5218980e-01
   4.1604089e+01  -4.8184586e-01
   4.1612669e+01  -4.1102243e-01
   4.1621249e+01  -3.4243982e-01
   4.1629830e+01  -2.7358301e-01
   4.1638410e+01  -2.0577289e-01
   4.1646991e+01  -1.3808408e-01
   4.1655571e+01  -7.1323610e-02
   4.1664151e+01  -5.0942908e-03
   4.1672732e+01   5.9457286e-02
   4.1681312e+01   1.2336080e-01
   4.1689893e+01   1.8688079e-01
   4.1698473e+01   2.4902878e-01
   4.1707053e+01   3.1045079e-01
   4.1715634e+01   3.7093957e-01
   4.1724214e+01   4.3007687e-01
   4.1732795e+01   4.8829547e-01
   4.1741375e+01   5.4527677e-01
   4.1749955e+01   6.0170749e-01
   4.1758536e+01   6.5656838e-01
   4.1767116e+01   7.1025747e-01
   4.1775697e+01   7.6311410e-01
   4.1784277e+01   8.1437819e-01
   4.1792858e+01   8.6466198e-01
   4.1801438e+01   9.1426562e-01
   4.1810018e+01   9.6064960e-01
   4.1818599e+01   1.0058094e+00
   4.1827179e+01   1.0498343e+00
   4.1835760e+01   1.0912453e+00
   4.1844340e+01   1.1311447e+00
   4.1852920e+01   1.1695370e+00
   4.1861501e+01   1.2065927e+00
   4.1870081e+01   1.2417170e+00
   4.1878662e+01   1.2744986e+00
   4.1887242e+01   1.3055920e+00
   4.1895822e+01   1.3351629e+00
   4.1904403e+01   1.3628967e+00
   4.1912983e+01   1.3890652e+00
   4.1921564e+01   1.4129447e+00
   4.1930144e+01   1.4353981e+00
   4.1938724e+01   1.4560278e+00
   4.1947305e+01   1.4748728e+00
   4.1955885e+01   1.4914541e+00
   4.1964466e+01   1.5070548e+00
   4.1973046e+01   1.5203947e+00
   4.1981626e+01   1.5327607e+00
   4.1990207e+01   1.5423632e+00
   4.1998787e+01   1.5510005e+00
   4.2007368e+01   1.5589624e+00
   4.2015948e+01   1.5667977e+00
   4.2024528e+01   1.5728537e+00
   4.2033109e+01   1.5781732e+00
   4.2041689e+01   1.5799741e+00
   4.2050270e+01   1.5833492e+00
   4.2058850e+01   1.5854803e+00
   4.2067430e+01   1.5825539e+00
   4.2076011e+01   1.5816461e+00
   4.2084591e+01   1.5803790e+00
   4.2093172e+01   1.5754429e+00
   4.2101752e+01   1.5708540e+00
   4.2110333e+01   1.5652358e+00
   4.2118913e+01   1.5571013e+00
   4.2127493e+01   1.5505964e+00
   4.2136074e+01   1.5412843e+00
   4.2144654e+01   1.5301453e+00
   4.2153235e+01   1.5185148e+00
   4.2161815e+01   1.5092151e+00
   4.2170395e+01   1.4956767e+00
   4.2178976e+01   1.4810005e+00
   4.2187556e+01   1.4660055e+00
   4.2196137e+01   1.4501165e+00
   4.2204717e+01   1.4372064e+00
   4.2213297e+01   1.4369374e+00
   4.2221878e+01   1.4373390e+00
   4.2230458e+01   1.4378302e+00
   4.2239039e+01   1.4375976e+00
   4.2247619e+01   1.4326499e+00
   4.2256199e+01   1.4301254e+00
   4.2264780e+01   1.4290696e+00
   4.2273360e+01   1.4309758e+00
   4.2281941e+01   1.4271200e+00
   4.2290521e+01   1.4256961e+00
   4.2299101e+01   1.4246586e+00
   4.2307682e+01   1.4194310e+00
   4.2316262e+01   1.4190461e+00
   4.2324843e+01   1.4123896e+00
   4.2333423e+01   1.4078262e+00
   4.2342003e+01   1.4010586e+00
   4.2350584e+01   1.3953264e+00
   4.2359164e+01   1.3922643e+00
   4.2367745e+01   1.3839564e+00
   4.2376325e+01   1.3714445e+00
   4.2384905e+01   1.3565246e+00
   4.2393486e+01   1.3434620e+00
   4.2402066e+01   1.3331267e+00
   4.2410647e+01   1.3285021e+00
   4.2419227e+01   1.3208365e+00
   4.2427808e+01   1.3082737e+00
   4.2436388e+01   1.2963164e+00
   4.2444968e+01   1.2846291e+00
   4.2453549e+01   1.2688105e+00
   4.2462129e+01   1.2481232e+00
   4.2470710e+01   1.2249529e+00
   4.2479290e+01   1.2002519e+00
   4.2487870e+01   1.1728556e+00
   4.2496451e+01   1.1413956e+00
   4.2505031e+01   1.1072775e+00
   4.2513612e+01   1.0710441e+00
   4.2522192e+01   1.0307334e+00
   4.2530772e+01   9.8952333e-01
   4.2539353e+01   9.4657157e-01
   4.2547933e+01   8.9965777e-01
   4.2556514e+01   8.4939574e-01
   4.2565094e+01   7.9802368e-01
   4.2573674e+01   7.4445792e-01
   4.2582255e+01   6.9204288e-01
   4.2590835e+01   6.3715920e-01
   4.2599416e+01   5.7676046e-01
   4.2607996e+01   5.1906659e-01
   4.2616576e+01   4.6161400e-01
   4.2625157e+01   4.0199191e-01
   4.2633737e+01   3.4261489e-01
   4.2642318e+01   2.8433144e-01
   4.2650898e+01   2.2821794e-01
   4.2659478e+01   1.7397581e-01
   4.2668059e+01   1.2115134e-01
   4.2676639e+01   7.0620626e-02
   4.2685220e+01   2.3512471e-02
   4.2693800e+01  -2.0627445e-02
   4.2702380e+01  -6.1550750e-02
   4.2710961e+01  -9.9582194e-02
   4.2719541e+01  -1.3199997e-01
   4.2728122e+01  -1.5997622e-01
   4.2736702e+01  -1.8509984e-01
   4.2745283e+01  -2.0519554e-01
   4.2753863e+01  -2.1958383e-01
   4.2762443e+01  -2.2974299e-01
   4.2771024e+01  -2.3483539e-01
   4.2779604e+01  -2.3459034e-01
   4.2788185e+01  -2.2991061e-01
   4.2796765e+01  -2.2043976e-01
   4.2805345e+01  -2.0668748e-01
   4.2813926e+01  -1.9212109e-01
   4.2822506e+01  -1.7502616e-01
   4.2831087e+01  -1.5591715e-01
   4.2839667e+01  -1.3570625e-01
   4.2848247e+01  -1.1417427e-01
   4.2856828e+01  -9.2039703e-02
   4.2865408e+01  -6.9409891e-02
   4.2873989e+01  -4.7290946e-02
   4.2882569e+01  -2.6547520e-02
   4.2891149e+01  -5.1223943e-03
   4.2899730e+01   1.4385561e-02
   4.2908310e+01   3.1718837e-02
   4.2916891e+01   4.8401151e-02
   4.2925471e+01   6.4179277e-02
   4.2934051e+01   7.7452296e-02
   4.2942632e+01   8.9304715e-02
   4.2951212e+01   1.0036664e-01
   4.2959793e+01   1.0937467e-01
   4.2968373e+01   1.1622073e-01
   4.2976953e+01   1.2639081e-01
   4.2985534e+01   1.3578608e-01
   4.2994114e+01   1.4155868e-01
   4.3002695e+01   1.4824952e-01
   4.3011275e+01   1.1626702e-01
   4.3019855e+01   7.6374785e-02
   4.3028436e+01   3.9687471e-02
   4.3037016e+01   2.6752295e-03
   4.3045597e+01  -3.3246153e-02
   4.3054177e+01  -6.9993401e-02
   4.3062758e+01  -1.0838685e-01
   4.3071338e+01  -1.3729473e-01
   4.3079918e+01  -1.6432498e-01
   4.3088499e+01  -1.9446395e-01
   4.3097079e+01  -2.1705058e-01
   4.3105660e+01  -2.3104222e-01
   4.3114240e+01  -2.3999723e-01
   4.3122820e+01  -2.4521094e-01
   4.3131401e+01  -2.4569489e-01
   4.3139981e+01  -2.4040580e-01
   4.3148562e+01  -2.2411911e-01
   4.3157142e+01  -1.9950670e-01
   4.3165722e+01  -1.7185684e-01
   4.3174303e+01  -1.3582956e-01
   4.3182883e+01  -8.9975515e-02
   4.3191464e+01  -3.9306872e-02
   4.3200044e+01   1.7293607e-02
   4.3208624e+01   5.6602356e-02
   4.3217205e+01   7.4929198e-02
   4.3225785e+01   1.0187420e-01
   4.3234366e+01   1.3655219e-01
   4.3242946e+01   1.7658387e-01
   4.3251526e+01   2.1522229e-01
   4.3260107e+01   2.5143632e-01
   4.3268687e+01   2.9116777e-01
   4.3277268e+01   3.3230085e-01
   4.3285848e+01   3.7393229e-01
   4.3294428e+01   4.1443959e-01
   4.3303009e+01   4.5184705e-01
   4.3311589e+01   4.8944777e-01
   4.3320170e+01   5.2449226e-01
   4.3328750e+01   5.5672414e-01
   4.3337330e+01   5.8548973e-01
   4.3345911e+01   6.1032094e-01
   4.3354491e+01   6.3100110e-01
   4.3363072e+01   6.4706997e-01
   4.3371652e+01   6.6026103e-01
   4.3380233e+01   6.6776846e-01
   4.3388813e+01   6.7035966e-01
   4.3397393e+01   6.6586111e-01
   4.3405974e+01   6.5577189e-01
   4.3414554e+01   6.3830922e-01
   4.3423135e+01   6.1218287e-01
   4.3431715e+01   5.8023267e-01
   4.3440295e+01   5.4150876e-01
   4.3448876e+01   4.9375955e-01
   4.3457456e+01   4.3772853e-01
   4.3466037e+01   3.7494897e-01
   4.3474617e+01   3.0578298e-01
   4.3483197e+01   2.2909133e-01
   4.3491778e+01   1.4583132e-01
   4.3500358e+01   5.5145844e-02
   4.3508939e+01  -3.9158530e-02
   4.3517519e+01  -1.3937727e-01
   4.3526099e+01  -2.4607412e-01
   4.3534680e+01  -3.5675538e-01
   4.3543260e+01  -4.7053622e-01
   4.3551841e+01  -5.8766720e-01
   4.3560421e+01  -7.0796426e-01
   4.3569001e+01  -8.3018010e-01
   4.3577582e+01  -9.5357631e-01
   4.3586162e+01  -1.0774369e+00
   4.3594743e+01  -1.2014842e+00
   4.3603323e+01  -1.3247425e+00
   4.3611903e+01  -1.4486365e+00
   4.3620484e+01  -1.5743915e+00
   4.3629064e+01  -1.7002437e+00
   4.3637645e+01  -1.8251011e+00
   4.3646225e+01  -1.9490933e+00
   4.3654805e+01  -2.0720955e+00
   4.3663386e+01  -2.1934489e+00
   4.3671966e+01  -2.3118922e+00
   4.3680547e+01  -2.4275238e+00
   4.3689127e+01  -2.5399720e+00
   4.3697707e+01  -2.6478433e+00
   4.3706288e+01  -2.7506884e+00
   4.3714868e+01  -2.8500822e+00
   4.3723449e+01  -2.9426410e+00
   4.3732029e+01  -3.0298314e+00
   4.3740610e+01  -3.1093948e+00
   4.3749190e+01  -3.1825953e+00
   4.3757770e+01  -3.2494926e+00
   4.3766351e+01  -3.3086827e+00
   4.3774931e+01  -3.3571810e+00
   4.3783512e+01  -3.3981531e+00
   4.3792092e+01  -3.4295029e+00
   4.3800672e+01  -3.4515480e+00
   4.3809253e+01  -3.4808052e+00
   4.3817833e+01  -3.5123967e+00
   4.3826414e+01  -3.5356961e+00
   4.3834994e+01  -3.5510022e+00
   4.3843574e+01  -3.5608370e+00
   4.3852155e+01  -3.5641270e+00
   4.3860735e+01  -3.5638480e+00
   4.3869316e+01  -3.5577050e+00
   4.3877896e+01  -3.5470351e+00
   4.3886476e+01  -3.5288349e+00
   4.3895057e+01  -3.5053767e+00
   4.3903637e+01  -3.4768926e+00
   4.3912218e+01  -3.4460863e+00
   4.3920798e+01  -3.4092062e+00
   4.3929378e+01  -3.3660638e+00
   4.3937959e+01  -3.3190859e+00
   4.3946539e+01  -3.2679404e+00
   4.3955120e+01  -3.2136678e+00
   4.3963700e+01  -3.1539460e+00
   4.3972280e+01  -3.0924499e+00
   4.3980861e+01  -3.0267306e+00
   4.3989441e+01  -2.9582333e+00
   4.3998022e+01  -2.8837713e+00
   4.4006602e+01  -2.8116410e+00
   4.4015182e+01  -2.7488088e+00
   4.4023763e+01  -2.6857130e+00
   4.4032343e+01  -2.6189621e+00
   4.4040924e+01  -2.5573217e+00
   4.4049504e+01  -2.4917106e+00
   4.4058085e+01  -2.4300425e+00
   4.4066665e+01  -2.3737639e+00
   4.4075245e+01  -2.3179815e+00
   4.4083826e+01  -2.2620257e+00
   4.4092406e+01  -2.2101685e+00
   4.4100987e+01  -2.1690505e+00
   4.4109567e+01  -2.1228683e+00
   4.4118147e+01  -2.0871574e+00
   4.4126728e+01  -2.0499669e+00
   4.4135308e+01  -2.0208365e+00
   4.4143889e+01  -1.9985672e+00
   4.4152469e+01  -1.9791551e+00
   4.4161049e+01  -1.9660702e+00
   4.4169630e+01  -1.9589864e+00
   4.4178210e+01  -1.9583392e+00
   4.4186791e+01  -1.9668563e+00
   4.4195371e+01  -1.9718450e+00
   4.4203951e+01  -1.9840905e+00
   4.4212532e+01  -1.9858223e+00
   4.4221112e+01  -1.9938692e+00
   4.4229693e+01  -2.0025427e+00
   4.4238273e+01  -2.0171762e+00
   4.4246853e+01  -2.0313575e+00
   4.4255434e+01  -2.0530661e+00
   4.4264014e+01  -2.0772425e+00
   4.4272595e+01  -2.1043831e+00
   4.4281175e+01  -2.1322523e+00
   4.4289755e+01  -2.1625865e+00
   4.4298336e+01  -2.1940029e+00
   4.4306916e+01  -2.2320748e+00
   4.4315497e+01  -2.2683336e+00
   4.4324077e+01  -2.3060360e+00
   4.4332657e+01  -2.3434551e+00
   4.4341238e+01  -2.3843570e+00
   4.4349818e+01  -2.4229812e+00
   4.4358399e+01  -2.4616477e+00
   4.4366979e+01  -2.5028315e+00
   4.4375560e+01  -2.5418488e+00
   4.4384140e+01  -2.5800362e+00
   4.4392720e+01  -2.6161529e+00
   4.4401301e+01  -2.6497292e+00
   4.4409881e+01  -2.6629676e+00
   4.4418462e+01  -2.6577762e+00
   4.4427042e+01  -2.6541430e+00
   4.4435622e+01  -2.6470966e+00
   4.4444203e+01  -2.6346207e+00
   4.4452783e+01  -2.6196179e+00
   4.4461364e+01  -2.5927682e+00
   4.4469944e+01  -2.5653907e+00
   4.4478524e+01  -2.5339554e+00
   4.4487105e+01  -2.4955292e+00
   4.4495685e+01  -2.4520662e+00
   4.4504266e+01  -2.4033213e+00
   4.4512846e+01  -2.3466825e+00
   4.4521426e+01  -2.2862887e+00
   4.4530007e+01  -2.2228560e+00
   4.4538587e+01  -2.1505383e+00
   4.4547168e+01  -2.0831910e+00
   4.4555748e+01  -2.0007077e+00
   4.4564328e+01  -1.9120340e+00
   4.4572909e+01  -1.8261608e+00
   4.4581489e+01  -1.7343906e+00
   4.4590070e+01  -1.6401436e+00
   4.4598650e+01  -1.5430697e+00
   4.4607230e+01  -1.4361160e+00
   4.4615811e+01  -1.3317149e+00
   4.4624391e+01  -1.2210917e+00
   4.4632972e+01  -1.1074349e+00
   4.4641552e+01  -9.9980594e-01
   4.4650132e+01  -8.9474649e-01
   4.4658713e+01  -7.8952713e-01
   4.4667293e+01  -6.8749591e-01
   4.4675874e+01  -5.9043447e-01
   4.4684454e+01  -4.9931906e-01
   4.4693035e+01  -4.1044631e-01
   4.4701615e+01  -3.2876046e-01
   4.4710195e+01  -2.5494381e-01
   4.4718776e+01  -1.8795391e-01
   4.4727356e+01  -1.2960253e-01
   4.4735937e+01  -7.9801395e-02
   4.4744517e+01  -3.8257919e-02
   4.4753097e+01  -6.6661334e-03
   4.4761678e+01   1.5006769e-02
   4.4770258e+01   2.7448528e-02
   4.4778839e+01   2.9497408e-02
   4.4787419e+01   2.1523460e-02
   4.4795999e+01   4.1517066e-03
   4.4804580e+01  -2.3391866e-02
   4.4813160e+01  -5.8918798e-02
   4.4821741e+01  -1.0142752e-01
   4.4830321e+01  -1.5116441e-01
   4.4838901e+01  -2.0778338e-01
   4.4847482e+01  -2.6986973e-01
   4.4856062e+01  -3.3769718e-01
   4.4864643e+01  -4.1073247e-01
   4.4873223e+01  -4.8764229e-01
   4.4881803e+01  -5.6855821e-01
   4.4890384e+01  -6.5270255e-01
   4.4898964e+01  -7.3888743e-01
   4.4907545e+01  -8.2682181e-01
   4.4916125e+01  -9.1611403e-01
   4.4924705e+01  -1.0061273e+00
   4.4933286e+01  -1.0972368e+00
   4.4941866e+01  -1.1887074e+00
   4.4950447e+01  -1.2784779e+00
   4.4959027e+01  -1.3685984e+00
   4.4967607e+01  -1.4576432e+00
   4.4976188e+01  -1.5418884e+00
   4.4984768e+01  -1.6268209e+00
   4.4993349e+01  -1.7106586e+00
   4.5001929e+01  -1.7891348e+00
   4.5010510e+01  -1.8443966e+00
   4.5019090e+01  -1.8891813e+00
   4.5027670e+01  -1.9323812e+00
   4.5036251e+01  -1.9747596e+00
   4.5044831e+01  -2.0157635e+00
   4.5053412e+01  -2.0564376e+00
   4.5061992e+01  -2.0934346e+00
   4.5070572e+01  -2.1256864e+00
   4.5079153e+01  -2.1570303e+00
   4.5087733e+01  -2.1864451e+00
   4.5096314e+01  -2.2120826e+00
   4.5104894e+01  -2.2456330e+00
   4.5113474e+01  -2.2775511e+00
   4.5122055e+01  -2.3041016e+00
   4.5130635e+01  -2.3567812e+00
   4.5139216e+01  -2.3853501e+00
   4.5147796e+01  -2.4170280e+00
   4.5156376e+01  -2.4490707e+00
   4.5164957e+01  -2.4929615e+00
   4.5173537e+01  -2.5302934e+00
   4.5182118e+01  -2.5707639e+00
   4.5190698e+01  -2.6232890e+00
   4.5199278e+01  -2.6678720e+00
   4.5207859e+01  -2.7125201e+00
   4.5216439e+01  -2.7442259e+00
   4.5225020e+01  -2.7750773e+00
   4.5233600e+01  -2.8105633e+00
   4.5242180e+01  -2.8502700e+00
   4.5250761e+01  -2.8634302e+00
   4.5259341e+01  -2.9124292e+00
   4.5267922e+01  -2.9378811e+00
   4.5276502e+01  -2.9856615e+00
   4.5285082e+01  -3.0112557e+00
   4.5293663e+01  -3.0516657e+00
   4.5302243e+01  -3.0773767e+00
   4.5310824e+01  -3.1094082e+00
   4.5319404e+01  -3.1401082e+00
   4.5327985e+01  -3.1754502e+00
   4.5336565e+01  -3.1902266e+00
   4.5345145e+01  -3.2048335e+00
   4.5353726e+01  -3.2383551e+00
   4.5362306e+01  -3.2470399e+00
   4.5370887e+01  -3.2613473e+00
   4.5379467e+01  -3.2781614e+00
   4.5388047e+01  -3.2775877e+00
   4.5396628e+01  -3.2847160e+00
   4.5405208e+01  -3.2828717e+00
   4.5413789e+01  -3.2925933e+00
   4.5422369e+01  -3.2919058e+00
   4.5430949e+01  -3.2950968e+00
   4.5439530e+01  -3.2891485e+00
   4.5448110e+01  -3.2804905e+00
   4.5456691e+01  -3.2752362e+00
   4.5465271e+01  -3.2614842e+00
   4.5473851e+01  -3.2476629e+00
   4.5482432e+01  -3.2270389e+00
   4.5491012e+01  -3.2133058e+00
   4.5499593e+01  -3.1919352e+00
   4.5508173e+01  -3.1655475e+00
   4.5516753e+01  -3.1366002e+00
   4.5525334e+01  -3.1094388e+00
   4.5533914e+01  -3.0759431e+00
   4.5542495e+01  -3.0468480e+00
   4.5551075e+01  -3.0112776e+00
   4.5559655e+01  -2.9731309e+00
   4.5568236e+01  -2.9346621e+00
   4.5576816e+01  -2.8920456e+00
   4.5585397e+01  -2.8513129e+00
   4.5593977e+01  -2.8052534e+00
   4.5602557e+01  -2.7571572e+00
   4.5611138e+01  -2.7219314e+00
   4.5619718e+01  -2.6860279e+00
   4.5628299e+01  -2.6476069e+00
   4.5636879e+01  -2.6096819e+00
   4.5645460e+01  -2.5654562e+00
   4.5654040e+01  -2.5220107e+00
   4.5662620e+01  -2.4769990e+00
   4.5671201e+01  -2.4301526e+00
   4.5679781e+01  -2.3780778e+00
   4.5688362e+01  -2.3317344e+00
   4.5696942e+01  -2.2830865e+00
   4.5705522e+01  -2.2249964e+00
   4.5714103e+01  -2.1721277e+00
   4.5722683e+01  -2.1166675e+00
   4.5731264e+01  -2.0620608e+00
   4.5739844e+01  -2.0019730e+00
   4.5748424e+01  -1.9413818e+00
   4.5757005e+01  -1.8836623e+00
   4.5765585e+01  -1.8217925e+00
   4.5774166e+01  -1.7580727e+00
   4.5782746e+01  -1.6962855e+00
   4.5791326e+01  -1.6300752e+00
   4.5799907e+01  -1.5642023e+00
   4.5808487e+01  -1.5027176e+00
   4.5817068e+01  -1.4378571e+00
   4.5825648e+01  -1.3699846e+00
   4.5834228e+01  -1.3067182e+00
   4.5842809e+01  -1.2388588e+00
   4.5851389e+01  -1.1725958e+00
   4.5859970e+01  -1.1072662e+00
   4.5868550e+01  -1.0386130e+00
   4.5877130e+01  -9.7052033e-01
   4.5885711e+01  -9.0340191e-01
   4.5894291e+01  -8.3631281e-01
   4.5902872e+01  -7.6790650e-01
   4.5911452e+01  -7.0037748e-01
   4.5920032e+01  -6.3269680e-01
   4.5928613e+01  -5.6545675e-01
   4.5937193e+01  -4.9730621e-01
   4.5945774e+01  -4.3133731e-01
   4.5954354e+01  -3.6446968e-01
   4.5962934e+01  -2.9814417e-01
   4.5971515e+01  -2.3238772e-01
   4.5980095e+01  -1.6645742e-01
   4.5988676e+01  -1.0190066e-01
   4.5997256e+01  -3.8127114e-02
   4.6005837e+01   2.6728006e-02
   4.6014417e+01   9.1305935e-02
   4.6022997e+01   1.5484120e-01
   4.6031578e+01   2.1807713e-01
   4.6040158e+01   2.7996859e-01
   4.6048739e+01   3.4087992e-01
   4.6057319e+01   4.0066440e-01
   4.6065899e+01   4.5922746e-01
   4.6074480e+01   5.1686405e-01
   4.6083060e+01   5.7304099e-01
   4.6091641e+01   6.2797316e-01
   4.6100221e+01   6.8179211e-01
   4.6108801e+01   7.3411036e-01
   4.6117382e+01   7.8478821e-01
   4.6125962e+01   8.3409324e-01
   4.6134543e+01   8.8213505e-01
   4.6143123e+01   9.2801434e-01
   4.6151703e+01   9.7261644e-01
   4.6160284e+01   1.0156094e+00
   4.6168864e+01   1.0562482e+00
   4.6177445e+01   1.0957892e+00
   4.6186025e+01   1.1331348e+00
   4.6194605e+01   1.1686657e+00
   4.6203186e+01   1.2023323e+00
   4.6211766e+01   1.2325970e+00
   4.6220347e+01   1.2609966e+00
   4.6228927e+01   1.2877002e+00
   4.6237507e+01   1.3121854e+00
   4.6246088e+01   1.3347259e+00
   4.6254668e+01   1.3551789e+00
   4.6263249e+01   1.3731301e+00
   4.6271829e+01   1.3892903e+00
   4.6280409e+01   1.4039975e+00
   4.6288990e+01   1.4147056e+00
   4.6297570e+01   1.4250058e+00
   4.6306151e+01   1.4331088e+00
   4.6314731e+01   1.4392802e+00
   4.6323312e+01   1.4419695e+00
   4.6331892e+01   1.4427308e+00
   4.6340472e+01   1.4418962e+00
   4.6349053e+01   1.4400860e+00
   4.6357633e+01   1.4353088e+00
   4.6366214e+01   1.4284352e+00
   4.6374794e+01   1.4184111e+00
   4.6383374e+01   1.4086577e+00
   4.6391955e+01   1.3958000e+00
   4.6400535e+01   1.3807303e+00
   4.6409116e+01   1.3683986e+00
   4.6417696e+01   1.3597431e+00
   4.6426276e+01   1.3470183e+00
   4.6434857e+01   1.3347883e+00
   4.6443437e+01   1.3205257e+00
   4.6452018e+01   1.3081829e+00
   4.6460598e+01   1.2933391e+00
   4.6469178e+01   1.2778094e+00
   4.6477759e+01   1.2632740e+00
   4.6486339e+01   1.2489866e+00
   4.6494920e+01   1.2355800e+00
   4.6503500e+01   1.2184791e+00
   4.6512080e+01   1.2027639e+00
   4.6520661e+01   1.1874939e+00
   4.6529241e+01   1.1726900e+00
   4.6537822e+01   1.1605891e+00
   4.6546402e+01   1.1454378e+00
   4.6554982e+01   1.1320835e+00
   4.6563563e+01   1.1169634e+00
   4.6572143e+01   1.1057053e+00
   4.6580724e+01   1.0945282e+00
   4.6589304e+01   1.0821789e+00
   4.6597884e+01   1.0693785e+00
   4.6606465e+01   1.0601704e+00
   4.6615045e+01   1.0689934e+00
   4.6623626e+01   1.0765499e+00
   4.6632206e+01   1.0790948e+00
   4.6640787e+01   1.0822164e+00
   4.6649367e+01   1.0866505e+00
   4.6657947e+01   1.0926784e+00
   4.6666528e+01   1.1033107e+00
   4.6675108e+01   1.1081538e+00
   4.6683689e+01   1.1169152e+00
   4.6692269e+01   1.1194077e+00
   4.6700849e+01   1.1258798e+00
   4.6709430e+01   1.1379819e+00
   4.6718010e+01   1.1411164e+00
   4.6726591e+01   1.1447840e+00
   4.6735171e+01   1.1454129e+00
   4.6743751e+01   1.1491306e+00
   4.6752332e+01   1.1535212e+00
   4.6760912e+01   1.1540454e+00
   4.6769493e+01   1.1508295e+00
   4.6778073e+01   1.1459182e+00
   4.6786653e+01   1.1399366e+00
   4.6795234e+01   1.1320322e+00
   4.6803814e+01   1.1204141e+00
   4.6812395e+01   1.1055225e+00
   4.6820975e+01   1.0885347e+00
   4.6829555e+01   1.0702964e+00
   4.6838136e+01   1.0458485e+00
   4.6846716e+01   1.0183303e+00
   4.6855297e+01   9.8610263e-01
   4.6863877e+01   9.4988777e-01
   4.6872457e+01   9.1163926e-01
   4.6881038e+01   8.6790936e-01
   4.6889618e+01   8.2231361e-01
   4.6898199e+01   7.7465469e-01
   4.6906779e+01   7.2504130e-01
   4.6915359e+01   6.7115602e-01
   4.6923940e+01   6.1420799e-01
   4.6932520e+01   5.5434497e-01
   4.6941101e+01   4.9497715e-01
   4.6949681e+01   4.3463699e-01
   4.6958262e+01   3.7129689e-01
   4.6966842e+01   3.0915514e-01
   4.6975422e+01   2.4785316e-01
   4.6984003e+01   1.8543471e-01
   4.6992583e+01   1.2442868e-01
   4.7001164e+01   6.5373336e-02
   4.7009744e+01   9.3569105e-03
   4.7018324e+01  -4.2834432e-02
   4.7026905e+01  -9.1696255e-02
   4.7035485e+01  -1.3684270e-01
   4.7044066e+01  -1.7675984e-01
   4.7052646e+01  -2.1120808e-01
   4.7061226e+01  -2.4072036e-01
   4.7069807e+01  -2.6407093e-01
   4.7078387e+01  -2.8163268e-01
   4.7086968e+01  -2.9333650e-01
   4.7095548e+01  -2.9923593e-01
   4.7104128e+01  -2.9900953e-01
   4.7112709e+01  -2.9307535e-01
   4.7121289e+01  -2.8177246e-01
   4.7129870e+01  -2.6481160e-01
   4.7138450e+01  -2.4340849e-01
   4.7147030e+01  -2.1723224e-01
   4.7155611e+01  -1.8629415e-01
   4.7164191e+01  -1.5272366e-01
   4.7172772e+01  -1.1620536e-01
   4.7181352e+01  -7.5314786e-02
   4.7189932e+01  -3.3475532e-02
   4.7198513e+01   9.0756490e-03
   4.7207093e+01   4.8132103e-02
   4.7215674e+01   7.5134071e-02
   4.7224254e+01   9.8691320e-02
   4.7232834e+01   1.1897811e-01
   4.7241415e+01   1.3470029e-01
   4.7249995e+01   1.4508263e-01
   4.7258576e+01   1.4941799e-01
   4.7267156e+01   1.4823484e-01
   4.7275737e+01   1.4188299e-01
   4.7284317e+01   1.3106400e-01
   4.7292897e+01   1.1359658e-01
   4.7301478e+01   9.2416746e-02
   4.7310058e+01   7.0045595e-02
   4.7318639e+01   4.1289404e-02
   4.7327219e+01   8.3439974e-03
   4.7335799e+01  -2.2111824e-02
   4.7344380e+01  -5.2560632e-02
   4.7352960e+01  -8.5565416e-02
   4.7361541e+01  -1.1595334e-01
   4.7370121e+01  -1.4339146e-01
   4.7378701e+01  -1.6822484e-01
   4.7387282e+01  -1.8747978e-01
   4.7395862e+01  -2.0162971e-01
   4.7404443e+01  -2.1750929e-01
   4.7413023e+01  -2.7981632e-01
   4.7421603e+01  -3.3262241e-01
   4.7430184e+01  -3.7546168e-01
   4.7438764e+01  -4.1195507e-01
   4.7447345e+01  -4.4203858e-01
   4.7455925e+01  -4.6828806e-01
   4.7464505e+01  -4.8453815e-01
   4.7473086e+01  -4.9193320e-01
   4.7481666e+01  -4.9579827e-01
   4.7490247e+01  -4.9214304e-01
   4.7498827e+01  -4.7778779e-01
   4.7507407e+01  -4.5701271e-01
   4.7515988e+01  -4.3193508e-01
   4.7524568e+01  -3.9771235e-01
   4.7533149e+01  -3.5813164e-01
   4.7541729e+01  -3.0840187e-01
   4.7550309e+01  -2.5645107e-01
   4.7558890e+01  -2.0064610e-01
   4.7567470e+01  -1.3729173e-01
   4.7576051e+01  -6.8429371e-02
   4.7584631e+01   9.0533114e-04
   4.7593212e+01   7.3046388e-02
   4.7601792e+01   1.4952001e-01
   4.7610372e+01   2.0165673e-01
   4.7618953e+01   2.4697899e-01
   4.7627533e+01   2.9562669e-01
   4.7636114e+01   3.4247524e-01
   4.7644694e+01   3.8439795e-01
   4.7653274e+01   4.2545410e-01
   4.7661855e+01   4.6272193e-01
   4.7670435e+01   4.9423523e-01
   4.7679016e+01   5.2073963e-01
   4.7687596e+01   5.4442136e-01
   4.7696176e+01   5.6108391e-01
   4.7704757e+01   5.7236533e-01
   4.7713337e+01   5.7871512e-01
   4.7721918e+01   5.7603502e-01
   4.7730498e+01   5.6879141e-01
   4.7739078e+01   5.5493344e-01
   4.7747659e+01   5.3475475e-01
   4.7756239e+01   5.0719565e-01
   4.7764820e+01   4.7103700e-01
   4.7773400e+01   4.2834366e-01
   4.7781980e+01   3.7761414e-01
   4.7790561e+01   3.2074052e-01
   4.7799141e+01   2.5661213e-01
   4.7807722e+01   1.8654984e-01
   4.7816302e+01   1.1114180e-01
   4.7824882e+01   2.6390277e-02
   4.7833463e+01  -6.7069999e-02
   4.7842043e+01  -1.6758384e-01
   4.7850624e+01  -2.7577204e-01
   4.7859204e+01  -3.9117180e-01
   4.7867784e+01  -5.1270768e-01
   4.7876365e+01  -6.4007837e-01
   4.7884945e+01  -7.7289212e-01
   4.7893526e+01  -9.1006964e-01
   4.7902106e+01  -1.0511534e+00
   4.7910686e+01  -1.1952729e+00
   4.7919267e+01  -1.3414385e+00
   4.7927847e+01  -1.4896139e+00
   4.7936428e+01  -1.6383385e+00
   4.7945008e+01  -1.7868728e+00
   4.7953589e+01  -1.9340620e+00
   4.7962169e+01  -2.0786428e+00
   4.7970749e+01  -2.2230004e+00
   4.7979330e+01  -2.3613255e+00
   4.7987910e+01  -2.4951476e+00
   4.7996491e+01  -2.6239683e+00
   4.8005071e+01  -2.7494863e+00
   4.8013651e+01  -2.8833493e+00
   4.8022232e+01  -3.0120686e+00
   4.8030812e+01  -3.1358876e+00
   4.8039393e+01  -3.2537215e+00
   4.8047973e+01  -3.3674282e+00
   4.8056553e+01  -3.4742948e+00
   4.8065134e+01  -3.5763883e+00
   4.8073714e+01  -3.6714060e+00
   4.8082295e+01  -3.7585618e+00
   4.8090875e+01  -3.8397332e+00
   4.8099455e+01  -3.9118778e+00
   4.8108036e+01  -3.9763961e+00
   4.8116616e+01  -4.0336012e+00
   4.8125197e+01  -4.0805428e+00
   4.8133777e+01  -4.1200106e+00
   4.8142357e+01  -4.1484982e+00
   4.8150938e+01  -4.1685398e+00
   4.8159518e+01  -4.1788891e+00
   4.8168099e+01  -4.1778428e+00
   4.8176679e+01  -4.1661082e+00
   4.8185259e+01  -4.1462138e+00
   4.8193840e+01  -4.1156319e+00
   4.8202420e+01  -4.0736162e+00
   4.8211001e+01  -4.0453679e+00
   4.8219581e+01  -4.0169203e+00
   4.8228161e+01  -3.9789174e+00
   4.8236742e+01  -3.9343819e+00
   4.8245322e+01  -3.8825364e+00
   4.8253903e+01  -3.8276440e+00
   4.8262483e+01  -3.7693930e+00
   4.8271064e+01  -3.7043621e+00
   4.8279644e+01  -3.6347845e+00
   4.8288224e+01  -3.5644938e+00
   4.8296805e+01  -3.4882959e+00
   4.8305385e+01  -3.4105796e+00
   4.8313966e+01  -3.3284782e+00
   4.8322546e+01  -3.2433534e+00
   4.8331126e+01  -3.1589021e+00
   4.8339707e+01  -3.0704608e+00
   4.8348287e+01  -2.9856578e+00
   4.8356868e+01  -2.8952527e+00
   4.8365448e+01  -2.8065675e+00
   4.8374028e+01  -2.7164129e+00
   4.8382609e+01  -2.6284141e+00
   4.8391189e+01  -2.5368228e+00
   4.8399770e+01  -2.4517412e+00
   4.8408350e+01  -2.3681650e+00
   4.8416930e+01  -2.2918589e+00
   4.8425511e+01  -2.2199496e+00
   4.8434091e+01  -2.1452427e+00
   4.8442672e+01  -2.0807222e+00
   4.8451252e+01  -2.0224164e+00
   4.8459832e+01  -1.9644034e+00
   4.8468413e+01  -1.9124829e+00
   4.8476993e+01  -1.8690433e+00
   4.8485574e+01  -1.8335223e+00
   4.8494154e+01  -1.7995740e+00
   4.8502734e+01  -1.7714841e+00
   4.8511315e+01  -1.7534074e+00
   4.8519895e+01  -1.7418367e+00
   4.8528476e+01  -1.7383662e+00
   4.8537056e+01  -1.7377972e+00
   4.8545636e+01  -1.7449597e+00
   4.8554217e+01  -1.7624127e+00
   4.8562797e+01  -1.7856117e+00
   4.8571378e+01  -1.8124287e+00
   4.8579958e+01  -1.8475360e+00
   4.8588539e+01  -1.8876715e+00
   4.8597119e+01  -1.9415859e+00
   4.8605699e+01  -1.9783029e+00
   4.8614280e+01  -2.0022786e+00
   4.8622860e+01  -2.0314336e+00
   4.8631441e+01  -2.0633586e+00
   4.8640021e+01  -2.0974334e+00
   4.8648601e+01  -2.1336231e+00
   4.8657182e+01  -2.1697211e+00
   4.8665762e+01  -2.2062668e+00
   4.8674343e+01  -2.2438141e+00
   4.8682923e+01  -2.2783956e+00
   4.8691503e+01  -2.3132469e+00
   4.8700084e+01  -2.3480208e+00
   4.8708664e+01  -2.3810479e+00
   4.8717245e+01  -2.4102198e+00
   4.8725825e+01  -2.4396053e+00
   4.8734405e+01  -2.4664156e+00
   4.8742986e+01  -2.4863635e+00
   4.8751566e+01  -2.5046440e+00
   4.8760147e+01  -2.5184764e+00
   4.8768727e+01  -2.5269594e+00
   4.8777307e+01  -2.5339271e+00
   4.8785888e+01  -2.5345684e+00
   4.8794468e+01  -2.5280108e+00
   4.8803049e+01  -2.5149127e+00
   4.8811629e+01  -2.4634261e+00
   4.8820209e+01  -2.4011941e+00
   4.8828790e+01  -2.3390409e+00
   4.8837370e+01  -2.2723299e+00
   4.8845951e+01  -2.1948970e+00
   4.8854531e+01  -2.1129301e+00
   4.8863111e+01  -2.0287598e+00
   4.8871692e+01  -1.9368253e+00
   4.8880272e+01  -1.8380206e+00
   4.8888853e+01  -1.7378347e+00
   4.8897433e+01  -1.6354525e+00
   4.8906014e+01  -1.5267769e+00
   4.8914594e+01  -1.4147199e+00
   4.8923174e+01  -1.3036117e+00
   4.8931755e+01  -1.1913243e+00
   4.8940335e+01  -1.0773084e+00
   4.8948916e+01  -9.6374664e-01
   4.8957496e+01  -8.5211770e-01
   4.8966076e+01  -7.4320842e-01
   4.8974657e+01  -6.3629120e-01
   4.8983237e+01  -5.3391942e-01
   4.8991818e+01  -4.3655962e-01
   4.9000398e+01  -3.4494599e-01
   4.9008978e+01  -2.5824789e-01
   4.9017559e+01  -1.7751925e-01
   4.9026139e+01  -1.0591216e-01
   4.9034720e+01  -4.4110233e-02
   4.9043300e+01   7.7852566e-03
   4.9051880e+01   4.9462908e-02
   4.9060461e+01   8.0527998e-02
   4.9069041e+01   1.0101463e-01
   4.9077622e+01   1.1075008e-01
   4.9086202e+01   1.0955079e-01
   4.9094782e+01   9.8334096e-02
   4.9103363e+01   7.6853836e-02
   4.9111943e+01   4.4881759e-02
   4.9120524e+01   4.5114943e-03
   4.9129104e+01  -4.4560423e-02
   4.9137684e+01  -1.0247376e-01
   4.9146265e+01  -1.6683424e-01
   4.9154845e+01  -2.3758354e-01
   4.9163426e+01  -3.1450664e-01
   4.9172006e+01  -3.9595031e-01
   4.9180586e+01  -4.8056981e-01
   4.9189167e+01  -5.6887685e-01
   4.9197747e+01  -6.5739056e-01
   4.9206328e+01  -7.4229916e-01
   4.9214908e+01  -8.1328929e-01
   4.9223489e+01  -8.8210938e-01
   4.9232069e+01  -9.4895834e-01
   4.9240649e+01  -1.0147863e+00
   4.9249230e+01  -1.0721465e+00
   4.9257810e+01  -1.1199773e+00
   4.9266391e+01  -1.1661126e+00
   4.9274971e+01  -1.2077410e+00
   4.9283551e+01  -1.2384504e+00
   4.9292132e+01  -1.2667436e+00
   4.9300712e+01  -1.2916929e+00
   4.9309293e+01  -1.3088637e+00
   4.9317873e+01  -1.3197565e+00
   4.9326453e+01  -1.3279122e+00
   4.9335034e+01  -1.3246212e+00
   4.9343614e+01  -1.3276243e+00
   4.9352195e+01  -1.3400924e+00
   4.9360775e+01  -1.3259405e+00
   4.9369355e+01  -1.3141222e+00
   4.9377936e+01  -1.3138024e+00
   4.9386516e+01  -1.2967213e+00
   4.9395097e+01  -1.2938945e+00
   4.9403677e+01  -1.2753990e+00
   4.9412257e+01  -1.2263917e+00
   4.9420838e+01  -1.1953627e+00
   4.9429418e+01  -1.1706962e+00
   4.9437999e+01  -1.1264870e+00
   4.9446579e+01  -1.1045156e+00
   4.9455159e+01  -1.0655721e+00
   4.9463740e+01  -1.0535951e+00
   4.9472320e+01  -1.0129522e+00
   4.9480901e+01  -1.0182177e+00
   4.9489481e+01  -1.0095436e+00
   4.9498061e+01  -1.0132993e+00
   4.9506642e+01  -1.0132454e+00
   4.9515222e+01  -1.0240042e+00
   4.9523803e+01  -1.0250095e+00
   4.9532383e+01  -1.0433445e+00
   4.9540964e+01  -1.0655970e+00
   4.9549544e+01  -1.0996819e+00
   4.9558124e+01  -1.1266084e+00
   4.9566705e+01  -1.1655293e+00
   4.9575285e+01  -1.2064744e+00
   4.9583866e+01  -1.2594662e+00
   4.9592446e+01  -1.3087162e+00
   4.9601026e+01  -1.3575889e+00
   4.9609607e+01  -1.4140684e+00
   4.9618187e+01  -1.4655900e+00
   4.9626768e+01  -1.5172865e+00
   4.9635348e+01  -1.5784951e+00
   4.9643928e+01  -1.6288204e+00
   4.9652509e+01  -1.6872764e+00
   4.9661089e+01  -1.7388447e+00
   4.9669670e+01  -1.7966360e+00
   4.9678250e+01  -1.8519034e+00
   4.9686830e+01  -1.9064106e+00
   4.9695411e+01  -1.9523922e+00
   4.9703991e+01  -2.0001999e+00
   4.9712572e+01  -2.0456030e+00
   4.9721152e+01  -2.0894587e+00
   4.9729732e+01  -2.1295749e+00
   4.9738313e+01  -2.1661834e+00
   4.9746893e+01  -2.2000247e+00
   4.9755474e+01  -2.2309629e+00
   4.9764054e+01  -2.2553554e+00
   4.9772634e+01  -2.2786224e+00
   4.9781215e+01  -2.2959810e+00
   4.9789795e+01  -2.3093266e+00
   4.9798376e+01  -2.3248228e+00
   4.9806956e+01  -2.3357824e+00
   4.9815536e+01  -2.3523860e+00
   4.9824117e+01  -2.3762550e+00
   4.9832697e+01  -2.3893980e+00
   4.9841278e+01  -2.3941288e+00
   4.9849858e+01  -2.3908668e+00
   4.9858439e+01  -2.3856979e+00
   4.9867019e+01  -2.3803913e+00
   4.9875599e+01  -2.3735919e+00
   4.9884180e+01  -2.3528343e+00
   4.9892760e+01  -2.3351071e+00
   4.9901341e+01  -2.3047784e+00
   4.9909921e+01  -2.2740769e+00
   4.9918501e+01  -2.2364587e+00
   4.9927082e+01  -2.2005646e+00
   4.9935662e+01  -2.1561382e+00
   4.9944243e+01  -2.1067041e+00
   4.9952823e+01  -2.0513154e+00
   4.9961403e+01  -1.9963568e+00
   4.9969984e+01  -1.9352083e+00
   4.9978564e+01  -1.8670628e+00
   4.9987145e+01  -1.8022253e+00
   4.9995725e+01  -1.7309892e+00
   5.0004305e+01  -1.6576635e+00
   5.0012886e+01  -1.5906333e+00
   5.0021466e+01  -1.5172103e+00
   5.0030047e+01  -1.4461356e+00
   5.0038627e+01  -1.3708147e+00
   5.0047207e+01  -1.2912744e+00
   5.0055788e+01  -1.2102240e+00
   5.0064368e+01  -1.1281597e+00
   5.0072949e+01  -1.0446445e+00
   5.0081529e+01  -9.5761487e-01
   5.0090109e+01  -8.6755924e-01
   5.0098690e+01  -7.8074527e-01
   5.0107270e+01  -6.8897313e-01
   5.0115851e+01  -5.9501053e-01
   5.0124431e+01  -5.0289492e-01
   5.0133011e+01  -4.0643559e-01
   5.0141592e+01  -3.0947164e-01
   5.0150172e+01  -2.1241001e-01
   5.0158753e+01  -1.1437530e-01
   5.0167333e+01  -1.5515491e-02
   5.0175913e+01   8.4140855e-02
   5.0184494e+01   1.8413696e-01
   5.0193074e+01   2.8477146e-01
   5.0201655e+01   3.8572099e-01
   5.0210235e+01   4.8654990e-01
   5.0218816e+01   5.8721530e-01
   5.0227396e+01   6.8775862e-01
   5.0235976e+01   7.8813162e-01
   5.0244557e+01   8.8783723e-01
   5.0253137e+01   9.8727555e-01
   5.0261718e+01   1.0862378e+00
   5.0270298e+01   1.1842547e+00
   5.0278878e+01   1.2818339e+00
   5.0287459e+01   1.3786050e+00
   5.0296039e+01   1.4744993e+00
   5.0304620e+01   1.5694047e+00
   5.0313200e+01   1.6630394e+00
   5.0321780e+01   1.7560343e+00
   5.0330361e+01   1.8472653e+00
   5.0338941e+01   1.9374412e+00
   5.0347522e+01   2.0273473e+00
   5.0356102e+01   2.1148226e+00
   5.0364682e+01   2.2011076e+00
   5.0373263e+01   2.2863204e+00
   5.0381843e+01   2.3694968e+00
   5.0390424e+01   2.4514574e+00
   5.0399004e+01   2.5328913e+00
   5.0407584e+01   2.6098860e+00
   5.0416165e+01   2.6814840e+00
   5.0424745e+01   2.7508682e+00
   5.0433326e+01   2.8195669e+00
   5.0441906e+01   2.8842769e+00
   5.0450486e+01   2.9462224e+00
   5.0459067e+01   3.0060772e+00
   5.0467647e+01   3.0641914e+00
   5.0476228e+01   3.1186376e+00
   5.0484808e+01   3.1702660e+00
   5.0493388e+01   3.2188870e+00
   5.0501969e+01   3.2644849e+00
   5.0510549e+01   3.3078253e+00
   5.0519130e+01   3.3487568e+00
   5.0527710e+01   3.3864538e+00
   5.0536291e+01   3.4200190e+00
   5.0544871e+01   3.4517733e+00
   5.0553451e+01   3.4800128e+00
   5.0562032e+01   3.5068481e+00
   5.0570612e+01   3.5301796e+00
   5.0579193e+01   3.5495298e+00
   5.0587773e+01   3.5661233e+00
   5.0596353e+01   3.5807431e+00
   5.0604934e+01   3.5923827e+00
   5.0613514e+01   3.6021852e+00
   5.0622095e+01   3.6113921e+00
   5.0630675e+01   3.6158190e+00
   5.0639255e+01   3.6160651e+00
   5.0647836e+01   3.6142097e+00
   5.0656416e+01   3.6104421e+00
   5.0664997e+01   3.6051498e+00
   5.0673577e+01   3.5967815e+00
   5.0682157e+01   3.5871090e+00
   5.0690738e+01   3.5687419e+00
   5.0699318e+01   3.5486800e+00
   5.0707899e+01   3.5299349e+00
   5.0716479e+01   3.5124016e+00
   5.0725059e+01   3.4887175e+00
   5.0733640e+01   3.4591808e+00
   5.0742220e+01   3.4275561e+00
   5.0750801e+01   3.3947568e+00
   5.0759381e+01   3.3640269e+00
   5.0767961e+01   3.3269938e+00
   5.0776542e+01   3.2831044e+00
   5.0785122e+01   3.2432988e+00
   5.0793703e+01   3.2026975e+00
   5.0802283e+01   3.1574216e+00
   5.0810863e+01   3.1308436e+00
   5.0819444e+01   3.1053365e+00
   5.0828024e+01   3.0772964e+00
   5.0836605e+01   3.0477347e+00
   5.0845185e+01   3.0226484e+00
   5.0853766e+01   2.9964841e+00
   5.0862346e+01   2.9649232e+00
   5.0870926e+01   2.9338159e+00
   5.0879507e+01   2.9031331e+00
   5.0888087e+01   2.8704963e+00
   5.0896668e+01   2.8380328e+00
   5.0905248e+01   2.8085058e+00
   5.0913828e+01   2.7785099e+00
   5.0922409e+01   2.7403858e+00
   5.0930989e+01   2.7052308e+00
   5.0939570e+01   2.6707279e+00
   5.0948150e+01   2.6351891e+00
   5.0956730e+01   2.6011194e+00
   5.0965311e+01   2.5646572e+00
   5.0973891e+01   2.5233957e+00
   5.0982472e+01   2.4855576e+00
   5.0991052e+01   2.4451791e+00
   5.0999632e+01   2.4052303e+00
   5.1008213e+01   2.3765783e+00
   5.1016793e+01   2.3593791e+00
   5.1025374e+01   2.3361856e+00
   5.1033954e+01   2.3116704e+00
   5.1042534e+01   2.2882864e+00
   5.1051115e+01   2.2613090e+00
   5.1059695e+01   2.2303346e+00
   5.1068276e+01   2.1997838e+00
   5.1076856e+01   2.1706865e+00
   5.1085436e+01   2.1367986e+00
   5.1094017e+01   2.0993318e+00
   5.1102597e+01   2.0586243e+00
   5.1111178e+01   2.0163363e+00
   5.1119758e+01   1.9744492e+00
   5.1128338e+01   1.9293516e+00
   5.1136919e+01   1.8801999e+00
   5.1145499e+01   1.8303767e+00
   5.1154080e+01   1.7762541e+00
   5.1162660e+01   1.7191186e+00
   5.1171241e+01   1.6594378e+00
   5.1179821e+01   1.5990730e+00
   5.1188401e+01   1.5370771e+00
   5.1196982e+01   1.4725710e+00
   5.1205562e+01   1.4044695e+00
   5.1214143e+01   1.3301690e+00
   5.1222723e+01   1.2554615e+00
   5.1231303e+01   1.1828152e+00
   5.1239884e+01   1.1067228e+00
   5.1248464e+01   1.0269487e+00
   5.1257045e+01   9.4987333e-01
   5.1265625e+01   8.7172280e-01
   5.1274205e+01   7.9164748e-01
   5.1282786e+01   7.1451754e-01
   5.1291366e+01   6.3744653e-01
   5.1299947e+01   5.6080457e-01
   5.1308527e+01   4.8656798e-01
   5.1317107e+01   4.1554117e-01
   5.1325688e+01   3.4760819e-01
   5.1334268e+01   2.8201475e-01
   5.1342849e+01   2.2035660e-01
   5.1351429e+01   1.6383469e-01
   5.1360009e+01   1.1201399e-01
   5.1368590e+01   6.4658666e-02
   5.1377170e+01   2.3787148e-02
   5.1385751e+01  -1.1285629e-02
   5.1394331e+01  -3.9618090e-02
   5.1402911e+01  -6.0430101e-02
   5.1411492e+01  -7.5776703e-02
   5.1420072e+01  -8.4034713e-02
   5.1428653e+01  -8.5177020e-02
   5.1437233e+01  -8.0190295e-02
   5.1445813e+01  -6.6649583e-02
   5.1454394e+01  -4.6416660e-02
   5.1462974e+01  -2.0744991e-02
   5.1471555e+01   1.2771521e-02
   5.1480135e+01   5.2835178e-02
   5.1488716e+01   9.6802191e-02
   5.1497296e+01   1.4594870e-01
   5.1505876e+01   2.0203044e-01
   5.1514457e+01   2.6171834e-01
   5.1523037e+01   3.2320023e-01
   5.1531618e+01   3.8897075e-01
   5.1540198e+01   4.5882462e-01
   5.1548778e+01   5.2956332e-01
   5.1557359e+01   5.9859249e-01
   5.1565939e+01   6.7208564e-01
   5.1574520e+01   7.4598939e-01
   5.1583100e+01   8.1818183e-01
   5.1591680e+01   8.8920715e-01
   5.1600261e+01   9.5885963e-01
   5.1608841e+01   1.0077031e+00
   5.1617422e+01   1.0291723e+00
   5.1626002e+01   1.0479649e+00
   5.1634582e+01   1.0654711e+00
   5.1643163e+01   1.0724640e+00
   5.1651743e+01   1.0761023e+00
   5.1660324e+01   1.0716400e+00
   5.1668904e+01   1.0606715e+00
   5.1677484e+01   1.0471843e+00
   5.1686065e+01   1.0324590e+00
   5.1694645e+01   1.0094269e+00
   5.1703226e+01   9.8610809e-01
   5.1711806e+01   9.6491152e-01
   5.1720386e+01   9.4740217e-01
   5.1728967e+01   9.2308504e-01
   5.1737547e+01   8.9999506e-01
   5.1746128e+01   8.8667595e-01
   5.1754708e+01   8.7733063e-01
   5.1763288e+01   8.7264684e-01
   5.1771869e+01   8.6976609e-01
   5.1780449e+01   8.7847974e-01
   5.1789030e+01   8.9626119e-01
   5.1797610e+01   9.2027063e-01
   5.1806191e+01   9.3109204e-01
   5.1814771e+01   9.0054840e-01
   5.1823351e+01   8.8584822e-01
   5.1831932e+01   8.7894254e-01
   5.1840512e+01   8.8332676e-01
   5.1849093e+01   8.9335247e-01
   5.1857673e+01   9.1042810e-01
   5.1866253e+01   9.3508596e-01
   5.1874834e+01   9.6699241e-01
   5.1883414e+01   1.0069580e+00
   5.1891995e+01   1.0588873e+00
   5.1900575e+01   1.1100058e+00
   5.1909155e+01   1.1696947e+00
   5.1917736e+01   1.2390569e+00
   5.1926316e+01   1.3118921e+00
   5.1934897e+01   1.3864980e+00
   5.1943477e+01   1.4716094e+00
   5.1952057e+01   1.5590010e+00
   5.1960638e+01   1.6476813e+00
   5.1969218e+01   1.7435821e+00
   5.1977799e+01   1.8365819e+00
   5.1986379e+01   1.9324983e+00
   5.1994959e+01   2.0307006e+00
   5.2003540e+01   2.1270957e+00
   5.2012120e+01   2.2032298e+00
   5.2020701e+01   2.2741263e+00
   5.2029281e+01   2.3453809e+00
   5.2037861e+01   2.4092355e+00
   5.2046442e+01   2.4682799e+00
   5.2055022e+01   2.5247803e+00
   5.2063603e+01   2.5709510e+00
   5.2072183e+01   2.6080668e+00
   5.2080763e+01   2.6436496e+00
   5.2089344e+01   2.6690442e+00
   5.2097924e+01   2.6763315e+00
   5.2106505e+01   2.6997594e+00
   5.2115085e+01   2.6979411e+00
   5.2123666e+01   2.6780493e+00
   5.2132246e+01   2.6600937e+00
   5.2140826e+01   2.6373992e+00
   5.2149407e+01   2.5973927e+00
   5.2157987e+01   2.5592235e+00
   5.2166568e+01   2.4954724e+00
   5.2175148e+01   2.4440177e+00
   5.2183728e+01   2.3694814e+00
   5.2192309e+01   2.2906154e+00
   5.2200889e+01   2.2038924e+00
   5.2209470e+01   2.1248775e+00
   5.2218050e+01   2.0435376e+00
   5.2226630e+01   1.9510911e+00
   5.2235211e+01   1.8511213e+00
   5.2243791e+01   1.7421961e+00
   5.2252372e+01   1.6294332e+00
   5.2260952e+01   1.5077372e+00
   5.2269532e+01   1.3842913e+00
   5.2278113e+01   1.2530762e+00
   5.2286693e+01   1.1174437e+00
   5.2295274e+01   9.7711235e-01
   5.2303854e+01   8.3613036e-01
   5.2312434e+01   6.9013089e-01
   5.2321015e+01   5.4201511e-01
   5.2329595e+01   3.9207720e-01
   5.2338176e+01   2.4118257e-01
   5.2346756e+01   8.9774608e-02
   5.2355336e+01  -6.2086075e-02
   5.2363917e+01  -2.1340984e-01
   5.2372497e+01  -3.6358343e-01
   5.2381078e+01  -5.1261321e-01
   5.2389658e+01  -6.5907567e-01
   5.2398238e+01  -8.0325547e-01
   5.2406819e+01  -9.4206645e-01
   5.2415399e+01  -1.0748999e+00
   5.2423980e+01  -1.2068949e+00
   5.2432560e+01  -1.3363102e+00
   5.2441140e+01  -1.4632654e+00
   5.2449721e+01  -1.5866122e+00
   5.2458301e+01  -1.7069036e+00
   5.2466882e+01  -1.8238632e+00
   5.2475462e+01  -1.9367206e+00
   5.2484043e+01  -2.0461444e+00
   5.2492623e+01  -2.1513421e+00
   5.2501203e+01  -2.2516716e+00
   5.2509784e+01  -2.3475418e+00
   5.2518364e+01  -2.4394523e+00
   5.2526945e+01  -2.5253263e+00
   5.2535525e+01  -2.6065392e+00
   5.2544105e+01  -2.6823362e+00
   5.2552686e+01  -2.7529895e+00
   5.2561266e+01  -2.8179512e+00
   5.2569847e+01  -2.8764351e+00
   5.2578427e+01  -2.9300969e+00
   5.2587007e+01  -2.9771681e+00
   5.2595588e+01  -3.0165853e+00
   5.2604168e+01  -3.0519025e+00
   5.2612749e+01  -3.0851205e+00
   5.2621329e+01  -3.1135893e+00
   5.2629909e+01  -3.1360477e+00
   5.2638490e+01  -3.1536380e+00
   5.2647070e+01  -3.1660516e+00
   5.2655651e+01  -3.1725774e+00
   5.2664231e+01  -3.1764318e+00
   5.2672811e+01  -3.1743403e+00
   5.2681392e+01  -3.1677283e+00
   5.2689972e+01  -3.1552011e+00
   5.2698553e+01  -3.1396413e+00
   5.2707133e+01  -3.1183869e+00
   5.2715713e+01  -3.0962593e+00
   5.2724294e+01  -3.0646488e+00
   5.2732874e+01  -3.0321293e+00
   5.2741455e+01  -2.9956529e+00
   5.2750035e+01  -2.9555226e+00
   5.2758615e+01  -2.9094211e+00
   5.2767196e+01  -2.8661651e+00
   5.2775776e+01  -2.8181000e+00
   5.2784357e+01  -2.7609575e+00
   5.2792937e+01  -2.7084339e+00
   5.2801518e+01  -2.6480526e+00
   5.2810098e+01  -2.5872345e+00
   5.2818678e+01  -2.5201184e+00
   5.2827259e+01  -2.4520302e+00
   5.2835839e+01  -2.3836521e+00
   5.2844420e+01  -2.3171654e+00
   5.2853000e+01  -2.2458128e+00
   5.2861580e+01  -2.1742805e+00
   5.2870161e+01  -2.1044778e+00
   5.2878741e+01  -2.0317733e+00
   5.2887322e+01  -1.9660950e+00
   5.2895902e+01  -1.8970397e+00
   5.2904482e+01  -1.8296236e+00
   5.2913063e+01  -1.7644430e+00
   5.2921643e+01  -1.6983029e+00
   5.2930224e+01  -1.6405212e+00
   5.2938804e+01  -1.5845130e+00
   5.2947384e+01  -1.5264498e+00
   5.2955965e+01  -1.4750994e+00
   5.2964545e+01  -1.4308780e+00
   5.2973126e+01  -1.3826352e+00
   5.2981706e+01  -1.3424284e+00
   5.2990286e+01  -1.3085326e+00
   5.2998867e+01  -1.2793381e+00
   5.3007447e+01  -1.2425374e+00
   5.3016028e+01  -1.2056543e+00
   5.3024608e+01  -1.1721810e+00
   5.3033188e+01  -1.1412569e+00
   5.3041769e+01  -1.1164869e+00
   5.3050349e+01  -1.0914824e+00
   5.3058930e+01  -1.0732877e+00
   5.3067510e+01  -1.0569899e+00
   5.3076090e+01  -1.0449098e+00
   5.3084671e+01  -1.0304913e+00
   5.3093251e+01  -1.0254740e+00
   5.3101832e+01  -1.0164243e+00
   5.3110412e+01  -1.0176203e+00
   5.3118993e+01  -1.0184211e+00
   5.3127573e+01  -1.0241992e+00
   5.3136153e+01  -1.0323625e+00
   5.3144734e+01  -1.0358627e+00
   5.3153314e+01  -1.0475583e+00
   5.3161895e+01  -1.0600824e+00
   5.3170475e+01  -1.0773502e+00
   5.3179055e+01  -1.0903645e+00
   5.3187636e+01  -1.1070356e+00
   5.3196216e+01  -1.1260135e+00
   5.3204797e+01  -1.1443692e+00
   5.3213377e+01  -1.1596337e+00
   5.3221957e+01  -1.1720129e+00
   5.3230538e+01  -1.1847827e+00
   5.3239118e+01  -1.1968473e+00
   5.3247699e+01  -1.2062894e+00
   5.3256279e+01  -1.2183568e+00
   5.3264859e+01  -1.2290651e+00
   5.3273440e+01  -1.2358457e+00
   5.3282020e+01  -1.2394282e+00
   5.3290601e+01  -1.2419266e+00
   5.3299181e+01  -1.2438328e+00
   5.3307761e+01  -1.2435730e+00
   5.3316342e+01  -1.2423009e+00
   5.3324922e+01  -1.2373423e+00
   5.3333503e+01  -1.2293078e+00
   5.3342083e+01  -1.2180183e+00
   5.3350663e+01  -1.2055792e+00
   5.3359244e+01  -1.1918774e+00
   5.3367824e+01  -1.1778086e+00
   5.3376405e+01  -1.1568779e+00
   5.3384985e+01  -1.1301515e+00
   5.3393565e+01  -1.1065872e+00
   5.3402146e+01  -1.0823486e+00
   5.3410726e+01  -1.0610911e+00
   5.3419307e+01  -1.0394676e+00
   5.3427887e+01  -1.0160386e+00
   5.3436468e+01  -9.9183797e-01
   5.3445048e+01  -9.6556549e-01
   5.3453628e+01  -9.3624847e-01
   5.3462209e+01  -9.0771825e-01
   5.3470789e+01  -8.7750971e-01
   5.3479370e+01  -8.4478228e-01
   5.3487950e+01  -8.0999115e-01
   5.3496530e+01  -7.7681835e-01
   5.3505111e+01  -7.4313086e-01
   5.3513691e+01  -7.0558392e-01
   5.3522272e+01  -6.6813741e-01
   5.3530852e+01  -6.3083313e-01
   5.3539432e+01  -5.9344423e-01
   5.3548013e+01  -5.5561747e-01
   5.3556593e+01  -5.1690645e-01
   5.3565174e+01  -4.7784849e-01
   5.3573754e+01  -4.3825471e-01
   5.3582334e+01  -4.0029390e-01
   5.3590915e+01  -3.6151942e-01
   5.3599495e+01  -3.2134519e-01
   5.3608076e+01  -2.8933030e-01
   5.3616656e+01  -2.6663281e-01
   5.3625236e+01  -2.4077491e-01
   5.3633817e+01  -2.1309717e-01
   5.3642397e+01  -1.8563753e-01
   5.3650978e+01  -1.5910979e-01
   5.3659558e+01  -1.3180716e-01
   5.3668138e+01  -1.0334342e-01
   5.3676719e+01  -7.5145211e-02
   5.3685299e+01  -4.6160577e-02
   5.3693880e+01  -1.6133609e-02
   5.3702460e+01   1.5159581e-02
   5.3711040e+01   4.6937228e-02
   5.3719621e+01   8.0506580e-02
   5.3728201e+01   1.1559021e-01
   5.3736782e+01   1.5145062e-01
   5.3745362e+01   1.8987682e-01
   5.3753943e+01   2.3043040e-01
   5.3762523e+01   2.7294727e-01
   5.3771103e+01   3.1682355e-01
   5.3779684e+01   3.6326669e-01
   5.3788264e+01   4.1276810e-01
   5.3796845e+01   4.6386120e-01
   5.3805425e+01   5.1705280e-01
   5.3814005e+01   5.7384672e-01
   5.3822586e+01   6.3258352e-01
   5.3831166e+01   6.9292818e-01
   5.3839747e+01   7.5697339e-01
   5.3848327e+01   8.2564125e-01
   5.3856907e+01   8.9592343e-01
   5.3865488e+01   9.6643805e-01
   5.3874068e+01   1.0417508e+00
   5.3882649e+01   1.1218599e+00
   5.3891229e+01   1.2024976e+00
   5.3899809e+01   1.2845288e+00
   5.3908390e+01   1.3722219e+00
   5.3916970e+01   1.4604575e+00
   5.3925551e+01   1.5492879e+00
   5.3934131e+01   1.6413003e+00
   5.3942711e+01   1.7358091e+00
   5.3951292e+01   1.8332713e+00
   5.3959872e+01   1.9353931e+00
   5.3968453e+01   2.0333213e+00
   5.3977033e+01   2.1340640e+00
   5.3985613e+01   2.2386402e+00
   5.3994194e+01   2.3334245e+00
